# Supplementary material for: Crystal structure of 2-fluoro-N-(1,3-thia­zol-2-yl)benzamide
Source: Acta Crystallogr E Crystallogr Commun. 2015 Oct 24;71(Pt 11):o882–3. doi: 10.1107/S2056989015019192 (PMC4645012; doi:10.1107/S2056989015019192)
Supplement: Supplementary file 1 [file e-71-0o882-sup1.cif]

##############################################################################
#                                                                            #
# This CIF contains the data in a paper accepted for publication in          #
# Acta Crystallographica Section E. It conforms to the requirements of       #
# Notes for Authors for Acta Crystallographica Section E, and has been       #
# peer reviewed under the auspices of the IUCr Commission on Journals.       #
#                                                                            #
# Full details of the Crystallographic Information File format               #
# are given in the paper "The Crystallographic Information File (CIF):       #
# a New Standard Archive File for Crystallography" by S. R. Hall, F. H.      #
# Allen and I. D. Brown [Acta Cryst. (1991), A47, 655-685].                  #
#                                                                            #
# The current version of the core CIF dictionary is obtainable from          #
# ftp://ftp.iucr.org/pub/cif_core.dic.                                       #
#                                                                            #
# Software is freely available for graphical display of the structure(s)     #
# in this CIF. For information consult the CIF software page                 #
# http://www.iucr.org/resources/cif/software.                                #
#                                                                            #
# This file may be used for bona fide research purposes within the           #
# scientific community so long as proper attribution is given to the journal # 
# article from which it was obtained.                                        #
#                                                                            #
##############################################################################
data_I
_audit_creation_method     'SHELXL-2014/7'
_database_code_depnum_ccdc_archive     'CCDC 1430605'
_chemical_name_systematic     ?
_chemical_name_common     '2-fluoro-N-(thiazol-2-yl)benzamide'
_chemical_formula_moiety     'C10 H7 F N2 O S'
_chemical_formula_sum     'C10 H7 F N2 O S'
_chemical_formula_weight     222.24
_chemical_melting_point     443.0(10)
_symmetry_cell_setting     monoclinic
_space_group_name_H-M_alt     'P 21/c'
_space_group_name_Hall     '-P 2ybc'
loop_
    _space_group_symop_operation_xyz
    'x, y, z'
    '-x, y+1/2, -z+1/2'
    '-x, -y, -z'
    'x, -y-1/2, z-1/2'
_cell_length_a     12.2171(8)
_cell_length_b     5.0741(3)
_cell_length_c     15.7078(10)
_cell_angle_alpha     90.0000
_cell_angle_beta     98.820(6)
_cell_angle_gamma     90.000
_cell_volume     962.22(11)
_cell_formula_units_Z     4
_cell_measurement_reflns_used     8732
_cell_measurement_theta_min     3.3
_cell_measurement_theta_max     27.5
_cell_measurement_temperature     295
_exptl_crystal_description     'plate'
_exptl_crystal_colour     'colourless'
_exptl_crystal_size_max     0.40
_exptl_crystal_size_mid     0.17
_exptl_crystal_size_min     0.08
_exptl_crystal_density_diffrn     1.534
_exptl_crystal_density_meas     ?
_exptl_crystal_density_method     'not measured'
_exptl_crystal_F_000     456
_exptl_absorpt_coefficient_mu     0.322
_exptl_absorpt_correction_type     multi-scan
_exptl_absorpt_process_details
;
CrystalClear; Rigaku, 2008
;
_exptl_absorpt_correction_T_min     0.701
_exptl_absorpt_correction_T_max     1.00000
_diffrn_ambient_temperature     295
_diffrn_radiation_type     MoK\a
_diffrn_radiation_wavelength     0.71073
_diffrn_radiation_source     'Sealed tube_Mo'
_diffrn_radiation_monochromator     'Graphite Monochromator'
_diffrn_measurement_device_type     'Rigaku Pilatus 200K'
_diffrn_measurement_method     'profile data from \w-scans'
_diffrn_detector_area_resol_mean     ?
_diffrn_reflns_number     8722
_diffrn_reflns_av_R_equivalents     0.0602
_diffrn_reflns_av_sigmaI/netI     0.0615
_diffrn_reflns_theta_min     3.331
_diffrn_reflns_theta_max     27.485
_diffrn_reflns_theta_full     25.242
_diffrn_measured_fraction_theta_max     0.977
_diffrn_measured_fraction_theta_full     0.972
_diffrn_reflns_limit_h_min     -15
_diffrn_reflns_limit_h_max     15
_diffrn_reflns_limit_k_min     -6
_diffrn_reflns_limit_k_max     6
_diffrn_reflns_limit_l_min     -20
_diffrn_reflns_limit_l_max     20
_diffrn_standards_number     0
_diffrn_standards_interval_count     ?
_diffrn_standards_interval_time     120
_diffrn_standards_decay_%     0
_refine_special_details
;
Refinement of <i>F</i>^2^ against ALL reflections. The weighted <i>R</i>-factor
<i>wR</i> and goodness of fit <i>S</i> are based on <i>F</i>^2^, conventional
<i>R</i>-factors <i>R</i> are based on <i>F</i>, with <i>F</i> set to zero for
negative <i>F</i>^2^. The threshold expression of <i>F</i>^2^ >
\s(<i>F</i>^2^) is used only for calculating <i>R</i>-factors(gt) <i>etc</i>.
and is not relevant to the choice of reflections for refinement.
<i>R</i>-factors based on <i>F</i>^2^ are statistically about twice as large
as those based on <i>F</i>, and <i>R</i>- factors based on ALL data will be
even larger.
;
_reflns_number_total     2169
_reflns_number_gt     1556
_reflns_threshold_expression     'I>2\s(I)'
_refine_ls_structure_factor_coef     Fsqd
_refine_ls_matrix_type     full
_refine_ls_R_factor_all     0.0596
_refine_ls_R_factor_gt     0.0461
_refine_ls_wR_factor_gt     0.0934
_refine_ls_wR_factor_ref     0.0983
_refine_ls_goodness_of_fit_ref     0.885
_refine_ls_restrained_S_all     0.885
_refine_ls_number_reflns     2169
_refine_ls_number_parameters     136
_refine_ls_number_restraints     0
_refine_ls_hydrogen_treatment     constr
_refine_ls_weighting_scheme     calc
_refine_ls_weighting_details
                 'calc w=1/[\s^2^(Fo^2^)+(0.0481P)^2^] where P=(Fo^2^+2Fc^2^)/3'
_atom_sites_solution_hydrogens     geom
_atom_sites_solution_primary     direct
_atom_sites_solution_secondary     difmap
_refine_ls_shift/su_max     0.000
_refine_ls_shift/su_mean     0.000
_refine_diff_density_max     0.218
_refine_diff_density_min     -0.300
_refine_ls_extinction_method     none
_refine_ls_extinction_coef     ?
loop_
    _atom_type_symbol
    _atom_type_description
    _atom_type_scat_dispersion_real
    _atom_type_scat_dispersion_imag
    _atom_type_scat_source
    'C' 'C' 0.0030 0.0020
                         'International Tables Vol C Tables 4.2.6.8 and 6.1.1.4'
    'H' 'H' 0.0000 0.0000
                         'International Tables Vol C Tables 4.2.6.8 and 6.1.1.4'
    'F' 'F' 0.0170 0.0100
                         'International Tables Vol C Tables 4.2.6.8 and 6.1.1.4'
    'N' 'N' 0.0060 0.0030
                         'International Tables Vol C Tables 4.2.6.8 and 6.1.1.4'
    'O' 'O' 0.0110 0.0060
                         'International Tables Vol C Tables 4.2.6.8 and 6.1.1.4'
    'S' 'S' 0.1250 0.1230
                         'International Tables Vol C Tables 4.2.6.8 and 6.1.1.4'
_computing_data_collection
;
CrystalClear (Rigaku, 2008)
;
_computing_cell_refinement
;
CrystalClear (Rigaku, 2008)
;
_computing_data_reduction
;
CrystalClear (Rigaku, 2008)
;
_computing_structure_solution
;
SHELXS-2014 (Sheldrick, 2008)
;
_computing_structure_refinement
;
SHELXL-2014 (Sheldrick, 2015)
;
_computing_molecular_graphics
;
Ortep-3 for Windows (Farrugia, 2012) and Mercury (Macrae <i>et al.</i>,
2006)
;
_computing_publication_material
;
WinGX (Farrugia, 2012)
;
loop_
    _atom_site_type_symbol
    _atom_site_label
    _atom_site_fract_x
    _atom_site_fract_y
    _atom_site_fract_z
    _atom_site_U_iso_or_equiv
    _atom_site_adp_type
    _atom_site_calc_flag
    _atom_site_occupancy
    _atom_site_disorder_assembly
    _atom_site_disorder_group
    S S1 0.18106(4) 0.17354(10) 0.85154(3) 0.04570(16) Uani d 1 . .
    F F1 0.21170(8) 0.5331(2) 1.16166(6) 0.0518(3) Uani d 1 . .
    C C1 0.30360(13) 0.7730(4) 1.06395(10) 0.0358(4) Uani d 1 . .
    O O1 0.31999(9) 0.5432(3) 0.93486(8) 0.0496(3) Uani d 1 . .
    C C8 0.11054(13) 0.3206(3) 0.92625(10) 0.0343(4) Uani d 1 . .
    N N1 0.15631(11) 0.5105(3) 0.98371(9) 0.0383(3) Uani d 1 . .
    H H1 0.1156 0.5758 1.0185 0.046 Uiso calc 1 . .
    C C3 0.32638(15) 0.8821(4) 1.21586(12) 0.0479(5) Uani d 1 . .
    H H3 0.3093 0.8492 1.2706 0.057 Uiso calc 1 . .
    N N2 0.01031(11) 0.2339(3) 0.92704(9) 0.0398(3) Uani d 1 . .
    C C2 0.28064(13) 0.7317(4) 1.14663(11) 0.0380(4) Uani d 1 . .
    C C5 0.42365(16) 1.1283(4) 1.12149(14) 0.0533(5) Uani d 1 . .
    H H5 0.4722 1.2635 1.1129 0.064 Uiso calc 1 . .
    C C9 -0.01271(15) 0.0323(4) 0.86792(11) 0.0432(4) Uani d 1 . .
    H H9 -0.0799 -0.0572 0.8604 0.052 Uiso calc 1 . .
    C C7 0.26161(13) 0.6006(4) 0.98871(10) 0.0362(4) Uani d 1 . .
    C C10 0.06810(15) -0.0259(4) 0.82218(11) 0.0466(5) Uani d 1 . .
    H H10 0.0636 -0.1565 0.7802 0.056 Uiso calc 1 . .
    C C6 0.37735(14) 0.9737(4) 1.05305(12) 0.0442(4) Uani d 1 . .
    H H6 0.3959 1.0045 0.9987 0.053 Uiso calc 1 . .
    C C4 0.39778(16) 1.0819(4) 1.20273(14) 0.0549(5) Uani d 1 . .
    H H4 0.4289 1.1864 1.2488 0.066 Uiso calc 1 . .
loop_
    _atom_site_aniso_label
    _atom_site_aniso_U_11
    _atom_site_aniso_U_22
    _atom_site_aniso_U_33
    _atom_site_aniso_U_12
    _atom_site_aniso_U_13
    _atom_site_aniso_U_23
    S1 0.0485(3) 0.0515(3) 0.0392(3) 0.0029(2) 0.01349(19) -0.0103(2)
    F1 0.0561(6) 0.0604(8) 0.0405(6) -0.0113(6) 0.0126(5) 0.0059(5)
    C1 0.0343(8) 0.0378(9) 0.0358(9) 0.0023(8) 0.0067(6) -0.0007(7)
    O1 0.0485(7) 0.0616(9) 0.0425(7) -0.0039(7) 0.0198(6) -0.0084(6)
    C8 0.0403(9) 0.0355(9) 0.0279(8) 0.0032(7) 0.0077(6) 0.0002(7)
    N1 0.0380(7) 0.0433(9) 0.0351(7) -0.0017(7) 0.0109(6) -0.0090(6)
    C3 0.0443(9) 0.0626(13) 0.0361(9) 0.0066(9) 0.0042(7) -0.0049(9)
    N2 0.0415(8) 0.0404(8) 0.0385(8) -0.0017(7) 0.0097(6) -0.0049(7)
    C2 0.0345(8) 0.0425(10) 0.0375(9) 0.0023(8) 0.0065(6) 0.0019(8)
    C5 0.0442(10) 0.0454(12) 0.0687(14) -0.0062(9) 0.0037(9) -0.0016(10)
    C9 0.0482(10) 0.0382(10) 0.0421(10) -0.0024(9) 0.0037(8) -0.0026(8)
    C7 0.0392(8) 0.0370(10) 0.0335(9) 0.0012(8) 0.0088(7) 0.0014(7)
    C10 0.0588(11) 0.0410(11) 0.0392(10) 0.0036(9) 0.0047(8) -0.0094(8)
    C6 0.0401(9) 0.0467(11) 0.0470(10) -0.0022(8) 0.0105(8) 0.0036(9)
    C4 0.0489(10) 0.0569(13) 0.0551(12) 0.0012(10) -0.0045(9) -0.0170(11)
_geom_special_details
;
 All esds (except the esd in the dihedral angle between two l.s. planes)
 are estimated using the full covariance matrix.  The cell esds are taken
 into account individually in the estimation of esds in distances, angles
 and torsion angles; correlations between esds in cell parameters are only
 used when they are defined by crystal symmetry.  An approximate (isotropic)
 treatment of cell esds is used for estimating esds involving l.s. planes.
;
loop_
    _geom_bond_atom_site_label_1
    _geom_bond_atom_site_label_2
    _geom_bond_site_symmetry_2
    _geom_bond_distance
    _geom_bond_publ_flag
    S1 C10 . 1.716(2) ?
    S1 C8 . 1.7280(16) ?
    F1 C2 . 1.357(2) ?
    C1 C2 . 1.386(2) ?
    C1 C6 . 1.388(2) ?
    C1 C7 . 1.496(2) ?
    O1 C7 . 1.2223(18) ?
    C8 N2 . 1.303(2) ?
    C8 N1 . 1.379(2) ?
    N1 C7 . 1.356(2) ?
    N1 H1 . 0.8600 ?
    C3 C4 . 1.373(3) ?
    C3 C2 . 1.375(2) ?
    C3 H3 . 0.9300 ?
    N2 C9 . 1.381(2) ?
    C5 C6 . 1.380(3) ?
    C5 C4 . 1.381(3) ?
    C5 H5 . 0.9300 ?
    C9 C10 . 1.340(2) ?
    C9 H9 . 0.9300 ?
    C10 H10 . 0.9300 ?
    C6 H6 . 0.9300 ?
    C4 H4 . 0.9300 ?
loop_
    _geom_angle_atom_site_label_1
    _geom_angle_atom_site_label_2
    _geom_angle_atom_site_label_3
    _geom_angle_site_symmetry_1
    _geom_angle_site_symmetry_3
    _geom_angle
    _geom_angle_publ_flag
    C10 S1 C8 . . 88.45(8) ?
    C2 C1 C6 . . 117.07(16) ?
    C2 C1 C7 . . 123.89(16) ?
    C6 C1 C7 . . 118.82(15) ?
    N2 C8 N1 . . 121.13(14) ?
    N2 C8 S1 . . 115.33(13) ?
    N1 C8 S1 . . 123.50(12) ?
    C7 N1 C8 . . 124.02(14) ?
    C7 N1 H1 . . 118.0 ?
    C8 N1 H1 . . 118.0 ?
    C4 C3 C2 . . 118.77(18) ?
    C4 C3 H3 . . 120.6 ?
    C2 C3 H3 . . 120.6 ?
    C8 N2 C9 . . 109.78(14) ?
    F1 C2 C3 . . 117.53(15) ?
    F1 C2 C1 . . 119.71(15) ?
    C3 C2 C1 . . 122.75(17) ?
    C6 C5 C4 . . 119.88(19) ?
    C6 C5 H5 . . 120.1 ?
    C4 C5 H5 . . 120.1 ?
    C10 C9 N2 . . 115.65(16) ?
    C10 C9 H9 . . 122.2 ?
    N2 C9 H9 . . 122.2 ?
    O1 C7 N1 . . 121.90(16) ?
    O1 C7 C1 . . 121.34(15) ?
    N1 C7 C1 . . 116.75(14) ?
    C9 C10 S1 . . 110.75(14) ?
    C9 C10 H10 . . 124.6 ?
    S1 C10 H10 . . 124.6 ?
    C5 C6 C1 . . 121.16(18) ?
    C5 C6 H6 . . 119.4 ?
    C1 C6 H6 . . 119.4 ?
    C3 C4 C5 . . 120.35(18) ?
    C3 C4 H4 . . 119.8 ?
    C5 C4 H4 . . 119.8 ?
loop_
    _geom_torsion_atom_site_label_1
    _geom_torsion_atom_site_label_2
    _geom_torsion_atom_site_label_3
    _geom_torsion_atom_site_label_4
    _geom_torsion_site_symmetry_1
    _geom_torsion_site_symmetry_2
    _geom_torsion_site_symmetry_3
    _geom_torsion_site_symmetry_4
    _geom_torsion
    _geom_torsion_publ_flag
    C10 S1 C8 N2 . . . . -1.98(14) ?
    C10 S1 C8 N1 . . . . 175.93(15) ?
    N2 C8 N1 C7 . . . . 177.02(16) ?
    S1 C8 N1 C7 . . . . -0.8(2) ?
    N1 C8 N2 C9 . . . . -175.59(15) ?
    S1 C8 N2 C9 . . . . 2.38(19) ?
    C4 C3 C2 F1 . . . . 179.02(16) ?
    C4 C3 C2 C1 . . . . 0.0(3) ?
    C6 C1 C2 F1 . . . . -178.05(14) ?
    C7 C1 C2 F1 . . . . -3.6(3) ?
    C6 C1 C2 C3 . . . . 0.9(3) ?
    C7 C1 C2 C3 . . . . 175.41(16) ?
    C8 N2 C9 C10 . . . . -1.6(2) ?
    C8 N1 C7 O1 . . . . 9.4(3) ?
    C8 N1 C7 C1 . . . . -170.15(15) ?
    C2 C1 C7 O1 . . . . -140.34(18) ?
    C6 C1 C7 O1 . . . . 34.1(3) ?
    C2 C1 C7 N1 . . . . 39.2(2) ?
    C6 C1 C7 N1 . . . . -146.37(16) ?
    N2 C9 C10 S1 . . . . 0.2(2) ?
    C8 S1 C10 C9 . . . . 0.94(14) ?
    C4 C5 C6 C1 . . . . 0.8(3) ?
    C2 C1 C6 C5 . . . . -1.3(3) ?
    C7 C1 C6 C5 . . . . -176.13(16) ?
    C2 C3 C4 C5 . . . . -0.6(3) ?
    C6 C5 C4 C3 . . . . 0.2(3) ?
loop_
    _geom_hbond_atom_site_label_D
    _geom_hbond_atom_site_label_H
    _geom_hbond_atom_site_label_A
    _geom_hbond_site_symmetry_A
    _geom_hbond_distance_DH
    _geom_hbond_distance_HA
    _geom_hbond_distance_DA
    _geom_hbond_angle_DHA
    N1 H1 N2 3_567 0.86 2.11 2.944(2) 165
    C3 H3 O1 4_576 0.93 2.62 3.474(2) 153
_shelx_hkl_file
;
   0   0  -2    0.02    0.33   1-0.85122-0.85336-0.52428-0.51685-0.02321 0.06801
   0   0   2   -0.01    0.36   1-0.85274-0.85087 0.52214 0.51476-0.01377-0.10502
   0   0  -3    0.07    0.54   1-0.84728-0.85049-0.52917-0.51801-0.04561 0.09122
   0   0   3    0.25    0.84   1-0.86399-0.86077-0.49557-0.50673 0.08900-0.04784
   0   0   3    0.26    0.71   1-0.85615-0.85334 0.51662 0.50556 0.00957-0.12730
   0   0  -3    0.14    0.75   1-0.82824-0.83106 0.54505 0.55614-0.13007 0.00680
   0   0  -4  397.58   14.42   1-0.84286-0.84713-0.53380-0.51892-0.06810 0.11435
   0   0   4  380.94   13.95   1-0.86514-0.86085-0.48899-0.50386 0.11141-0.07105
   0   0  -4  368.47   13.51   1-0.74950-0.75378-0.65965-0.64474-0.05561 0.12696
   0   0  -4  386.54   14.13   1-0.82186-0.82561 0.54870 0.56347-0.15321 0.02929
   0   0  -5   -0.06    0.51   1-0.83797-0.84331-0.53814-0.51954-0.09061 0.13746
   0   0   5    0.14    0.57   1-0.86582-0.86046-0.48212-0.50072 0.13380-0.09427
   0   0  -5    0.04    0.49   1-0.76428-0.76962-0.63982-0.62118-0.08057 0.14765
   0   0  -5   -0.01    0.57   1-0.81496-0.81965 0.55203 0.57051-0.17635 0.05177
   0   0  -6  204.10    8.51   1-0.83260-0.83901-0.54219-0.51988-0.11312 0.16056
   0   0   6  211.08    9.12   1-0.86602-0.85959-0.47498-0.49728 0.15619-0.11750
   0   0  -6  188.42    7.92   1-0.77820-0.78461-0.61907-0.59670-0.10557 0.16829
   0   0  -6  211.33    9.06   1-0.80756-0.81320 0.55503 0.57721-0.19941 0.07433
   0   0  -7    0.06    0.64   1-0.82677-0.83423-0.54595-0.51989-0.13556 0.18372
   0   0   7    0.00    0.43   1-0.86574-0.85824-0.46754-0.49356 0.17856-0.14074
   0   0  -7    0.04    0.45   1-0.79124-0.79872-0.59738-0.57128-0.13064 0.18887
   0   0  -7   -0.00    0.46   1-0.79966-0.80623 0.55772 0.58359-0.22244 0.09693
   0   0  -8   34.85    2.75   1-0.82044-0.82897-0.54943-0.51965-0.15810 0.20680
   0   0  -8   35.61    2.79   1-0.80338-0.81192-0.57472-0.54490-0.15576 0.20939
   0   0   8   30.70    2.52   1-0.86565-0.85813 0.48433 0.45477 0.12673-0.23829
   0   0  -8   34.17    2.70   1-0.79124-0.79875 0.56008 0.58965-0.24543 0.11956
   0   0  -9   -0.01    0.46   1-0.81361-0.82321-0.55261-0.51911-0.18065 0.22986
   0   0  -9    0.16    0.44   1-0.81463-0.82426-0.55098-0.51749-0.18105 0.22978
   0   0   9   -0.00    0.57   1-0.86601-0.85755 0.47689 0.44363 0.15030-0.26035
   0   0  -9    0.03    0.48   1-0.78230-0.79075 0.56211 0.59537-0.26838 0.14224
   0   0 -10  186.19    6.97   1-0.80629-0.81695-0.55550-0.51827-0.20322 0.25291
   0   0 -10  191.47    5.76   1-0.82488-0.83557-0.52631-0.48909-0.20629 0.25018
   0   0  10  198.87    5.89   1-0.86584-0.85644 0.46911 0.43216 0.17390-0.28237
   0   0 -10  186.30    6.98   1-0.77271-0.78220 0.56382 0.60088-0.29158 0.16463
   0   0 -11   -0.13    0.41   1-0.79847-0.81019-0.55808-0.51713-0.22579 0.27595
   0   0 -11    0.02    0.39   1-0.83414-0.84590-0.50057-0.45963-0.23159 0.27053
   0   0  11   -0.05    0.65   1-0.86513-0.85479 0.46099 0.42035 0.19755-0.30435
   0   0 -11    0.10    0.54   1-0.76269-0.77313 0.56517 0.60593-0.31445 0.18738
   0   0 -12   32.07    2.77   1-0.84240-0.85527-0.47354-0.42896-0.25712 0.29067
   0   0 -12   25.81    2.28   1-0.75212-0.76350 0.56617 0.61064-0.33728 0.21017
   0   0 -13    0.04    0.47   1-0.84951-0.86345-0.44551-0.39722-0.28256 0.31088
   0   0 -13   -0.02    0.53   1-0.74098-0.75332 0.56682 0.61499-0.36007 0.23299
   0   0 -14  181.08    6.88   1-0.85546-0.87048-0.41625-0.36424-0.30807 0.33102
   0   0 -14  189.26    6.12   1-0.72927-0.74255 0.56710 0.61898-0.38282 0.25587
   0   0  15   -0.11    0.79   1-0.84542-0.82933-0.39721-0.45294 0.35704-0.32717
   0   0 -15   -0.03    0.39   1-0.86018-0.87628-0.38567-0.32995-0.33366 0.35108
   0   0 -15    0.25    0.65   1-0.71696-0.73120 0.56700 0.62259-0.40553 0.27878
   0   0  16    0.01    0.88   1-0.84046-0.82336-0.38697-0.44632 0.37929-0.35050
   0   0 -16   -0.09    0.58   1-0.70406-0.71928 0.56653 0.62577-0.42818 0.30173
   0   0  17   -0.31    0.68   1-0.83492-0.81676-0.37638-0.43944 0.40153-0.37388
   0   0 -17    0.09    0.82   1-0.69051-0.70668 0.56565 0.62860-0.45079 0.32473
   0   0  18   -0.15    0.75   1-0.82878-0.80955-0.36543-0.43220 0.42375-0.39727
   0   0 -18   -0.05    0.62   1-0.67631-0.69344 0.56437 0.63101-0.47336 0.34778
   0   0  19   -0.00    0.72   1-0.82202-0.80171-0.35411-0.42459 0.44596-0.42067
   0   0 -19    0.19    0.66   1-0.66144-0.67951 0.56266 0.63301-0.49588 0.37088
   0   0  20    0.21    0.73   1-0.81464-0.79318-0.34246-0.41656 0.46804-0.44422
   0   0 -20   -0.08    0.74   1-0.64586-0.66488 0.56050 0.63455-0.51835 0.39403
   0   1   0    0.15    0.80   1-0.09262 0.04728 0.25638 0.25654 0.96212 0.96537
   0   1  -1    8.66    1.25   1-0.40113-0.26230 0.05361 0.05756 0.91444 0.96326
   0   1   1    9.68    1.48   1-0.26409-0.12285 0.68086 0.67714-0.68314-0.72552
   0   1  -1    9.97    1.52   1-0.39649-0.25743-0.05701-0.05309 0.91626 0.96483
   0   1   2  795.37   26.83   1-0.53117-0.38896-0.53573-0.54273-0.65638-0.74441
   0   1  -2  821.48   27.19   1-0.62321-0.48541-0.12763-0.11994 0.77156 0.86601
   0  -1  -2  772.53   26.27   1-0.29301-0.43529 0.66186 0.66940-0.68998-0.60201
   0   1   2  856.55   28.52   1-0.51436-0.37216 0.47630 0.46868-0.71313-0.80114
   0   1  -2  868.49   29.03   1-0.62990-0.49177 0.13380 0.14126 0.76505 0.85918
   0  -1  -3  615.86   20.91   1-0.52437-0.66764-0.53386-0.52312-0.66334-0.52970
   0   1  -3  674.34   22.73   1-0.74776-0.61103-0.25470-0.24332 0.61316 0.75328
   0  -1  -3  645.73   22.06   1-0.49095-0.63428 0.49984 0.51120-0.71352-0.57996
   0   1   3  685.87   23.28   1-0.73174-0.58846 0.18438 0.17305-0.65616-0.78978
   0   1  -3  716.70   24.23   1-0.76171-0.62454 0.27122 0.28226 0.58841 0.72819
   0   1   3  713.49   24.17   1-0.61587-0.47310 0.55542 0.54436-0.55875-0.69270
   0  -1  -4    6.47    1.09   1-0.59599-0.74032-0.55145-0.53698-0.58367-0.40442
   0   1   4    6.53    1.12   1-0.72546-0.58115-0.56711-0.58158-0.38997-0.56923
   0   1  -4    8.41    1.35   1-0.81141-0.67574-0.33753-0.32242 0.47715 0.66287
   0  -1  -4    7.36    1.18   1-0.64351-0.78782 0.32302 0.33821-0.69393-0.51472
   0   1   4    7.38    1.23   1-0.84490-0.70044-0.10912-0.12416-0.52367-0.70282
   0  -1   4   13.75    2.43   1-0.72114-0.85736 0.22487 0.21010 0.65527 0.46987
   0   1  -4    8.04    1.34   1-0.82556-0.68933 0.35995 0.37468 0.43459 0.62002
   0   1   4    7.13    1.24   1-0.69033-0.54661 0.56564 0.55088-0.45109-0.63066
   0  -1  -4    7.33    1.31   1-0.55208-0.69579 0.54123 0.55599-0.63424-0.45468
   0  -1  -5    7.44    1.16   1-0.63895-0.78433-0.55943-0.54123-0.52798-0.30312
   0   1   5    9.41    1.37   1-0.77191-0.62648-0.56394-0.58216-0.29344-0.51827
   0   1  -5   10.44    1.63   1-0.84325-0.70863-0.39262-0.37379 0.36711 0.59842
   0  -1  -5    8.38    1.25   1-0.73796-0.88341 0.17294 0.19183-0.65229-0.42751
   0   1   5    9.03    1.34   1-0.86466-0.71921-0.33880-0.35742-0.37090-0.59579
   0  -1   5    9.60    1.41   1-0.76521-0.90047 0.27547 0.25699 0.58186 0.35084
   0   1  -5    9.41    1.45   1-0.85390-0.71861 0.41736 0.43577 0.31088 0.54192
   0   1   5    8.50    1.26   1-0.73998-0.59533 0.56686 0.54835-0.36206-0.58726
   0  -1  -5    9.96    1.54   1-0.59373-0.73840 0.55097 0.56944-0.58642-0.36124
   0  -1  -6    6.73    1.09   1-0.66522-0.81166-0.56313-0.54120-0.49026-0.21978
   0   1   6    6.97    1.14   1-0.80266-0.65615-0.55676-0.57868-0.21389-0.48433
   0   1  -6    6.90    1.20   1-0.85854-0.72491-0.43090-0.40825 0.27787 0.55482
   0  -1  -6    6.88    1.14   1-0.79043-0.93694 0.06232 0.08499-0.60936-0.33897
   0   1   6    7.50    1.21   1-0.83525-0.68893-0.49719-0.51950-0.23484-0.50545
   0  -1   6    7.10    1.21   1-0.78994-0.92425 0.30709 0.28493 0.53073 0.25410
   0   1  -6    7.58    1.26   1-0.86444-0.73008 0.45603 0.47812 0.21156 0.48822
   0   1   6    7.60    1.22   1-0.77457-0.62897 0.56352 0.54131-0.28718-0.55800
   0  -1  -6    7.97    1.31   1-0.61947-0.76509 0.55609 0.57826-0.55408-0.28327
   0  -1  -7    4.10    0.88   1-0.68134-0.82881-0.56486-0.53920-0.46550-0.14940
   0   1   7    4.78    1.02   1-0.82372-0.67615-0.54769-0.57334-0.14664-0.46269
   0   1  -7    5.57    1.21   1-0.86486-0.73227-0.45892-0.43253 0.20343 0.52600
   0  -1  -7    4.58    0.97   1-0.81814-0.96580-0.01236 0.01402-0.57488-0.25889
   0   1   7    4.43    0.95   1-0.78776-0.64041-0.60341-0.62948-0.12377-0.44002
   0  -1   7    4.20    0.96   1-0.80422-0.93757 0.32694 0.30107 0.49632 0.17407
   0   1  -7    4.62    1.00   1-0.86573-0.73231 0.48333 0.50913 0.12993 0.45221
   0   1   7    4.92    1.04   1-0.79962-0.65309 0.55773 0.53186-0.22256-0.53906
   0  -1  -7    4.80    1.06   1-0.63520-0.78177 0.55883 0.58469-0.53312-0.21670
   0  -1  -8   47.73    3.01   1-0.69085-0.83937-0.56568-0.53629-0.45024-0.08853
   0   1   8   57.19    3.67   1-0.83847-0.68981-0.53772-0.56708-0.08840-0.45007
   0   1  -8   56.15    3.58   1-0.86592-0.73440-0.48025-0.45013 0.13977 0.50796
   0  -1   8   52.41    3.55   1-0.79538-0.92675-0.31450-0.34443 0.51812 0.14994
   0  -1  -8   57.37    3.68   1-0.83281-0.98157-0.06073-0.03060-0.55021-0.18861
   0   1   8   54.14    3.47   1-0.73558-0.58716-0.67661-0.70641-0.03335-0.39524
   0  -1   8   52.46    3.28   1-0.81250-0.94490 0.33919 0.30961 0.47411 0.10625
   0   1  -8   52.72    3.42   1-0.86190-0.72940 0.50336 0.53281 0.06112 0.42903
   0   1   8   55.29    3.53   1-0.81817-0.67069 0.55055 0.52101-0.16579-0.52793
   0  -1  -8   59.81    3.89   1-0.64428-0.79180 0.56026 0.58983-0.52056-0.15852
   0  -1  -9   15.14    2.31   1-0.69587-0.84545-0.56604-0.53292-0.44197-0.03464
   0   1  -9    9.93    1.55   1-0.86367-0.73322-0.49698-0.46313 0.08408 0.49788
   0  -1   9    8.17    1.32   1-0.80005-0.93036-0.32101-0.35464 0.50680 0.09301
   0  -1  -9    9.19    1.43   1-0.84045-0.99029-0.09008-0.05619-0.53433-0.12712
   0   1  -9    8.72    1.33   1-0.68127-0.55102-0.73066-0.69708 0.04466 0.45874
   0   1   9    8.63    1.34   1-0.68338-0.53389-0.72886-0.76238 0.04185-0.36568
   0  -1   9    7.89    1.23   1-0.81711-0.94856 0.34629 0.31300 0.46086 0.04738
   0   1  -9    8.13    1.32   1-0.85502-0.72345 0.51858 0.55172 0.00144 0.41497
   0  -1  -9    9.20    1.46   1-0.64874-0.79721 0.56093 0.59420-0.51428-0.10661
   0  -1  10   38.62    2.74   1-0.80222-0.93145-0.32408-0.36142 0.50139 0.04199
   0  -1 -10   37.12    2.78   1-0.64982-0.79923 0.56108 0.59806-0.51275-0.05947
   0   1  13   19.12    2.11   1-0.86574-0.71170-0.48327-0.53124 0.13012-0.45962
   0  -1  13   20.61    2.22   1-0.79942-0.92543-0.32012-0.36857 0.50836-0.08787
   0  -1 -13   19.98    2.12   1-0.84273-0.99687-0.09962-0.05064-0.52903 0.06062
   0   1 -13   20.87    2.12   1-0.77477-0.64879-0.62439-0.57590-0.09926 0.49739
   0   1 -13   19.12    2.09   1-0.81254-0.68479 0.55307 0.60113-0.18406 0.41194
   0  -1 -13   19.84    2.17   1-0.63947-0.79174 0.55952 0.60760-0.52726 0.06287
   0   1  14    8.77    1.77   1-0.86596-0.71086-0.47185-0.52353 0.16569-0.46966
   0  -1  14    8.40    1.65   1-0.79633-0.92126-0.31580-0.36796 0.51587-0.12598
   0  -1 -14    8.79    1.63   1-0.83937-0.99458-0.08568-0.03294-0.53675 0.09851
   0   1 -14    8.82    1.76   1-0.79969-0.67287 0.55771 0.60946-0.22236 0.41926
   0  -1 -14    8.16    1.61   1-0.63276-0.78598 0.55842 0.61021-0.53644 0.09931
   0  -1  15    3.62    1.02   1-0.79238-0.91624-0.31039-0.36625 0.52515-0.16231
   0   1 -15    3.36    1.00   1-0.78614-0.66027 0.56129 0.61674-0.25869 0.42856
   0  -1 -15    3.49    1.00   1-0.62477-0.77895 0.55705 0.61254-0.54712 0.13425
   0  -1  16   20.36    2.20   1-0.78765-0.91044-0.30403-0.36360 0.53587-0.19720
   0   1 -16   18.95    2.15   1-0.77179-0.64707 0.56396 0.62327-0.29373 0.43911
   0  -1 -16   16.99    1.97   1-0.61564-0.77077 0.55537 0.61457-0.55904 0.16795
   0  -1  17    1.96    0.94   1-0.78217-0.90388-0.29683-0.36010 0.54781-0.23088
   0   1 -17    1.93    0.95   1-0.75691-0.63314 0.56576 0.62878-0.32708 0.45138
   0  -1 -17    1.06    0.78   1-0.60545-0.76153 0.55339 0.61629-0.57199 0.20062
   0  -1  18    5.16    1.17   1-0.77596-0.89660-0.28886-0.35584 0.56074-0.26356
   0   1 -18    4.80    1.09   1-0.74137-0.61855 0.56680 0.63352-0.35930 0.46479
   0  -1 -18    4.57    1.09   1-0.59425-0.75128 0.55108 0.61768-0.58579 0.23244
   0  -1  19    0.00    0.67   1-0.76904-0.88861-0.28018-0.35086 0.57451-0.29540
   0   1 -19   -0.10    0.72   1-0.72515-0.60328 0.56711 0.63754-0.39056 0.47915
   0  -1 -19    0.25    0.74   1-0.58210-0.74008 0.54842 0.61872-0.60031 0.26353
   0   2   0   87.24    4.76   1-0.16275 0.11707 0.21414 0.21451 0.96314 0.96967
   0  -2   0   75.73    4.70   1 0.11835-0.16147 0.37110 0.37080 0.92101 0.91456
   0   2  -1   13.16    1.60   1-0.32159-0.04288 0.11033 0.11434 0.94042 0.99251
   0  -2   1   12.89    1.67   1-0.03855-0.31731 0.28753 0.28351 0.95699 0.90494
   0   2   1   12.77    1.49   1-0.00692 0.27394 0.30520 0.30179 0.95226 0.91316
   0   2  -1   12.29    1.61   1-0.31672-0.03762-0.11370-0.10965 0.94167 0.99325
   0   2  -2    6.79    1.15   1-0.46707-0.18932 0.00375 0.01174 0.88420 0.98184
   0  -2   2    6.08    1.10   1-0.18764-0.46533 0.19864 0.19088 0.96194 0.86430
   0   2   2    6.86    1.22   1 0.13099 0.41292 0.37739 0.37027 0.91674 0.83209
   0   2   2    6.97    1.27   1-0.34793-0.06547 0.62278 0.61534-0.70077-0.78553
   0   2  -2    7.10    1.25   1-0.46517-0.18705-0.00523 0.00261 0.88520 0.98234
   0   2   3   18.79    1.95   1-0.50515-0.22177-0.52837-0.53865-0.68237-0.81281
   0   2  -3   18.73    1.80   1-0.58775-0.31108-0.09578-0.08413 0.80334 0.94665
   0  -2   3   19.80    1.98   1-0.31670-0.59328 0.11371 0.10230 0.94168 0.79846
   0   2   3   23.46    2.41   1-0.47968-0.19617 0.51079 0.49954-0.71343-0.84378
   0  -2   3   18.08    1.84   1-0.30564-0.58277-0.12130-0.13294 0.94438 0.80168
   0   2  -3   20.01    2.01   1-0.59139-0.31416 0.09898 0.11014 0.80028 0.94295
   0   2   4   84.25    4.12   1-0.58994-0.30550-0.55016-0.56417-0.59100-0.76705
   0   2  -4  100.00    4.50   1-0.67986-0.40428-0.18188-0.16636 0.71042 0.89937
   0  -2   4   88.12    4.23   1-0.42038-0.69591 0.03933 0.02399 0.90649 0.71772
   0   2   4   88.01    4.20   1-0.61186-0.32741 0.36489 0.34973-0.70176-0.87777
   0  -2   4  126.10    5.93   1-0.41456-0.69071-0.04367-0.05910 0.90897 0.72070
   0   2  -4   92.78    4.43   1-0.68925-0.41299 0.19136 0.20602 0.69879 0.88712
   0   2   4   95.71    4.39   1-0.55920-0.27558 0.54301 0.52830-0.62643-0.80308
   0   2   5    3.07    0.98   1-0.65575-0.37026-0.56191-0.57965-0.50421-0.72588
   0   2  -5    2.93    0.79   1-0.74647-0.47193-0.25321-0.23414 0.61535 0.84997
   0  -2   5    2.80    0.86   1-0.49974-0.77434-0.02203-0.04120 0.86588 0.63142
   0   2   5    2.73    0.77   1-0.72788-0.44238 0.19133 0.17246-0.65846-0.88008
   0  -2   5    2.83    0.84   1-0.49960-0.77485 0.02191 0.00285 0.86597 0.63213
   0   2  -5    2.77    0.89   1-0.75933-0.48404 0.26835 0.28674 0.59277 0.82673
   0   2   5    2.47    0.79   1-0.62291-0.33834 0.55671 0.53830-0.54957-0.77184
   0   2   6   92.27    4.86   1-0.70659-0.42006-0.56665-0.58812-0.42383-0.69112
   0   2  -6  104.11    5.33   1-0.79268-0.51921-0.31081-0.28799 0.52444 0.80465
   0  -2   6  108.77    5.60   1-0.55905-0.83254-0.07097-0.09379 0.82608 0.54595
   0  -2  -6  107.22    5.58   1-0.33124-0.61790 0.63508 0.65780-0.69780-0.43068
   0   2   6  102.79    5.35   1-0.81190-0.52517 0.00596-0.01659-0.58375-0.85083
   0  -2   6  105.68    5.42   1-0.56376-0.83804 0.07498 0.05214 0.82252 0.54310
   0   2  -6  104.54    5.41   1-0.80658-0.53224 0.33038 0.35246 0.49016 0.76972
   0   2   6  108.65    5.49   1-0.67362-0.38810 0.56409 0.54197-0.47752-0.74541
   0   2   7    5.91    1.16   1-0.74578-0.45811-0.56659-0.59184-0.35040-0.66321
   0   2  -7    5.94    1.14   1-0.82385-0.55140-0.35712-0.33059 0.44013 0.76593
   0  -2   7    5.77    1.11   1-0.60251-0.87493-0.10886-0.13541 0.79064 0.46491
   0  -2  -7    5.63    1.09   1-0.40129-0.68900 0.58073 0.60727-0.70831-0.39559
   0   2   7    5.77    1.08   1-0.85726-0.56962-0.17616-0.20223-0.48379-0.79663
   0  -2   7    5.48    1.09   1-0.61095-0.88433 0.11646 0.09027 0.78305 0.45803
   0   2  -7    6.11    1.17   1-0.83667-0.56328 0.37964 0.40539 0.39476 0.71997
   0   2   7    5.48    1.06   1-0.71414-0.42769 0.56693 0.54104-0.41058-0.72412
   0   2   8    0.02    0.41   1-0.77627-0.48754-0.56323-0.59222-0.28312-0.64154
   0   2  -8   -0.09    0.53   1-0.84418-0.57280-0.39457-0.36433 0.36286 0.73427
   0  -2   8   -0.03    0.43   1-0.63430-0.90559-0.13790-0.16831 0.76068 0.38931
   0  -2  -8    0.10    0.41   1-0.46077-0.74952 0.52863 0.55899-0.71290-0.35459
   0   2   8    0.03    0.34   1-0.86471-0.57599-0.33791-0.36769-0.37159-0.73008
   0  -2   8    0.18    0.54   1-0.64553-0.91795 0.14846 0.11852 0.74915 0.37856
   0   2  -8    0.02    0.51   1-0.85438-0.58191 0.41863 0.44806 0.30785 0.67867
   0   2   8    0.26    0.48   1-0.74673-0.45933 0.56653 0.53693-0.34845-0.70760
   0   2 -10   17.17    1.89   1-0.86337-0.59390-0.44993-0.41200 0.22834 0.69102
   0  -2  10    4.07    1.05   1-0.67386-0.94300-0.17591-0.21376 0.71760 0.25503
   0  -2 -10   17.51    1.89   1-0.54658-0.83722 0.44203 0.48021-0.71122-0.26161
   0   2  10   16.52    1.83   1-0.79962-0.50919-0.58203-0.61926-0.14777-0.59768
   0  -2  10   16.34    1.79   1-0.68859-0.95912 0.19069 0.15369 0.69962 0.23761
   0   2 -10   16.95    1.86   1-0.86602-0.59541 0.47450 0.51130 0.15765 0.61971
   0   2  11    2.63    1.22   1-0.83292-0.54096-0.54196-0.58208-0.11180-0.60707
   0  -2  11    5.90    2.33   1-0.68553-0.95359-0.18759-0.22916 0.70346 0.19528
   0  -2 -11   14.29    2.82   1-0.57401-0.86569 0.41097 0.45297-0.70823-0.21302
   0   2  11    2.59    1.04   1-0.74472-0.45322-0.66565-0.70661-0.04784-0.54339
   0  -2  11    5.45    2.15   1-0.70130-0.97088 0.20378 0.16305 0.68311 0.17548
   0   2 -11   15.55    3.24   1-0.86420-0.59451 0.49454 0.53500 0.09259 0.60026
   0   2  12    3.19    0.93   1-0.84401-0.55097-0.53267-0.57651-0.06249-0.60337
   0  -2  12    5.62    1.58   1-0.69350-0.96052-0.19571-0.24072 0.69335 0.13944
   0  -2 -12    7.38    1.88   1-0.59286-0.88558 0.38852 0.43434-0.70537-0.16456
   0   2 -12    3.59    0.96   1-0.85905-0.59029 0.51083 0.55498 0.03281 0.58612
   0  -2 -12    2.98    0.91   1-0.51591-0.80714 0.53148 0.57581-0.67183-0.13022
   0   2  13   12.51    2.16   1-0.85237-0.55826-0.52268-0.57024-0.01613-0.60262
   0  -2  13   18.84    3.29   1-0.69847-0.96441-0.20083-0.24955 0.68687 0.08735
   0  -2 -13   11.39    1.94   1-0.60438-0.89821 0.37432 0.42373-0.70327-0.11684
   0   2 -13   11.69    2.04   1-0.85135-0.58353 0.52411 0.57195-0.02242 0.57650
   0  -2 -13   10.64    1.86   1-0.51814-0.81033 0.53211 0.58015-0.66960-0.08237
   0   2  14   20.69    2.27   1-0.85845-0.56324-0.51213-0.56342 0.02769-0.60440
   0  -2  14   19.91    2.14   1-0.70106-0.96593-0.20352-0.25594 0.68343 0.03830
   0   2 -14   20.92    2.26   1-0.84160-0.57481 0.53498 0.58670-0.07411 0.57040
   0  -2 -14   18.96    2.08   1-0.51792-0.81106 0.53205 0.58379-0.66982-0.03698
   0   2  15   17.93    3.34   1-0.86260-0.56632-0.50109-0.55610 0.06941-0.60830
   0  -2  15   19.45    3.56   1-0.70169-0.96548-0.20418-0.26031 0.68259-0.00815
   0   2 -15   20.62    3.77   1-0.83026-0.56441 0.54377 0.59918-0.12234 0.56781
   0  -2 -15   18.66    3.44   1-0.51559-0.80968 0.53139 0.58683-0.67214 0.00632
   0   2  16    2.81    0.99   1-0.86505-0.56771-0.48961-0.54836 0.10932-0.61400
   0  -2  16    3.09    0.92   1-0.70066-0.96338-0.20311-0.26294 0.68396-0.05239
   0   2 -16    3.72    1.04   1-0.81755-0.55264 0.55084 0.60995-0.16784 0.56792
   0   2  17    0.20    0.70   1-0.86600-0.56758-0.47774-0.54020 0.14764-0.62130
   0  -2  17    0.64    1.15   1-0.69819-0.95983-0.20054-0.26408 0.68724-0.09472
   0   2 -17    0.35    0.76   1-0.80362-0.53967 0.55643 0.61928-0.21109 0.57029
   0   2  18    3.35    1.16   1-0.86558-0.56610-0.46548-0.53166 0.18459-0.62996
   0  -2  18    5.31    1.84   1-0.69442-0.95499-0.19666-0.26390 0.69217-0.13541
   0   2 -18    3.84    1.33   1-0.78862-0.52560 0.56072 0.62726-0.25232 0.57469
   0   2  19    0.10    0.81   1-0.86392-0.56336-0.45285-0.52275 0.22037-0.63980
   0  -2  19    0.46    0.73   1-0.68944-0.94892-0.19155-0.26290 0.69855-0.17445
   0   2 -19    1.19    0.85   1-0.77243-0.51066 0.56386 0.63432-0.29222 0.58039
   0   3   0    0.21    0.42   1-0.23256 0.18717 0.16996 0.17052 0.95761 0.96741
   0  -3   0   -0.12    0.46   1 0.18892-0.23081 0.40531 0.40486 0.89444 0.88476
   0   3   0   -0.09    0.43   1-0.23057 0.18954-0.17125-0.17087 0.95786 0.96688
   0   3  -1   56.56    4.00   1-0.33773 0.08086 0.09910 0.10326 0.93601 0.99136
   0   3   1   50.15    3.54   1-0.12832 0.29248 0.23514 0.23200 0.96345 0.92769
   0  -3   1   56.33    4.03   1 0.08669-0.33198 0.35506 0.35091 0.93081 0.87558
   0   3   1   56.41    4.05   1-0.26495 0.15664 0.68030 0.67680-0.68335-0.71930
   0   3  -1   60.23    4.37   1-0.33416 0.08497-0.10159-0.09742 0.93702 0.99160
   0   3  -2   76.38    4.69   1-0.43858-0.02102 0.02563 0.03379 0.89832 0.99920
   0   3   2   88.19    5.36   1-0.02971 0.39214 0.29251 0.28561 0.95579 0.87444
   0  -3   2   79.94    5.08   1-0.01488-0.43250 0.30079 0.29290 0.95357 0.85272
   0   3   2   84.67    5.34   1-0.34345 0.07919 0.62612 0.61879-0.70000-0.78154
   0   3  -2   79.45    5.06   1-0.43605-0.01789-0.02755-0.01958 0.89949 0.99964
   0   3   3   48.39    3.70   1-0.46027-0.03678-0.51449-0.52431-0.72349-0.85073
   0   3  -3   43.00    3.25   1-0.53041-0.11379-0.04697-0.03498 0.84643 0.99288
   0  -3   3   43.41    3.35   1-0.11110-0.52766 0.24545 0.23386 0.96302 0.81662
   0   3   3   42.80    3.19   1 0.05963 0.48252 0.34102 0.33034 0.93816 0.81119
   0   3   3   42.89    3.36   1-0.42978-0.00608 0.55651 0.54536-0.71104-0.83817
   0   3  -3   44.48    3.36   1-0.53096-0.11369 0.04742 0.05899 0.84606 0.99176
   0   3   4   35.55    2.66   1-0.53177-0.10722-0.53589-0.54944-0.65577-0.82862
   0   3  -4   37.73    2.67   1-0.61044-0.19490-0.11599-0.10038 0.78351 0.97567
   0  -3   4   36.33    2.65   1-0.19885-0.61432 0.19157 0.17623 0.96112 0.76912
   0   3   4   39.95    2.79   1 0.13768 0.56163 0.38068 0.36630 0.91439 0.74188
   0   3   4   38.79    2.87   1-0.52111-0.09657 0.46931 0.45410-0.71286-0.88570
   0   3  -4   38.35    2.77   1-0.61468-0.19837 0.11984 0.13471 0.77961 0.97082
   0   3   5    2.03    0.80   1-0.59303-0.16744-0.55082-0.56810-0.58727-0.80573
   0   3  -5    2.53    0.77   1-0.67706-0.26262-0.17909-0.15953 0.71379 0.95161
   0  -3   5    2.37    0.76   1-0.27594-0.69027 0.14139 0.12242 0.95071 0.71311
   0   3   5    2.28    0.73   1-0.61308-0.18745 0.36333 0.34441-0.70150-0.91991
   0  -3   5    2.41    0.76   1-0.26115-0.67636-0.15123-0.17058 0.95337 0.71653
   0   3  -5    2.72    0.88   1-0.68526-0.26992 0.18731 0.20558 0.70379 0.94067
   0   3   5    2.38    0.70   1-0.56571-0.14123 0.54460 0.52623-0.61916-0.83852
   0   3   6    9.38    1.33   1-0.64486-0.21821-0.56035-0.58136-0.51975-0.78383
   0   3  -6    9.34    1.31   1-0.73079-0.31738-0.23546-0.21242 0.64069 0.92419
   0  -3   6   10.30    1.44   1-0.34160-0.75486 0.09638 0.07372 0.93488 0.65171
   0   3   6    9.07    1.31   1-0.69952-0.27283 0.23955 0.21692-0.67325-0.93728
   0  -3   6   10.10    1.41   1-0.32977-0.74400-0.10466-0.12781 0.93824 0.65583
   0   3  -6   11.37    1.60   1-0.74192-0.32754 0.24799 0.26999 0.62293 0.90543
   0   3   6    9.59    1.32   1-0.61539-0.18996 0.55533 0.53326-0.55936-0.82434
   0   3   7   42.46    2.86   1-0.68838-0.26069-0.56548-0.59023-0.45426-0.76397
   0   3  -7   47.48    3.17   1-0.77267-0.36031-0.28471-0.25790 0.56737 0.89647
   0  -3   7   43.20    2.98   1-0.39635-0.80858 0.05712 0.03040 0.91632 0.58759
   0   3   7   57.12    3.87   1-0.77314-0.34528 0.10213 0.07575-0.62595-0.93543
   0  -3   7   46.72    3.21   1-0.38797-0.80122-0.06324-0.09018 0.91949 0.59153
   0   3  -7   45.54    3.13   1-0.78550-0.37208 0.30119 0.32689 0.54061 0.86873
   0   3   8   -0.15    0.44   1-0.72466-0.29592-0.56711-0.59559-0.39146-0.74679
   0   3  -8   -0.03    0.44   1-0.80456-0.39326-0.32743-0.29692 0.49544 0.87015
   0  -3   8   -0.01    0.46   1-0.44118-0.85254 0.02365-0.00695 0.89710 0.52260
   0   3   8    0.10    0.44   1-0.82803-0.39901-0.04402-0.07408-0.55893-0.91394
   0  -3   8    0.04    0.51   1-0.43632-0.84859-0.02734-0.05808 0.89937 0.52584
   0   3  -8    0.05    0.62   1-0.81761-0.40514 0.34706 0.37647 0.45940 0.83314
   0   3   9    5.09    2.06   1-0.75475-0.32485-0.56596-0.59825-0.33170-0.73250
   0  -3   9    0.04    0.39   1-0.47754-0.88785-0.00442-0.03876 0.87859 0.45848
   0   3   9    5.46    2.15   1-0.85951-0.42967-0.19269-0.22620-0.47338-0.87419
   0  -3   9    4.77    1.91   1-0.47570-0.88712 0.00298-0.03127 0.87959 0.46047
   0   3  -9    5.71    2.28   1-0.84007-0.42855 0.38619 0.41925 0.38097 0.80035
   0   3  10   10.61    1.44   1-0.77974-0.34878-0.56261-0.59863-0.27469-0.72110
   0  -3  10   11.38    1.52   1-0.50664-0.91590-0.02758-0.06564 0.86171 0.39599
   0   3 -10   11.52    1.58   1-0.85462-0.44404 0.41929 0.45604 0.30628 0.77126
   0   3  11    9.52    1.75   1-0.80035-0.36830-0.55750-0.59722-0.22048-0.71250
   0  -3  11   10.59    1.92   1-0.52966-0.93786-0.04635-0.08814 0.84693 0.33560
   0   3 -11   11.86    2.12   1-0.86283-0.45318 0.44725 0.48770 0.23555 0.74616
   0   3  12    1.49    0.70   1-0.81726-0.38414-0.55098-0.59442-0.16882-0.70646
   0  -3  12    1.77    0.81   1-0.54777-0.95480-0.06142-0.10682 0.83437 0.27736
   0   3 -12    1.87    0.82   1-0.86592-0.45719 0.47077 0.51489 0.16894 0.72515
   0   3  13   20.65    3.76   1-0.83098-0.39676-0.54330-0.59046-0.11955-0.70279
   0  -3  13   21.39    3.86   1-0.56146-0.96744-0.07302-0.12214 0.82426 0.22165
   0   3 -13   24.15    4.41   1-0.86491-0.45712 0.49058 0.53839 0.10609 0.70793
   0   3  14    1.01    0.81   1-0.84196-0.40668-0.53464-0.58553-0.07239-0.70125
   0  -3  14    0.79    0.58   1-0.57160-0.97652-0.08172-0.13456 0.81644 0.16822
   0   3 -14    0.86    0.79   1-0.86056-0.45368 0.50718 0.55865 0.04687 0.69431
   0   3  15    0.14    0.69   1-0.85056-0.41421-0.52517-0.57977-0.02715-0.70163
   0  -3  15    0.03    0.61   1-0.57872-0.98257-0.08788-0.14445 0.81076 0.11694
   0   3 -15    0.17    0.74   1-0.85345-0.44751 0.52108 0.57625-0.00920 0.68386
   0   3  16    7.62    1.37   1-0.85704-0.41959-0.51497-0.57331 0.01632-0.70374
   0  -3  16    6.64    1.17   1-0.58325-0.98604-0.09183-0.15212 0.80707 0.06764
   0   3 -16    6.58    1.29   1-0.84397-0.43909 0.53271 0.59182-0.06268 0.67597
   0   3  17    4.20    1.33   1-0.86165-0.42313-0.50413-0.56618 0.05830-0.70738
   0  -3  17    4.70    1.38   1-0.58553-0.98725-0.09383-0.15784 0.80519 0.02015
   0   3 -17    5.55    1.66   1-0.83255-0.42861 0.54222 0.60503-0.11330 0.67098
   0   4   0   33.35    2.39   1-0.30210 0.25744 0.12371 0.12433 0.94521 0.95826
   0   4   0   29.59    2.42   1-0.26535 0.29538 0.68005 0.68047-0.68345-0.67060
   0   4   0   32.05    2.52   1-0.30040 0.25975-0.12487-0.12437 0.94560 0.95763
   0   4  -1   29.07    2.37   1-0.37966 0.17885 0.06926 0.07396 0.92252 0.98109
   0   4   1   24.14    2.01   1-0.22484 0.33587 0.17495 0.17200 0.95855 0.92606
   0  -4   1   18.75    2.13   1 0.18550-0.37307 0.40370 0.39940 0.89588 0.83742
   0   4   1   26.48    2.38   1-0.31847 0.24331 0.64425 0.64084-0.69535-0.72808
   0   4   1   26.02    2.36   1-0.22533 0.33581-0.17464-0.17793 0.95850 0.92496
   0   4  -1   25.62    2.31   1-0.37713 0.18204-0.07109-0.06679 0.92342 0.98101
   0   4  -2   18.38    1.86   1-0.45493 0.10267 0.01314 0.02166 0.89042 0.99447
   0  -4   2    9.76    1.42   1 0.11099-0.44653 0.36741 0.35941 0.92341 0.81940
   0   4   2   16.35    1.82   1-0.37736 0.18546 0.60010 0.59288-0.70531-0.78364
   0   4  -2   17.34    1.89   1-0.45319 0.10500-0.01448-0.00638 0.89129 0.99445
   0   4   3    6.61    1.24   1-0.46282 0.10077-0.51532-0.52468-0.72127-0.84531
   0   4  -3    7.34    1.20   1-0.52598 0.03056-0.04332-0.03107 0.84938 0.99905
   0  -4   3    1.71    0.90   1 0.03799-0.51848 0.32958 0.31787 0.94336 0.79380
   0   4   3    7.35    1.27   1-0.44141 0.12246 0.54624 0.53519-0.71188-0.83580
   0   4  -3    6.77    1.26   1-0.52612 0.03121 0.04343 0.05508 0.84929 0.99799
   0   4   4    1.30    0.73   1-0.52072 0.04392-0.53284-0.54593-0.66702-0.83667
   0  -4   4    0.02    0.38   1-0.03189-0.58730 0.29129 0.27583 0.95610 0.76091
   0   4   4    1.14    0.67   1-0.50945 0.05547 0.48133 0.46647-0.71328-0.88279
   0   4  -4    1.26    0.66   1-0.59358-0.03722 0.10092 0.11574 0.79841 0.99258
   0   4   5  166.39   21.47   1-0.57283-0.00712-0.54629-0.56312-0.61107-0.82634
   0   4   6   -0.01    0.54   1-0.61917-0.05241-0.55603-0.57659-0.55447-0.81534
   0  -4   6    0.13    0.50   1-0.15644-0.70969 0.21802 0.19511 0.96332 0.67695
   0   4   6    0.04    1.07   1-0.64973-0.08291 0.31440 0.29170-0.69210-0.95290
   0   4  -6   -0.26    0.59   1-0.70706-0.15264 0.20981 0.23167 0.67530 0.96074
   0   4   7    8.81    1.51   1-0.66000-0.09219-0.56247-0.58676-0.49800-0.80449
   0  -4   7    6.91    1.21   1-0.20958-0.76176 0.18475 0.15814 0.96017 0.62826
   0   4   7    6.86    1.20   1-0.71621-0.14833 0.21176 0.18538-0.66497-0.97140
   0   4  -7    6.01    1.28   1-0.75137-0.19791 0.25892 0.28454 0.60695 0.93800
   0   4   8   36.22    5.56   1-0.69573-0.12688-0.56603-0.59406-0.44221-0.79435
   0  -4   8   17.56    2.73   1-0.25654-0.80756 0.15427 0.12406 0.95413 0.57658
   0   4  -8   19.76    3.01   1-0.78734-0.23484 0.30362 0.33294 0.53656 0.91323
   0   4   9    2.12    0.86   1-0.72674-0.15683-0.56711-0.59886-0.38759-0.78534
   0  -4   9    1.79    0.78   1-0.29713-0.84709 0.12710 0.09318 0.94633 0.52321
   0   4  -9    2.48    0.89   1-0.81549-0.26395 0.34376 0.37679 0.46561 0.88789
   0   4  10    8.51    1.94   1-0.75345-0.18237-0.56607-0.60167-0.33446-0.77764
   0  -4  10    8.57    1.90   1-0.33188-0.88077 0.10318 0.06557 0.93765 0.46897
   0   4 -10    7.51    1.76   1-0.83654-0.28597 0.37940 0.41608 0.39526 0.86318
   0   4  11    7.56    1.30   1-0.77644-0.20430-0.56321-0.60254-0.28270-0.77149
   0  -4  11   10.31    1.64   1-0.36123-0.90910 0.08249 0.04068 0.92881 0.41456
   0   4 -11   11.01    1.77   1-0.85131-0.30166 0.41074 0.45111 0.32642 0.83993
   0   4  12    4.85    1.21   1-0.79604-0.22282-0.55879-0.60183-0.23251-0.76690
   0  -4  12    5.22    1.19   1-0.38575-0.93255 0.06485 0.01932 0.92031 0.36050
   0   4 -12    5.43    1.18   1-0.86063-0.31193 0.43814 0.48221 0.25949 0.81863
   0   4  13    0.32    0.82   1-0.81262-0.23833-0.55304-0.59979-0.18382-0.76383
   0  -4  13    0.14    0.59   1-0.40591-0.95166 0.05008 0.00084 0.91253 0.30714
   0   4 -13   -0.04    0.77   1-0.86523-0.31744 0.46191 0.50964 0.19494 0.79967
   0   4  14    0.29    0.90   1-0.82649-0.25113-0.54611-0.59660-0.13660-0.76223
   0  -4  14    0.01    0.56   1-0.42221-0.96689 0.03796-0.01498 0.90570 0.25474
   0   4 -14   -0.01    0.62   1-0.86579-0.31894 0.48246 0.53390 0.13272 0.78308
   0   4  15    1.09    0.95   1-0.83792-0.26146-0.53817-0.59238-0.09082-0.76204
   0  -4  15    1.27    0.71   1-0.43506-0.97867 0.02830-0.02836 0.89995 0.20342
   0   4  16    1.38    0.99   1-0.84715-0.26962-0.52932-0.58725-0.04633-0.76317
   0  -4  16    1.37    0.73   1-0.44457-0.98744 0.02107-0.03961 0.89549 0.15290
   0   5   0   -0.05    0.54   1-0.33509 0.36581 0.63227 0.63280-0.69852-0.68245
   0   5   0   -0.18    0.60   1-0.37007 0.33012-0.07617-0.07554 0.92587 0.94090
   0   5  -1    2.04    0.84   1-0.29591 0.40395 0.65990 0.66424-0.69062-0.62896
   0   5   1    1.64    0.79   1-0.37846 0.32350 0.59923 0.59593-0.70546-0.73498
   0   5   1    2.23    0.87   1-0.31073 0.39044-0.11781-0.12098 0.94316 0.91264
   0   5  -1    2.10    0.84   1-0.43023 0.26898-0.03194-0.02751 0.90215 0.96275
   0   5   2    0.01    0.62   1-0.43852 0.26412-0.50726-0.51243-0.74187-0.81709
   0   5  -2   -0.16    0.60   1-0.26093 0.43788 0.68286 0.69103-0.68235-0.57509
   0   5   2    0.28    0.58   1-0.42582 0.27719 0.55995 0.55283-0.71071-0.78583
   0   5   2    0.11    0.59   1-0.25334 0.44882-0.15639-0.16335 0.95465 0.87856
   0   5  -2    0.14    0.61   1-0.48990 0.20847 0.01418 0.02212 0.87165 0.97777
   0   5   3    0.10    0.57   1-0.48875 0.21495-0.52347-0.53237-0.69792-0.81876
   0  -5   3    0.24    0.60   1 0.15955-0.53683 0.39133 0.37948 0.90630 0.75352
   0   5   3    0.28    0.59   1-0.47678 0.22727 0.51356 0.50262-0.71338-0.83409
   0   5   3    0.10    0.67   1-0.19882 0.50432-0.19158-0.20234 0.96112 0.83947
   0   5  -3    0.02    0.57   1-0.54780 0.14960 0.06145 0.07317 0.83434 0.98603
   0   5   4   12.62    4.45   1-0.53569 0.16907-0.53695-0.54958-0.65170-0.81815
   0  -5   4    3.15    0.95   1 0.10396-0.59136 0.36386 0.34830 0.92562 0.72730
   0   5   4    3.54    1.01   1-0.53059 0.17422 0.45933 0.44417-0.71237-0.87883
   0   5  -4    2.92    0.94   1-0.60239 0.09402 0.10875 0.12353 0.79075 0.98787
   0   5   5    1.13    1.91   1-0.57908 0.12673-0.54774-0.56410-0.60385-0.81591
   0  -5   5    0.29    0.57   1 0.05057-0.64370 0.33625 0.31698 0.94041 0.69653
   0   5   5    0.14    0.52   1-0.58660 0.11924 0.39609 0.37710-0.70640-0.91846
   0   5  -5    0.04    0.57   1-0.65306 0.04234 0.15564 0.17366 0.74113 0.98389
   0   5   6    0.27    0.67   1-0.61879 0.08807-0.55596-0.57606-0.55497-0.81264
   0  -5   6    0.38    0.51   1 0.00010-0.69312 0.30907 0.28609 0.95103 0.66161
   0   5  -6    0.21    0.54   1-0.69879-0.00434 0.20116 0.22291 0.68645 0.97482
   0   5   7    9.80    4.10   1-0.65483 0.05309-0.56178-0.58561-0.50555-0.80884
   0  -5   7    2.05    0.87   1-0.04704-0.73917 0.28273 0.25601 0.95804 0.62295
   0   5  -7    2.17    0.92   1-0.73897-0.04548 0.24463 0.27017 0.62774 0.96173
   0   5   8    0.15    0.59   1-0.68730 0.02165-0.56540-0.59296-0.45599-0.80493
   0  -5   8    0.33    0.99   1-0.09016-0.78123 0.25782 0.22741 0.96197 0.58133
   0   5  -8    0.16    0.63   1-0.77329-0.08076 0.28548 0.31471 0.56614 0.94574
   0   5   9    4.91    1.04   1-0.71631-0.00630-0.56699-0.59829-0.40669-0.80125
   0  -5   9    4.44    1.02   1-0.12937-0.81933 0.23450 0.20032 0.96346 0.53718
   0   5  -9    4.75    1.10   1-0.80173-0.11016 0.32339 0.35633 0.50262 0.92784
   0   5  10    0.02    0.71   1-0.74203-0.03084-0.56677-0.60196-0.35799-0.79792
   0  -5  10    0.10    0.58   1-0.16430-0.85318 0.21318 0.17530 0.96309 0.49126
   0   5  11    0.03    0.70   1-0.76476-0.05251-0.56492-0.60384-0.30982-0.79536
   0  -5  11    0.36    0.61   1-0.19515-0.88296 0.19391 0.15233 0.96141 0.44402
   0   5  12   -0.32    0.73   1-0.78467-0.07133-0.56161-0.60424-0.26244-0.79359
   0  -5  12    0.31    0.56   1-0.22206-0.90881 0.17675 0.13148 0.95887 0.39594
   0   5  13    0.57    0.84   1-0.80196-0.08756-0.55699-0.60334-0.21589-0.79266
   0  -5  13    0.56    0.58   1-0.24541-0.93098 0.16159 0.11273 0.95585 0.34721
   0   6   0    3.42    0.98   1-0.40495 0.43614 0.57769 0.57832-0.70871-0.68943
   0   6   0    4.21    1.09   1-0.43957 0.40066-0.02488-0.02412 0.89786 0.91590
   0   6   1    0.18    0.65   1-0.44497 0.39673-0.50943-0.51042-0.73652-0.76293
   0   6  -1    0.03    0.65   1-0.37134 0.46871 0.60485 0.60929-0.70445-0.63958
   0   6   1    0.07    0.57   1-0.44165 0.40048 0.54602 0.54282-0.71189-0.73820
   0   6   1    0.02    0.62   1-0.39125 0.44997-0.06085-0.06388 0.91826 0.89075
   0   6  -1    0.05    0.63   1-0.48825 0.35117 0.01287 0.01710 0.87260 0.93615
   0   6   2    0.25    0.67   1-0.48716 0.35559-0.52298-0.52770-0.69939-0.77141
   0   6  -2   -0.20    0.55   1-0.34089 0.49810 0.62801 0.63628-0.69955-0.58909
   0   6   2    0.01    0.73   1-0.48129 0.36190 0.50924 0.50222-0.71346-0.78536
   0   6   2    0.22    0.75   1-0.34400 0.49819-0.09469-0.10153 0.93417 0.86109
   0   6  -2    0.00    0.58   1-0.53647 0.30197 0.05199 0.06000 0.84231 0.95142
   0   6   3    5.45    1.15   1-0.52753 0.31628-0.53473-0.54317-0.66013-0.77776
   0   6  -3    4.36    1.18   1-0.31362 0.52433 0.64767 0.65976-0.69437-0.53831
   0   6   3    5.89    1.17   1-0.29848 0.54470-0.12618-0.13681 0.94603 0.82739
   0   6  -3    5.96    1.20   1-0.58314 0.25428 0.09174 0.10271 0.80716 0.96166
   0   6   4    2.66    0.92   1-0.56577 0.27910-0.54461-0.55679-0.61910-0.78235
   0   6  -4    3.24    1.10   1-0.28946 0.54743 0.66425 0.68016-0.68918-0.48753
   0   6   4    3.15    0.98   1-0.25519 0.58898-0.15517-0.16959 0.95435 0.79015
   0   6  -4    3.28    1.02   1-0.62805 0.20842 0.13209 0.14681 0.76687 0.96695
   0   6   5    0.67    0.74   1-0.60167 0.24425-0.55263-0.56854-0.57669-0.78555
   0  -6   5    1.01    0.68   1 0.17834-0.65584 0.40032 0.38090 0.89885 0.65174
   0   6  -5    0.85    0.80   1-0.26835 0.56750 0.67812 0.69785-0.68419-0.43695
   0   6   5    0.66    0.76   1-0.21452 0.63063-0.18159-0.19981 0.95968 0.74991
   0   6   6    2.21    0.87   1-0.63511 0.21186-0.55881-0.57845-0.53324-0.78772
   0  -6   6    2.30    0.89   1 0.13638-0.69675 0.38004 0.35692 0.91485 0.62220
   0   6  -6    2.22    1.00   1-0.25017 0.58464 0.68962 0.71318-0.67957-0.38674
   0   6   7   -0.05    0.64   1-0.66602 0.18201-0.56322-0.58659-0.48907-0.78916
   0  -6   7    0.01    0.53   1 0.09643-0.73564 0.36004 0.33321 0.92793 0.58973
   0   6   8    1.55    1.51   1-0.69440 0.15466-0.56594-0.59305-0.44441-0.79016
   0  -6   8    0.95    0.65   1 0.05885-0.77217 0.34061 0.31007 0.93835 0.55460
  -1   0  20    0.31    0.76   1-0.80721-0.78595-0.33131-0.46270 0.48849-0.41009
   1   0 -20    0.67    0.79   1-0.62003-0.63879 0.55619 0.68748-0.55335 0.34540
  -1   0  19   -0.07    0.78   1-0.81457-0.79438-0.34235-0.47004 0.46825-0.38472
   1   0 -19    0.03    0.66   1-0.63520-0.65300 0.55883 0.68641-0.53313 0.32001
   1   0 -18   20.07    2.01   1-0.64959-0.66645 0.56105 0.68493-0.51307 0.29445
   1   0 -17   -0.08    0.67   1-0.66323-0.67914 0.56288 0.68306-0.49323 0.26867
   1   0 -16   36.00    6.12   1-0.67612-0.69108 0.56435 0.68083-0.47366 0.24262
   1   0 -15    0.07    0.46   1-0.85186-0.86763-0.43478-0.32184-0.29203 0.37897
   1   0 -15    0.10    0.58   1-0.68828-0.70228 0.56548 0.67825-0.45442 0.21624
   1   0 -14    2.61    0.98   1-0.84328-0.85797-0.47036-0.36114-0.26006 0.36530
   1   0 -14    1.56    0.77   1-0.69968-0.71273 0.56629 0.67536-0.43561 0.18943
   1   0 -13   -0.05    0.39   1-0.83257-0.84615-0.50522-0.39962-0.22709 0.35258
   1   0 -13   -0.01    0.53   1-0.71032-0.72238 0.56681 0.67222-0.41733 0.16210
   1   0 -11    0.02    0.39   1-0.81907-0.83064-0.55011-0.45189-0.16277 0.32528
  -1   0  11    0.00    0.33   1-0.85289-0.84127-0.41472-0.51287 0.31712-0.17095
   1   0 -11    0.13    0.45   1-0.80434-0.81577-0.57282-0.47460-0.15783 0.33052
  -1   0  11   -0.09    0.47   1-0.86592-0.85589 0.48017 0.38231 0.14000-0.34824
   1   0 -11    0.10    0.51   1-0.72914-0.73931 0.56710 0.66510-0.38306 0.10513
   1   0 -10   26.09    2.36   1-0.78613-0.79650-0.60617-0.51168-0.12060 0.32211
   1   0 -10   23.41    2.16   1-0.73719-0.74640 0.56695 0.66124-0.36757 0.07500
   1   0  -9   -0.06    0.49   1-0.83455-0.84402-0.54079-0.45004-0.10515 0.29169
  -1   0   9    0.11    0.42   1-0.85749-0.84801-0.42757-0.51828 0.28616-0.11069
   1   0  -9   -0.05    0.32   1-0.76436-0.77366-0.63971-0.54895-0.08070 0.31636
  -1   0   9    0.01    0.38   1-0.86322-0.85509 0.49881 0.40840 0.07760-0.31940
   1   0  -9    0.10    0.53   1-0.74415-0.75241 0.56667 0.65726-0.35372 0.04323
   1   0  -8   25.02    2.16   1-0.84161-0.85000-0.53497-0.44794-0.07405 0.27717
  -1   0   8   22.27    2.08   1-0.85912-0.85071-0.43279-0.51979 0.27313-0.07810
   1   0  -8   21.67    1.97   1-0.73790-0.74613-0.67389-0.58686-0.03698 0.31443
  -1   0   8   24.34    2.17   1-0.86021-0.85301 0.50808 0.42135 0.04345-0.30792
   1   0  -8   22.50    2.05   1-0.74978-0.75710 0.56634 0.65322-0.34215 0.00917
   1   0  -7   -0.07    0.58   1-0.84820-0.85552-0.52811-0.44480-0.04062 0.26499
  -1   0   7    0.00    0.46   1-0.86030-0.85296-0.43691-0.52019 0.26266-0.04296
   1   0  -7    0.06    0.50   1-0.70477-0.71193-0.70932-0.62602 0.01239 0.31817
  -1   0   7   -0.13    0.54   1-0.85569-0.84943 0.51745 0.43441 0.00617-0.29958
   1   0  -7    0.01    0.45   1-0.75370-0.76007 0.56604 0.64922-0.33395-0.02823
   1   0  -6  160.41    7.31   1-0.85426-0.86054-0.51981-0.44023-0.00375 0.25624
  -1   0   6  146.30    6.77   1-0.86099-0.85472-0.43949-0.51906 0.25601-0.00399
   1   0  -6  140.08    6.45   1-0.66131-0.66741-0.74677-0.66720 0.07062 0.33075
  -1   0   6  135.78    6.26   1-0.84904-0.84372 0.52709 0.44774-0.03593-0.29606
   1   0  -6  141.95    7.11   1-0.75513-0.76055 0.56593 0.64540-0.33090-0.07080
   1   0  -5    0.20    1.00   1-0.85970-0.86490-0.50932-0.43345 0.03869 0.25308
  -1   0   5   -0.05    0.60   1-0.86105-0.85585-0.43972-0.51557 0.25540 0.04101
   1   0  -5    0.10    0.54   1-0.75256-0.75703 0.56614 0.64190-0.33635-0.12188
   1   0  -4  678.00   23.07   1-0.86409-0.86821-0.49509-0.42295 0.09067 0.25945
  -1   0   4  618.79   21.28   1-0.86002-0.85590-0.43592-0.50806 0.26519 0.09641
   1   0  -4  628.82   21.62   1-0.74242-0.74594 0.56675 0.63881-0.35720-0.18835
   1   0  -3    0.58    0.93   1-0.86600-0.86905-0.47341-0.40499 0.16096 0.28411
  -1   0   3    0.22    0.89   1-0.85628-0.85324-0.42397-0.49239 0.29498 0.17182
   1   0  -3    0.11    0.63   1-0.71447-0.71704 0.56694 0.63530-0.41000-0.28677
   1   0  -2   -0.07    0.38   1-0.85909-0.86106-0.43269-0.36798 0.27338 0.35093
  -1   0  -1    0.00    0.46   1-0.61006-0.61124-0.55431-0.60784-0.56617-0.50685
   1   0   1    0.12    0.56   1-0.85858-0.85719-0.39717-0.34367-0.32416-0.38354
  -1   0  -1    0.01    1.03   1-0.85460-0.85585 0.41922 0.36570 0.30645 0.36574
  -1   0  -2    0.29    0.49   1-0.74620-0.74848-0.56656-0.61638-0.34953-0.24462
  -1   0  -2   -0.02    0.38   1-0.85161-0.85408-0.43597-0.48576-0.29099-0.18596
   1   0   2    6.31    1.22   1-0.82437-0.82191-0.52764-0.47787-0.20494-0.30998
   1   0   2   -0.08    0.41   1-0.86108-0.85887 0.43984 0.48966 0.25509 0.15017
  -1   0  -2    5.81    1.17   1-0.86598-0.86817 0.47861 0.42878 0.14491 0.24983
  -1   0  -3   -0.00    0.52   1-0.78088-0.78422-0.56239-0.60848-0.27189-0.12137
   1   0   3   -0.05    0.54   1-0.78633-0.78282-0.60582-0.55980-0.12100-0.27167
   1   0   3   -0.01    0.73   1-0.86479-0.86166 0.45842 0.50455 0.20486 0.05432
  -1   0  -3   -0.05    0.77   1-0.86132-0.86443 0.50510 0.45894 0.05468 0.20522
  -1   0  -4    0.09    0.50   1-0.79273-0.79714-0.55969-0.60207-0.24147-0.04533
   1   0   4    0.01    0.52   1-0.75016-0.74558-0.65881-0.61651-0.05669-0.25301
   1   0   4    0.11    0.60   1-0.86556-0.86149 0.46521 0.50765 0.18539-0.01077
  -1   0  -4    0.13    0.60   1-0.85369-0.85774 0.52071 0.47824-0.00761 0.18855
  -1   0  -5    0.09    0.48   1-0.79644-0.80192-0.55868-0.59733-0.23142 0.01033
  -1   0  -5    0.08    0.44   1-0.83168-0.83734-0.50778-0.54639-0.22460 0.01737
   1   0   5   -0.04    0.54   1-0.71606-0.71041-0.69802-0.65945-0.00387-0.24583
   1   0   5   -0.06    0.53   1-0.86568-0.86067 0.46674 0.50549 0.18090-0.06089
  -1   0  -5    0.20    0.55   1-0.84525-0.85023 0.53140 0.49261-0.05626 0.18553
  -1   0  -6   63.37    3.80   1-0.79624-0.80279-0.55873-0.59367-0.23194 0.05542
  -1   0  -6   65.57    3.93   1-0.83246-0.83919-0.50553-0.54041-0.22679 0.06082
   1   0   6   63.96    4.00   1-0.68347-0.67675-0.72878-0.69393 0.04173-0.24587
   1   0   6   61.25    3.76   1-0.86558-0.85963 0.46543 0.50048 0.18474-0.10268
  -1   0  -6   57.63    3.67   1-0.83643-0.84233 0.53937 0.50430-0.09727 0.19011
  -1   0  -7    0.08    0.43   1-0.79379-0.80140-0.55941-0.59062-0.23862 0.09435
  -1   0  -7    0.10    0.46   1-0.83505-0.84285-0.49779-0.52895-0.23426 0.09900
  -1   0  -7    0.24    0.60   1-0.82728-0.83413 0.54564 0.51427-0.13366 0.19935
  -1   0  -8   47.91    3.17   1-0.78981-0.79849-0.56043-0.58792-0.24919 0.12940
  -1   0  -8   54.52    3.57   1-0.83879-0.84769-0.48594-0.51344-0.24554 0.13339
  -1   0  -8   51.56    3.45   1-0.81782-0.82560 0.55071 0.52303-0.16697 0.21167
  -1   0  -9    0.00    0.40   1-0.78469-0.79444-0.56161-0.58537-0.26237 0.16183
  -1   0  -9   -0.00    0.52   1-0.84304-0.85302-0.47121-0.49499-0.25928 0.16530
  -1   0  -9    0.12    0.47   1-0.80797-0.81670 0.55488 0.53092-0.19818 0.22607
  -1   0 -10    9.03    1.27   1-0.77867-0.78947-0.56281-0.58281-0.27731 0.19249
   1   0  10    9.28    1.48   1-0.86520-0.85431-0.46165-0.44155 0.19568-0.27415
  -1   0 -10    9.62    1.37   1-0.84750-0.85855-0.45400-0.47407-0.27496 0.19526
  -1   0 -10    9.75    1.45   1-0.79774-0.80741 0.55830 0.53803-0.22781 0.24206
  -1   0 -11   -0.16    0.43   1-0.77181-0.78367-0.56396-0.58024-0.29368 0.22174
  -1   0 -11   -0.08    0.39   1-0.85189-0.86401-0.43466-0.45102-0.29214 0.22374
  -1   0 -11   -0.07    0.47   1-0.78708-0.79769 0.56108 0.54451-0.25628 0.25921
   1   0  12   43.98    2.91   1-0.86149-0.84845-0.44148-0.42880 0.25081-0.31024
  -1   0 -12   43.02    2.72   1-0.85596-0.86916-0.41342-0.42606-0.31048 0.25105
  -1   0 -12   40.14    2.72   1-0.77596-0.78750 0.56329 0.55042-0.28387 0.27725
   1   0  13    0.09    0.72   1-0.85863-0.84451-0.43116-0.42219 0.27721-0.32945
  -1   0 -13    0.13    0.47   1-0.85955-0.87382-0.39041-0.39934-0.32976 0.27742
  -1   0 -13    0.24    0.63   1-0.76424-0.77685 0.56499 0.55592-0.31100 0.29571
   1   0  14   39.39    5.34   1-0.85511-0.83992-0.42064-0.41538 0.30304-0.34924
  -1   0 -14   37.07    4.99   1-0.86249-0.87798-0.36564-0.37066-0.34985 0.30289
  -1   0 -14   34.85    4.74   1-0.75210-0.76566 0.56617 0.56081-0.33731 0.31502
   1   0  15   -0.29    0.63   1-0.85096-0.83470-0.40988-0.40834 0.32841-0.36949
  -1   0 -15    0.02    0.56   1-0.73943-0.75394 0.56687 0.56522-0.36316 0.33479
   1   0  16   18.89    2.17   1-0.84617-0.82884-0.39885-0.40103 0.35340-0.39011
  -1   0 -16   19.89    2.26   1-0.72619-0.74165 0.56711 0.56916-0.38861 0.35496
   1   0  17   -0.01    0.81   1-0.84076-0.82239-0.38756-0.39333 0.37803-0.41104
  -1   0 -17    0.05    0.65   1-0.71236-0.72877 0.56688 0.57264-0.41373 0.37546
   1   0  18    0.32    0.76   1-0.83468-0.81524-0.37593-0.38541 0.40245-0.43224
  -1   0 -18    0.06    0.91   1-0.69793-0.71532 0.56618 0.57559-0.43854 0.39623
   1   0  19   -0.25    0.74   1-0.82793-0.80743-0.36398-0.37716 0.42665-0.45365
  -1   0 -19    0.17    0.78   1-0.68284-0.70118 0.56500 0.57811-0.46312 0.41727
  -1  -1  20    1.12    0.75   1-0.75231-0.87099-0.26002-0.39169 0.60531-0.29654
   1   1 -20    1.55    0.84   1-0.68558-0.56443 0.56525 0.69659-0.45876 0.44291
   1  -1 -20    0.77    0.83   1-0.54088-0.69955 0.53833 0.66957-0.64625 0.24959
  -1   1  19    2.55    0.91   1-0.84689-0.68661-0.40042-0.52794 0.34990-0.49983
  -1  -1  19    2.77    0.84   1-0.75953-0.87928-0.26858-0.39656 0.59243-0.26381
   1   1 -19    3.22    1.15   1-0.70271-0.58061 0.56646 0.69409-0.43048 0.42557
   1  -1 -19    2.51    0.98   1-0.55310-0.71082 0.54148 0.66902-0.63313 0.21709
  -1   1  18    2.99    1.11   1-0.85205-0.69284-0.41256-0.53636 0.32217-0.48194
  -1  -1  18    3.13    0.95   1-0.76598-0.88681-0.27642-0.40068 0.58039-0.23024
   1   1 -18    3.14    0.99   1-0.71916-0.59607 0.56705 0.69101-0.40156 0.40889
   1  -1 -18    3.00    0.98   1-0.56425-0.72102 0.54425 0.66808-0.62080 0.18380
  -1   1  17   12.17    1.77   1-0.85644-0.69831-0.42442-0.54450 0.29388-0.46461
  -1  -1  17   13.02    1.75   1-0.77166-0.89358-0.28345-0.40401 0.56937-0.19564
   1   1 -17   10.86    1.49   1-0.73498-0.61093 0.56701 0.68726-0.37188 0.39295
   1  -1 -17   11.27    1.52   1-0.57428-0.73009 0.54663 0.66676-0.60941 0.14957
  -1   1  16    1.18    0.74   1-0.86005-0.70299-0.43602-0.55239 0.26493-0.44795
  -1  -1  16    0.84    0.75   1-0.77656-0.89955-0.28962-0.40649 0.55951-0.15988
   1   1 -16    0.95    0.74   1-0.75019-0.62520 0.56631 0.68286-0.34130 0.37790
   1  -1 -16    0.93    0.73   1-0.58311-0.73797 0.54865 0.66508-0.59913 0.11424
  -1   1  15   -0.37    0.78   1-0.86285-0.70684-0.44738-0.56005 0.23520-0.43208
  -1  -1  15    0.11    0.60   1-0.78063-0.90469-0.29484-0.40799 0.55106-0.12272
   1   1 -15    0.22    0.62   1-0.76483-0.63889 0.56491 0.67776-0.30966 0.36393
   1  -1 -15    0.03    0.63   1-0.59063-0.74455 0.55031 0.66304-0.59017 0.07758
  -1   1  14    3.50    1.19   1-0.86481-0.70987-0.45854-0.56749 0.20452-0.41715
  -1  -1  14    3.61    1.04   1-0.78380-0.90893-0.29895-0.40841 0.54431-0.08386
   1  -1 -14    3.51    0.96   1-0.84102-0.99593-0.09241 0.01752-0.53304 0.08841
   1   1 -14    3.49    0.95   1-0.75956-0.63433-0.64638-0.53696-0.07243 0.55613
   1   1 -14    3.52    1.05   1-0.77909-0.65200 0.56273 0.67171-0.27630 0.35169
   1  -1 -14    3.30    1.07   1-0.59671-0.74967 0.55160 0.66063-0.58280 0.03933
  -1   1  13    3.55    1.12   1-0.86586-0.71200-0.46952-0.57476 0.17269-0.40336
  -1  -1  13    2.03    0.79   1-0.78596-0.91217-0.30180-0.40754 0.53960-0.04295
   1  -1 -13    2.65    0.77   1-0.84481-0.99864-0.10874-0.00257-0.52388 0.05195
   1   1 -13    2.53    0.77   1-0.73514-0.60885-0.67711-0.57142-0.03267 0.55024
   1   1 -13    2.28    0.85   1-0.79264-0.66461 0.55972 0.66500-0.24171 0.34066
   1  -1 -13    2.59    0.89   1-0.60113-0.75314 0.55252 0.65784-0.57736-0.00084
  -1   1  12    0.16    0.47   1-0.86591-0.71312-0.48035-0.58187 0.13944-0.39099
   1  -1 -12    7.75    1.22   1-0.84703-0.99978-0.11895-0.01655-0.51805 0.01218
   1   1 -12    8.66    1.31   1-0.70757-0.58020-0.70659-0.60462 0.00841 0.54569
  -1  -1  12    8.52    1.31   1-0.82886-0.95784 0.36557 0.26401 0.42347-0.11330
   1   1 -12    9.24    1.48   1-0.80567-0.67670 0.55572 0.65731-0.20508 0.33167
   1  -1 -12    7.54    1.26   1-0.60362-0.75468 0.55303 0.65465-0.57427-0.04338
   1  -1  -9  110.35    7.25   1-0.72953-0.87898-0.56709-0.47671-0.38232 0.01129
  -1   1   9   68.93    4.65   1-0.85837-0.70878-0.51232-0.60267 0.02696-0.36662
   1   1  -9   79.06    5.15   1-0.86601-0.73540-0.47409-0.38298 0.15889 0.55901
   1  -1  -9   67.36    4.49   1-0.84051-0.99003-0.09030 0.00079-0.53421-0.14082
  -1  -1   9   67.55    4.44   1-0.82917-0.96099 0.36611 0.27566 0.42240 0.02250
   1   1  -9   66.28    4.42   1-0.84125-0.70946 0.53530 0.62577-0.07574 0.32414
   1  -1  -9   73.14    4.84   1-0.59450-0.74271 0.55114 0.64165-0.58549-0.19145
  -1   1   8   12.86    1.66   1-0.85222-0.70372-0.52289-0.60952-0.01704-0.36503
   1   1  -8   11.30    1.50   1-0.86394-0.73225-0.45295-0.36556 0.22009 0.57460
   1  -1  -8   10.89    1.39   1-0.82808-0.97651-0.04419 0.04315-0.55885-0.21107
  -1  -1   8   12.41    1.52   1-0.82578-0.95854 0.36033 0.27358 0.43385 0.07958
   1   1  -8   10.79    1.43   1-0.85148-0.71868 0.52392 0.61059-0.02160 0.33265
   1  -1  -8   11.84    1.61   1-0.58301-0.73027 0.54863 0.63544-0.59924-0.25082
  -1   1   7   14.67    1.67   1-0.84322-0.69578-0.53345-0.61636-0.06637-0.36874
   1   1  -7   16.65    1.86   1-0.85705-0.72432-0.42624-0.34259 0.28943 0.59831
   1  -1  -7   13.32    1.51   1-0.79943-0.94678 0.03981 0.12338-0.59943-0.29727
  -1  -1   7   14.49    1.62   1-0.83574-0.96848 0.26210 0.17902 0.48251 0.17318
  -1  -1   7   13.99    1.58   1-0.81902-0.95270 0.34930 0.26620 0.45518 0.14661
   1   1  -7   16.13    1.79   1-0.86000-0.72626 0.50860 0.59158 0.04146 0.35010
   1  -1  -7   16.51    1.87   1-0.56464-0.71094 0.54434 0.62745-0.62037-0.31757
  -1   1   6   -0.00    0.43   1-0.83006-0.68370-0.54390-0.62309-0.12311-0.37986
   1   1  -6    0.21    0.76   1-0.84277-0.70902-0.39164-0.31181 0.36924 0.63250
   1  -1  -6    0.27    0.41   1-0.73075-0.87696 0.18616 0.26603-0.65675-0.40019
  -1   1   6    0.01    0.33   1-0.72398-0.57801-0.68963-0.76919-0.01561-0.27248
  -1  -1   6    0.10    0.46   1-0.80622-0.94085 0.32984 0.25046 0.49112 0.22816
   1   1  -6    0.02    0.59   1-0.86540-0.73072 0.48689 0.56621 0.11836 0.38136
   1  -1  -6    0.03    0.55   1-0.53642-0.68177 0.53714 0.61655-0.65094-0.39376
  -1   1   5  508.99   18.06   1-0.81044-0.66515-0.55392-0.62940-0.19062-0.40176
   1   1  -5  508.84   17.84   1-0.81654-0.68174-0.34539-0.26928 0.46256 0.68022
   1  -1  -5  486.20   17.41   1-0.56419-0.70924 0.42231 0.49848-0.70946-0.49847
  -1   1   5  515.48   18.66   1-0.82679-0.68186-0.52130-0.59711-0.21128-0.42251
  -1  -1   5  468.88   16.60   1-0.78177-0.91735 0.29631 0.22063 0.54866 0.33132
   1   1  -5  505.61   17.88   1-0.86413-0.72851 0.45407 0.52969 0.21700 0.43437
  -1   1   5  473.17   16.92   1-0.66671-0.52231 0.56330 0.48760-0.48803-0.69959
  -1   1   4   37.52    2.71   1-0.77985-0.63563-0.56259-0.63435-0.27443-0.43996
   1   1  -4   39.93    2.84   1-0.77032-0.63446-0.28178-0.20937 0.57200 0.74405
  -1  -1   4   42.27    3.08   1-0.65518-0.79101-0.15767-0.23016 0.73883 0.56685
  -1   1   4   43.58    3.11   1-0.84209-0.69795-0.09691-0.16915-0.53054-0.69587
  -1  -1   4   45.11    3.19   1-0.73242-0.86896 0.23727 0.16529 0.63815 0.46644
   1   1  -4   45.73    3.27   1-0.84680-0.71025 0.40022 0.47216 0.35034 0.52210
  -1   1   4   43.73    3.11   1-0.59128-0.44783 0.55045 0.47845-0.58939-0.75533
  -1   1   3    9.70    1.86   1-0.72884-0.58570-0.56710-0.63510-0.38363-0.50357
   1   1  -3    5.57    1.12   1-0.69064-0.55373-0.19278-0.12402 0.69702 0.82340
  -1  -1   3    5.20    1.05   1-0.57003-0.70699-0.08036-0.14905 0.81768 0.69133
  -1   1   3    5.42    1.23   1-0.50064-0.35770 0.49023 0.42161-0.71345-0.83324
  -1  -1   3    5.83    1.18   1-0.62595-0.76343 0.13016 0.06173 0.76891 0.64292
   1   1  -3    5.45    1.12   1-0.78694-0.64945 0.30309 0.37136 0.53744 0.66355
  -1   1   2  148.64    6.60   1-0.63606-0.49397-0.55897-0.62324-0.53195-0.60626
   1   1  -2  170.46    7.42   1-0.55835-0.42032-0.07037-0.00539 0.82661 0.90735
  -1  -1   2  158.67    7.06   1-0.43306-0.57104 0.02981-0.03512 0.90086 0.82016
  -1  -1   2  166.27    7.44   1-0.39862-0.53694-0.05545-0.12034 0.91543 0.83498
   1   1  -2  167.93    7.42   1-0.61628-0.47784 0.12129 0.18596 0.77812 0.85853
  -1   1   1   19.69    2.10   1-0.45471-0.31367-0.51267-0.57321-0.72828-0.75699
   1   1  -1   23.30    2.29   1-0.35925-0.22020 0.08390 0.14513 0.92945 0.96459
  -1  -1   1   19.09    1.97   1-0.23018-0.36927 0.17150 0.11034 0.95791 0.92274
   1   1  -1   20.30    2.12   1-0.25939-0.12009-0.15240-0.09130 0.95367 0.98855
   1   1   0   17.93    1.97   1-0.11128 0.02888 0.24535 0.30279 0.96302 0.95261
  -1   1   0   28.87    3.23   1-0.09462 0.04503 0.25520 0.19808 0.96224 0.97914
  -1  -1   0   16.66    1.96   1 0.02137-0.11879 0.32066 0.26323 0.94695 0.95739
   1   1   0   15.33    1.84   1-0.37941-0.23895 0.59848 0.65576-0.70559-0.71615
  -1   1   0   17.15    1.99   1-0.25878-0.11899-0.15279-0.20984 0.95377 0.97046
  -1   1  -1    9.23    1.40   1-0.49243-0.35376-0.01619-0.06948 0.87019 0.93274
   1   1   1    9.56    1.53   1 0.12869 0.26991 0.37625 0.42997 0.91753 0.86154
   1   1   1    8.97    1.43   1-0.54307-0.40160 0.44588 0.49926-0.71151-0.76775
   1  -1   1    8.74    1.36   1-0.35657-0.49539-0.08581-0.03256 0.93031 0.86805
  -1   1  -1    8.41    1.39   1-0.48299-0.34416 0.00871-0.04461 0.87558 0.93784
   1   1   1    9.08    1.38   1-0.55102-0.40989 0.54095 0.59454-0.63540-0.69173
   1   1   2  609.70   22.99   1-0.45539-0.31305-0.51289-0.46263-0.72770-0.82943
  -1   1  -2  601.90   20.56   1-0.71853-0.58094-0.22204-0.27165 0.65909 0.76727
   1  -1   2  525.16   18.52   1-0.55572-0.69331-0.06813-0.01854 0.82857 0.72039
   1   1   2  566.38   19.68   1-0.68948-0.54695 0.25555 0.30520-0.67771-0.77954
   1  -1   2  514.82   20.22   1-0.52758-0.66543 0.04463 0.09417 0.84833 0.74049
  -1   1  -2  642.84   23.14   1-0.64884-0.51102 0.15161 0.10185 0.74566 0.85350
   1   1   2  627.60   21.47   1-0.66555-0.52348 0.56317 0.61305-0.48976-0.59171
  -1  -1  -3  314.58   12.36   1-0.44068-0.58408-0.50799-0.55452-0.74009-0.59274
   1   1   3  320.37   12.23   1-0.58723-0.44383-0.54957-0.50303-0.59424-0.74159
  -1   1  -3  346.41   12.96   1-0.81197-0.67543-0.33838-0.38427 0.47560 0.62938
   1  -1   3  349.95   13.23   1-0.68900-0.82553-0.19111-0.14531 0.69910 0.54532
   1   1   3  335.69   12.70   1-0.79374-0.65012 0.05418 0.10005-0.60582-0.75321
  -1   1  -3  328.21   12.47   1-0.75262-0.61577 0.26038 0.21421 0.60477 0.75824
   1   1   3  357.77   13.43   1-0.73057-0.58754 0.56708 0.61323-0.38036-0.52795
  -1  -1  -4  272.09   10.46   1-0.52277-0.66722-0.53341-0.57621-0.66496-0.47200
   1   1   4  267.09   10.37   1-0.67513-0.53068-0.56424-0.52145-0.47520-0.66817
  -1   1  -4  307.75   11.77   1-0.84853-0.71292-0.40412-0.44617 0.34158 0.54098
   1  -1   4  299.44   11.55   1-0.75193-0.88738-0.25957-0.21737 0.60597 0.40656
  -1  -1  -4  272.15   10.49   1-0.72764-0.87226 0.19177 0.14969-0.65860-0.46556
   1   1   4  294.48   11.33   1-0.84960-0.70484-0.13153-0.08938-0.51075-0.70371
  -1   1  -4  284.40   11.02   1-0.82231-0.68677 0.31367 0.27126 0.47476 0.67435
  -1   1  -4  279.44   10.80   1-0.81185-0.67596 0.33821 0.29573 0.47591 0.67499
   1   1   4  308.96   11.82   1-0.77095-0.62698 0.56409 0.60652-0.29567-0.48888
  -1  -1  -4  293.36   17.31   1-0.64837-0.79235 0.56087 0.51839-0.51480-0.32161
  -1   1  -5 1077.98   35.17   1-0.86234-0.72781-0.44505-0.48339 0.24142 0.48643
   1  -1   5 1124.34   36.86   1-0.78338-0.91777-0.29840-0.25993 0.54522 0.30021
  -1  -1  -5 1139.48   37.28   1-0.77485-0.92061 0.09835 0.06006-0.62443-0.38582
  -1   1  -5 1079.34   35.31   1-0.84371-0.70875 0.39357 0.35478 0.36503 0.60974
   1   1   5 1112.77   36.23   1-0.79801-0.65308 0.55822 0.59697-0.22707-0.46594
  -1  -1  -5 1087.52   35.69   1-0.67069-0.81561 0.56376 0.52499-0.48201-0.24320
  -1  -1  -6   44.46    2.72   1-0.61036-0.75692-0.55436-0.58970-0.56579-0.28160
   1   1   6   45.84    2.84   1-0.77437-0.62773-0.56355-0.52823-0.28764-0.57176
  -1   1  -6   58.56    3.55   1-0.86598-0.73249-0.47259-0.50718 0.16346 0.45410
   1  -1   6   50.36    3.18   1-0.80014-0.93346-0.32113-0.28635 0.50660 0.21598
  -1  -1  -6   48.57    2.99   1-0.80382-0.95071 0.02828-0.00629-0.59419-0.31000
   1   1   6   48.43    2.98   1-0.85591-0.70922-0.41372-0.37879-0.31022-0.59457
  -1   1  -6   54.44    3.36   1-0.85937-0.72534 0.43366 0.39856 0.27093 0.56126
   1   1   6   54.82    3.26   1-0.81714-0.67126 0.55103 0.58611-0.16922-0.45372
  -1  -1  -6   52.55    3.24   1-0.68322-0.82910 0.56504 0.52997-0.46252-0.17809
  -1  -1  -7   21.00    1.85   1-0.63290-0.78052-0.55845-0.59005-0.53625-0.20644
   1   1   7   22.92    1.99   1-0.80277-0.65505-0.55672-0.52510-0.21355-0.54329
  -1   1  -7   25.02    2.18   1-0.86459-0.73217-0.49248-0.52336 0.09964 0.43590
   1  -1   7   25.54    2.27   1-0.80928-0.94153-0.33436-0.30329 0.48297 0.14673
  -1  -1  -7   24.84    2.17   1-0.82130-0.96926-0.02208-0.05289-0.57006-0.24026
   1   1   7   22.08    1.93   1-0.83019-0.68248-0.51203-0.48086-0.22044-0.55043
  -1   1  -7   24.07    2.10   1-0.70315-0.57107-0.71088-0.74197 0.01468 0.35121
   1  -1   7   23.41    2.05   1-0.78758-0.92061 0.30394 0.33529 0.53603 0.20011
  -1   1  -7   30.28    2.72   1-0.86540-0.73229 0.46347 0.43204 0.19044 0.52638
   1   1   7   26.85    2.29   1-0.83117-0.68436 0.54317 0.57455-0.11879-0.44892
  -1  -1  -7   23.67    2.16   1-0.68963-0.83647 0.56559 0.53421-0.45222-0.12217
  -1  -1  -8   55.59    6.87   1-0.64739-0.79606-0.56073-0.58860-0.51619-0.14077
   1   1   8   13.41    1.64   1-0.82311-0.67432-0.54803-0.52013-0.14880-0.52415
  -1   1  -8   22.40    2.77   1-0.86041-0.72904-0.50757-0.53471 0.04540 0.42728
   1  -1   8   12.53    1.58   1-0.81409-0.94527-0.34162-0.31425 0.46961 0.08776
  -1  -1  -8   12.83    1.62   1-0.83161-0.98065-0.05643-0.08346-0.55247-0.17706
   1   1   8   12.51    1.55   1-0.79579-0.64706-0.58920-0.56179-0.13983-0.51545
  -1   1  -8   11.86    1.47   1-0.72403-0.59301-0.68958-0.71695-0.01568 0.36648
   1  -1   8   12.07    1.48   1-0.79727-0.92935 0.31711 0.34475 0.51361 0.13207
  -1   1  -8   12.32    1.57   1-0.86547-0.73330 0.48626 0.45852 0.12044 0.50201
   1   1   8   13.54    1.65   1-0.84171-0.69396 0.53488 0.56257-0.07360-0.44936
  -1  -1  -8   17.57    2.13   1-0.69195-0.83973 0.56576 0.53810-0.44845-0.07278
  -1  -1  -9    0.30    0.61   1-0.65628-0.80601-0.56198-0.58613-0.50344-0.08241
   1   1   9   -0.01    0.31   1-0.83779-0.68791-0.53828-0.51408-0.09135-0.51233
  -1   1  -9    0.17    0.47   1-0.85448-0.72419-0.51946-0.54289-0.00227 0.42521
   1  -1   9    0.54    0.55   1-0.81621-0.94631-0.34488-0.32123 0.46351 0.03605
  -1  -1  -9    0.42    0.48   1-0.83745-0.98759-0.07809-0.10139-0.54090-0.11988
   1   1   9    0.40    0.49   1-0.75678-0.60698-0.65014-0.62646-0.06771-0.48898
  -1   1  -9    0.30    0.28   1-0.74321-0.61327-0.66750-0.69114-0.04542 0.38239
   1  -1   9    0.17    0.47   1-0.80311-0.93424 0.32535 0.34929 0.49914 0.07199
  -1   1  -9    0.26    0.62   1-0.86169-0.73043 0.50401 0.47992 0.05875 0.48593
   1   1   9    0.36    0.53   1-0.84968-0.70094 0.52630 0.55028-0.03229-0.45372
  -1  -1  -9    0.02    0.40   1-0.69133-0.84006 0.56572 0.54175-0.44946-0.02817
  -1  -1 -10   -0.14    0.53   1-0.66112-0.81190-0.56262-0.58303-0.49635-0.02971
  -1   1 -10   -0.08    0.45   1-0.84738-0.71811-0.52906-0.54874-0.04508 0.42799
   1  -1  10    0.02    0.48   1-0.81646-0.94553-0.34527-0.32535 0.46279-0.01025
  -1  -1 -10    0.09    0.38   1-0.84044-0.99166-0.09004-0.10957-0.53436-0.06772
  -1   1 -10    0.04    0.43   1-0.76087-0.63199-0.64458-0.66449-0.07467 0.39878
   1   1  10   -0.02    0.47   1-0.71527-0.56441-0.69883-0.67888-0.00272-0.46963
   1  -1  10    0.00    0.43   1-0.80631-0.93649 0.32999 0.35021 0.49087 0.01810
   1   1  10   -0.10    0.51   1-0.85569-0.70602 0.51744 0.53773 0.00621-0.46084
  -1   1 -10   -0.23    0.48   1-0.85528-0.72496 0.51814 0.49774 0.00329 0.47610
   1  -1  12   13.87    1.63   1-0.81330-0.94018-0.34041-0.32787 0.47185-0.09244
  -1  -1 -12   13.88    1.61   1-0.84090-0.99428-0.09193-0.10392-0.53331 0.02454
  -1   1 -12   13.66    1.55   1-0.79199-0.66525-0.59606-0.60851-0.13213 0.43261
  -1   1 -12   14.92    1.75   1-0.83723-0.70880 0.53873 0.52583-0.09382 0.47019
  -1  -1 -12   13.69    1.63   1-0.67789-0.82948 0.56453 0.55167-0.47091 0.08723
   1  -1  13    8.45    1.38   1-0.81028-0.93608-0.33584-0.32700 0.48026-0.12964
  -1  -1 -13    8.22    1.31   1-0.83905-0.99350-0.08442-0.09264-0.53745 0.06602
  -1   1 -13    8.35    1.43   1-0.82633-0.69885 0.54621 0.53700-0.13717 0.47247
  -1  -1 -13    7.90    1.29   1-0.67063-0.82317 0.56376 0.55460-0.48210 0.12166
   1  -1  14    0.17    0.72   1-0.80645-0.93118-0.33018-0.32505 0.49051-0.16500
  -1  -1 -14    0.17    0.45   1-0.83596-0.99149-0.07238-0.07683-0.54399 0.10509
  -1   1 -14    0.29    0.69   1-0.81445-0.68792 0.55225 0.54678-0.17798 0.47727
  -1  -1 -14    0.13    0.58   1-0.66227-0.81575 0.56276 0.55731-0.49466 0.15472
   1  -1  15    0.44    0.71   1-0.80188-0.92554-0.32360-0.32217 0.50224-0.19889
  -1   1 -15    0.73    0.61   1-0.80171-0.67611 0.55707 0.55529-0.21662 0.48425
  -1  -1 -15    0.67    0.68   1-0.65290-0.80734 0.56152 0.55977-0.50833 0.18667
   1  -1  16   21.65    2.31   1-0.79661-0.91920-0.31620-0.31848 0.51518-0.23157
  -1   1 -16   21.22    2.30   1-0.78816-0.66351 0.56083 0.56275-0.25349 0.49301
  -1  -1 -16   21.23    2.28   1-0.64260-0.79799 0.56000 0.56196-0.52292 0.21770
   1   1  17    6.36    1.32   1-0.86262-0.70414-0.44629-0.45182 0.23812-0.54774
   1  -1  17    5.17    1.13   1-0.79066-0.91217-0.30806-0.31404 0.52910-0.26326
  -1   1 -17    5.54    1.16   1-0.77372-0.65023 0.56366 0.56944-0.28918 0.50292
  -1  -1 -17    4.93    1.07   1-0.63141-0.78776 0.55820 0.56385-0.53825 0.24798
   1   1  18    6.23    1.23   1-0.85936-0.69981-0.43362-0.44287 0.27102-0.56045
   1  -1  18    5.92    1.18   1-0.78401-0.90446-0.29924-0.30892 0.54384-0.29413
  -1   1 -18    6.34    1.33   1-0.75866-0.63611 0.56560 0.57508-0.32330 0.51442
  -1  -1 -18    6.44    1.27   1-0.61936-0.77666 0.55607 0.56543-0.55422 0.27764
   1   1  19   15.09    1.78   1-0.85512-0.69450-0.42067-0.43363 0.30297-0.57412
   1  -1  19   16.75    1.85   1-0.77668-0.89605-0.28977-0.30316 0.55927-0.32431
  -1   1 -19   14.98    1.78   1-0.74284-0.62124 0.56673 0.57993-0.35635 0.52700
  -1  -1 -19   15.66    1.76   1-0.60646-0.76471 0.55360 0.56666-0.57071 0.30676
  -1   2  19    1.08    0.84   1-0.86187-0.56152-0.44301-0.57017 0.24680-0.59966
  -1  -2  19    0.46    0.75   1-0.67940-0.93907-0.18143-0.31006 0.71097-0.14832
   1   2 -19    0.36    0.77   1-0.75413-0.49208 0.56601 0.69370-0.33303 0.52595
  -1   2  18   11.30    2.62   1-0.86436-0.56504-0.45549-0.57895 0.21305-0.58782
  -1  -2  18   13.05    2.98   1-0.68365-0.94439-0.18569-0.31060 0.70578-0.10791
   1   2 -18   13.15    3.01   1-0.77112-0.50812 0.56406 0.68805-0.29529 0.51806
  -1   2  17    2.90    1.04   1-0.86575-0.56750-0.46764-0.58738 0.17826-0.57699
  -1  -2  17    3.61    1.03   1-0.68665-0.94846-0.18872-0.30991 0.70206-0.06603
   1   2 -17    2.98    0.95   1-0.78739-0.52316 0.56101 0.68108-0.25549 0.51226
  -1   2  16    0.08    0.73   1-0.86595-0.56877-0.47945-0.59547 0.14228-0.56736
  -1  -2  16    0.31    0.66   1-0.68828-0.95117-0.19038-0.30784 0.70001-0.02247
   1   2 -16    0.23    0.75   1-0.80256-0.53740 0.55679 0.67317-0.21415 0.50797
  -1   2  15    2.44    0.95   1-0.86485-0.56875-0.49093-0.60323 0.10489-0.55912
  -1  -2  15    2.10    0.87   1-0.68836-0.95232-0.19046-0.30420 0.69991 0.02302
   1   2 -15    1.76    0.85   1-0.81676-0.55063 0.55121 0.66385-0.17046 0.50606
  -1   2  14    2.24    0.85   1-0.86230-0.56726-0.50208-0.61063 0.06584-0.55256
  -1  -2  14    2.51    0.89   1-0.68666-0.95170-0.18873-0.29876 0.70204 0.07076
   1   2 -14    2.44    0.86   1-0.82982-0.56275 0.54406 0.65300-0.12405 0.50683
  -1   2  13    5.70    1.30   1-0.85812-0.56414-0.51284-0.61768 0.02488-0.54791
  -1  -2  13    5.16    1.27   1-0.68286-0.94897-0.18489-0.29119 0.70676 0.12108
   1  -2 -13    6.08    1.40   1-0.48176-0.77548 0.50878 0.61542-0.71346-0.14096
   1   2 -13    5.13    1.26   1-0.84156-0.57355 0.53502 0.64027-0.07431 0.51095
  -1   2  12   15.10    1.88   1-0.85201-0.55913-0.52318-0.62430-0.01834-0.54553
  -1  -2  12   15.67    1.97   1-0.67651-0.94369-0.17854-0.28112 0.71446 0.17438
   1  -2 -12   13.90    1.73   1-0.45790-0.75058 0.53128 0.63409-0.71278-0.18587
   1   2 -12   14.11    1.76   1-0.85172-0.58267 0.52359 0.62496-0.02012 0.51952
  -1   2  11   -0.05    0.58   1-0.84363-0.55182-0.53304-0.63044-0.06434-0.54592
  -1  -2  11    0.06    0.52   1-0.66702-0.93528-0.16917-0.26803 0.72557 0.23109
   1  -2 -11    0.07    0.38   1-0.42104-0.71266 0.56408 0.66307-0.71030-0.22899
  -1  -2  11    0.18    0.57   1-0.70712-0.97703 0.20987 0.11193 0.67522 0.18128
   1   2 -11   -0.00    0.56   1-0.85970-0.58971 0.50932 0.60700 0.03868 0.53271
  -1   2  10    0.02    0.51   1-0.83246-0.54172-0.54228-0.63596-0.11366-0.54962
  -1  -2  10    0.03    0.34   1-0.65358-0.92291-0.15614-0.25127 0.74057 0.29170
   1  -2 -10    0.09    0.37   1-0.37007-0.66065 0.60584 0.70101-0.70427-0.26855
  -1   2  10    0.01    0.38   1-0.70984-0.41973-0.70433-0.79877 0.00515-0.43102
  -1  -2  10   -0.06    0.41   1-0.69326-0.96413 0.19546 0.10125 0.69366 0.24534
   1   2 -10    0.01    0.60   1-0.86479-0.59387 0.49133 0.58535 0.10356 0.55197
   1  -2  -9    9.92    2.49   1-0.57232-0.86190-0.54617-0.45624-0.61166-0.22125
  -1   2   9    2.91    0.77   1-0.81782-0.52816-0.55071-0.64067-0.16694-0.55729
   1   2  -9    3.43    0.92   1-0.84586-0.57519-0.39815-0.30672 0.35495 0.75833
  -1  -2   9    3.62    0.90   1-0.63507-0.90547-0.13861-0.23003 0.75991 0.35664
   1  -2  -9    3.83    0.93   1-0.30494-0.59447 0.65371 0.74506-0.69257-0.30245
  -1   2   9    3.20    0.78   1-0.79527-0.50622-0.59016-0.68087-0.13876-0.52929
  -1  -2   9    3.76    0.90   1-0.67326-0.94509 0.17532 0.08482 0.71831 0.31560
   1   2  -9    3.99    1.00   1-0.86580-0.59394 0.46838 0.55871 0.17607 0.57885
  -1   2   9    3.39    0.83   1-0.73924-0.45116 0.56688 0.47634-0.36354-0.75468
   1  -2  -8  116.29    5.43   1-0.55405-0.84258-0.54172-0.45552-0.63209-0.28730
  -1   2   8   99.84    4.63   1-0.79871-0.51012-0.55801-0.64424-0.22510-0.56984
   1   2  -8  115.11    5.27   1-0.82831-0.55672-0.36462-0.27709 0.42537 0.78311
  -1  -2   8  107.42    5.00   1-0.60986-0.88144-0.11547-0.20302 0.78404 0.42641
  -1   2   8   95.15    4.51   1-0.85463-0.56650-0.42078-0.50771-0.30418-0.64907
  -1  -2   8  102.38    4.78   1-0.64477-0.91750 0.14774 0.06059 0.74995 0.39307
   1   2  -8  108.95    5.09   1-0.86081-0.58803 0.43883 0.52548 0.25771 0.61488
  -1   2   8  106.18    4.82   1-0.70551-0.41835 0.56660 0.47984-0.42568-0.77118
   1  -2  -7  114.06    6.39   1-0.52835-0.81582-0.53495-0.45249-0.65928-0.36010
  -1   2   7  113.93    6.47   1-0.77375-0.48623-0.56365-0.64618-0.28911-0.58823
   1   2  -7  123.72    6.86   1-0.80227-0.52966-0.32414-0.24033 0.50128 0.81344
  -1  -2   7  119.93    6.81   1-0.57615-0.84879-0.08565-0.16948 0.81283 0.50082
  -1   2   7  122.94    6.92   1-0.85964-0.57231-0.19367-0.27696-0.47276-0.77184
  -1  -2   7  128.53    7.18   1-0.60444-0.87813 0.11059 0.02719 0.78893 0.47763
   1   2  -7  134.22    7.59   1-0.84680-0.57309 0.40023 0.48319 0.35033 0.66188
  -1   2   7  137.30    7.49   1-0.66418-0.37797 0.56300 0.47994-0.49181-0.79169
   1  -2  -6   18.00    1.78   1-0.49262-0.77904-0.52464-0.44591-0.69430-0.44073
  -1   2   6   17.78    1.80   1-0.74092-0.45447-0.56682-0.64561-0.36019-0.61370
   1   2  -6   20.24    1.93   1-0.76498-0.49131-0.27519-0.19512 0.58230 0.84884
  -1  -2   6   20.26    2.07   1-0.53104-0.80478-0.04748-0.12766 0.84601 0.57967
  -1   2   6   20.71    2.07   1-0.78849-0.50214 0.06699-0.01283-0.61137-0.86468
   1   2  -6   19.77    1.94   1-0.82944-0.55592 0.28755 0.36744 0.47888 0.74561
  -1  -2   6   20.28    2.03   1-0.54788-0.82242 0.06152-0.01850 0.83428 0.56857
   1   2  -6   20.26    2.04   1-0.81900-0.54434 0.34927 0.42857 0.45522 0.72111
  -1   2   6   21.09    2.03   1-0.61343-0.32817 0.55496 0.47560-0.56188-0.81615
   1  -2  -5   40.80    2.72   1-0.44323-0.72859-0.50885-0.43384-0.73798-0.53002
  -1   2   5   71.50    4.96   1-0.69740-0.41205-0.56614-0.64115-0.43942-0.64740
   1   2  -5   39.22    2.59   1-0.71305-0.43831-0.21616-0.13980 0.66695 0.88788
  -1   2   5   41.47    2.77   1-0.64859-0.36340 0.31598 0.23984-0.69244-0.90022
  -1  -2   5   47.59    3.14   1-0.46903-0.74444-0.00222-0.07863 0.88317 0.66303
   1   2  -5   43.25    2.90   1-0.77046-0.49484 0.28194 0.35755 0.57174 0.79201
  -1   2   5   44.83    2.90   1-0.55108-0.26677 0.54097 0.46532-0.63533-0.84398
  -1   2   4  153.06    5.67   1-0.63907-0.35476-0.55945-0.63073-0.52781-0.69015
   1   2  -4  174.75    6.10   1-0.64268-0.36691-0.14576-0.07295 0.75213 0.92739
  -1   2   4  179.58    6.54   1-0.47304-0.18875 0.51713 0.44488-0.71330-0.87546
  -1  -2   4  179.44    6.33   1-0.36211-0.63850-0.08187-0.15448 0.92853 0.75395
   1   2  -4  172.83    6.32   1-0.69214-0.41555 0.19432 0.26619 0.69510 0.86974
  -1   2   3   41.71    2.74   1-0.56075-0.27749-0.54339-0.61093-0.62472-0.74145
   1   2  -3   50.71    3.12   1-0.55086-0.27397-0.06403 0.00490 0.83213 0.96172
  -1   2   3   45.50    2.99   1-0.29964-0.01640 0.65736 0.58893-0.69143-0.80801
  -1  -2   3   45.78    2.99   1-0.22526-0.50264-0.17468-0.24349 0.95850 0.82949
   1   2  -3   44.79    2.94   1-0.57630-0.29884 0.08578 0.15446 0.81271 0.94171
  -1   2   2    4.02    0.99   1-0.45648-0.17428-0.51325-0.57706-0.72676-0.79788
   1   2  -2    3.47    0.88   1-0.43714-0.15926 0.02672 0.09190 0.89899 0.98294
  -1   2   2    3.38    0.88   1 0.16072 0.44239 0.39190 0.32750 0.90586 0.83488
   1   2  -2    3.42    0.88   1-0.42193-0.14357-0.03817 0.02683 0.90582 0.98927
   1   2  -1  265.05   10.34   1-0.30559-0.02662 0.12133 0.18261 0.94439 0.98282
  -1   2   1  247.04    9.63   1 0.00555 0.28618 0.31206 0.25137 0.95004 0.92461
   1   2  -1  289.23   11.53   1-0.24287 0.03646-0.16325-0.10203 0.95622 0.99411
   1   2   0    4.92    1.01   1-0.16533 0.11473 0.21254 0.27020 0.96306 0.95594
  -1   2   0    4.60    0.99   1-0.17357 0.10600 0.20743 0.15052 0.96272 0.98290
   1  -2   0    4.77    1.06   1 0.16105-0.11851 0.39205 0.44904 0.90573 0.88561
   1   2   0    4.55    1.02   1-0.29888-0.01824 0.65787 0.71525-0.69127-0.69862
  -1   2   0    4.63    1.07   1-0.24642 0.03341-0.16093-0.21785 0.95570 0.97540
  -1   2  -1   73.15    4.39   1-0.35525-0.07674 0.08675 0.03368 0.93073 0.99648
   1   2   1   72.60    4.20   1-0.02782 0.25331 0.29358 0.34749 0.95552 0.90281
   1  -2   1   68.83    4.11   1-0.01540-0.29392 0.30050 0.35376 0.95365 0.88795
   1   2   1   78.31    4.67   1-0.39526-0.11357 0.58570 0.63926-0.70761-0.76055
  -1   2  -1   72.79    4.30   1-0.38095-0.10209-0.06833-0.12146 0.92206 0.98733
  -1   2  -2   94.30    4.26   1-0.51525-0.23770-0.03454-0.08383 0.85634 0.96771
   1  -2   2   91.09    4.64   1-0.18465-0.46209 0.20052 0.25004 0.96213 0.85084
   1   2   2   94.26    4.29   1 0.09657 0.37875 0.36011 0.41027 0.92789 0.82958
   1   2   2   89.40    4.23   1-0.49822-0.21548 0.49265 0.54238-0.71348-0.81202
   1  -2   2   89.05    4.23   1-0.24464-0.52251-0.16210-0.11277 0.95596 0.84513
  -1   2  -2   91.85    4.32   1-0.50488-0.22696 0.02615-0.02330 0.86278 0.97362
   1   2   3   76.50    3.92   1-0.46334-0.17984-0.51549-0.46849-0.72081-0.86496
  -1   2  -3   76.72    3.71   1-0.63927-0.36281-0.14255-0.18804 0.75564 0.91269
   1  -2   3   75.74    3.97   1-0.32884-0.60516 0.10530 0.15116 0.93849 0.78161
  -1  -2  -3   77.67    3.89   1-0.27512-0.55890 0.67374 0.62782-0.68584-0.54171
   1   2   3   78.22    4.01   1-0.60117-0.31746 0.37832 0.42416-0.70389-0.84811
   1  -2   3   77.22    3.91   1-0.35397-0.63086-0.08766-0.04212 0.93113 0.77474
  -1   2  -3   80.13    4.01   1-0.60996-0.33305 0.11556 0.06952 0.78395 0.94033
   1   2   3   79.05    3.89   1-0.57996-0.29703 0.54794 0.59417-0.60282-0.74748
   1   2   4  114.14    5.34   1-0.55062-0.26606-0.54085-0.49760-0.63583-0.82559
  -1   2  -4  100.39    4.43   1-0.72674-0.45134-0.23098-0.27291 0.64690 0.84959
   1  -2   4  101.03    4.57   1-0.44086-0.71618 0.02390 0.06582 0.89725 0.69480
  -1  -2  -4  105.53    4.76   1-0.35009-0.63492 0.62115 0.57906-0.70113-0.51142
   1   2   4   97.94    4.41   1-0.69530-0.41054 0.24634 0.28844-0.67517-0.86501
   1  -2   4  103.24    4.63   1-0.44392-0.71983-0.02157 0.02016 0.89580 0.69384
  -1   2  -4  100.47    4.59   1-0.69311-0.41719 0.19531 0.15275 0.69386 0.89588
   1   2   4  103.41    4.61   1-0.64296-0.35907 0.56006 0.60259-0.52242-0.71270
   1   2   5   92.72    4.97   1-0.62076-0.33515-0.55632-0.51680-0.55240-0.78777
  -1   2  -5   92.11    4.84   1-0.78472-0.51037-0.30017-0.33835 0.54231 0.79058
   1  -2   5  100.38    5.36   1-0.52346-0.79784-0.04124-0.00313 0.85105 0.60285
  -1  -2  -5  100.56    5.34   1-0.41795-0.70383 0.56673 0.52845-0.71002-0.47471
   1   2   5  104.18    5.94   1-0.77226-0.48636 0.10406 0.14240-0.62672-0.86207
   1  -2   5   94.95    4.99   1-0.51482-0.78981 0.03420 0.07232 0.85661 0.60906
  -1   2  -5   95.67    5.15   1-0.75515-0.48018 0.26337 0.22453 0.60031 0.84794
   1   2   5  121.79    6.40   1-0.69165-0.40682 0.56574 0.60456-0.44893-0.68482
   1   2   6  172.32    7.72   1-0.67653-0.38987-0.56439-0.52860-0.47303-0.75404
  -1   2  -6  208.37    8.92   1-0.82176-0.54844-0.35369-0.38817 0.44676 0.74062
   1  -2   6  210.95    9.02   1-0.58290-0.85617-0.09153-0.05706 0.80736 0.51352
  -1  -2  -6  210.64    9.08   1-0.47701-0.76394 0.51335 0.47890-0.71339-0.43248
   1   2   6  209.14    8.98   1-0.82697-0.53993-0.04043-0.00579-0.56078-0.84168
   1  -2   6  200.39    8.67   1-0.56933-0.84335 0.07976 0.11410 0.81822 0.52510
  -1   2  -6  218.95    9.38   1-0.79935-0.52533 0.32001 0.28487 0.50855 0.80179
   1   2   6  219.42    9.34   1-0.72968-0.44390 0.56709 0.60214-0.38205-0.66360
  -1  -2  -8   15.35    1.72   1-0.47690-0.76568-0.51980-0.54813-0.70877-0.33656
  -1   2  -8   15.36    1.70   1-0.85759-0.58620-0.42788-0.45471 0.28539 0.67052
   1  -2   8   15.79    1.76   1-0.65499-0.92608-0.15749-0.13061 0.73904 0.35397
  -1  -2  -8   40.63    4.59   1-0.56696-0.85583 0.41914 0.39249-0.70913-0.33689
   1   2   8   15.68    1.71   1-0.86592-0.57688-0.30610-0.27867-0.39556-0.76781
   1  -2   8   15.92    1.76   1-0.64118-0.91329 0.14435 0.17162 0.75368 0.36936
  -1   2  -8   17.57    1.96   1-0.84876-0.57663 0.40466 0.37689 0.34036 0.72487
   1   2   8   15.22    1.69   1-0.78380-0.49610 0.56180 0.58946-0.26463-0.63750
   1   2  10   -0.01    0.34   1-0.80498-0.51395-0.55597-0.53510-0.20711-0.67045
  -1   2 -10    9.12    1.32   1-0.86602-0.59672-0.47518-0.49452 0.15557 0.63195
   1  -2  10   15.79    2.32   1-0.69087-0.95982-0.19302-0.17358 0.69673 0.22046
  -1  -2 -10    9.73    1.35   1-0.62203-0.91304 0.35179 0.33259-0.69950-0.23606
   1   2  10    8.91    1.26   1-0.82971-0.53889-0.51338-0.49336-0.21911-0.68278
   1  -2  10   13.60    1.92   1-0.68069-0.95089 0.18272 0.20294 0.70941 0.23370
  -1   2 -10   12.89    1.87   1-0.86518-0.59488 0.46143 0.44102 0.19629 0.67201
  -1  -2 -10    0.08    0.40   1-0.54650-0.83609 0.53979 0.51948-0.64027-0.17627
   1   2  11    1.01    0.68   1-0.82226-0.53017-0.54848-0.53134-0.15179-0.66074
   1  -2  11    0.02    0.45   1-0.70101-0.96889-0.20347-0.18748 0.68350 0.16152
  -1  -2 -11   18.93    2.67   1-0.63901-0.93106 0.32918 0.31379-0.69519-0.18615
   1   2  11    8.96    1.27   1-0.79344-0.50163-0.59347-0.57722-0.13504-0.64433
  -1   2 -11    9.32    1.40   1-0.86578-0.59643 0.48261 0.46588 0.13226 0.65361
  -1  -2 -11   -0.17    0.37   1-0.55161-0.84216 0.54111 0.52450-0.63475-0.12514
   1   2  12    4.27    1.15   1-0.83578-0.54259-0.53986-0.52643-0.09999-0.65456
   1  -2  12    3.71    1.03   1-0.70752-0.97433-0.21029-0.19801 0.67466 0.10708
  -1  -2 -12    7.24    1.80   1-0.65024-0.94333 0.31367 0.30209-0.69194-0.13729
   1   2  12    3.51    0.96   1-0.74945-0.45657-0.65972-0.64720-0.05552-0.61046
  -1   2 -12    3.43    0.94   1-0.86287-0.59442 0.50012 0.48705 0.07292 0.63987
  -1  -2 -12    3.85    1.03   1-0.55376-0.84526 0.54165 0.52874-0.63241-0.07718
   1   2  13   21.38    3.14   1-0.84623-0.55197-0.53034-0.52063-0.05117-0.65135
   1  -2  13   21.58    3.18   1-0.71126-0.97700-0.21426-0.20568 0.66946 0.05626
  -1  -2 -13   42.83    6.35   1-0.65649-0.95062 0.30485 0.29707-0.68998-0.08973
  -1   2 -13   20.80    3.11   1-0.85719-0.58967 0.51470 0.50531 0.01744 0.63002
  -1  -2 -13   22.60    3.35   1-0.55346-0.84590 0.54157 0.53237-0.63275-0.03189
   1   2  14   22.57    2.36   1-0.85408-0.55871-0.52010-0.51411-0.00499-0.65078
   1  -2  14   20.40    2.11   1-0.71279-0.97744-0.21588-0.21100 0.66732 0.00851
  -1   2 -14   20.68    2.18   1-0.84928-0.58270 0.52680 0.52110-0.03458 0.62361
  -1  -2 -14   22.00    2.33   1-0.55108-0.84447 0.54097 0.53547-0.63533 0.01113
   1   2  15   -0.07    0.73   1-0.85973-0.56329-0.50925-0.50698 0.03896-0.65243
   1  -2  15    0.03    0.53   1-0.71247-0.97606-0.21554-0.21438 0.66776-0.03666
  -1   2 -15    0.40    0.60   1-0.83949-0.57392 0.53686 0.53505-0.08383 0.61994
  -1  -2 -15   -0.10    0.60   1-0.54690-0.84125 0.53990 0.53810-0.63984 0.05225
   1   2  16    2.18    1.01   1-0.86346-0.56595-0.49786-0.49931 0.08098-0.65603
   1  -2  16    2.03    0.81   1-0.71060-0.97311-0.21355-0.21609 0.67039-0.07964
  -1   2 -16    2.67    1.00   1-0.82817-0.56353 0.54510 0.54698-0.13035 0.61905
  -1  -2 -16    1.97    0.89   1-0.54115-0.83645 0.53840 0.54030-0.64596 0.09174
   1  -2  17    7.08    1.30   1-0.70737-0.96880-0.21013-0.21638 0.67488-0.12077
  -1   2 -17    6.60    1.30   1-0.81547-0.55179 0.55180 0.55742-0.17469 0.62031
  -1  -2 -17    6.58    1.30   1-0.53397-0.83022 0.53648 0.54209-0.65349 0.12984
   1  -2  18   10.72    2.54   1-0.70291-0.96327-0.20545-0.21540 0.68095-0.16031
  -1   2 -18   11.34    2.70   1-0.80154-0.53881 0.55712 0.56644-0.21708 0.62355
  -1  -2 -18   10.02    2.39   1-0.52549-0.82269 0.53417 0.54347-0.66220 0.16674
  -1   3  18    1.99    1.00   1-0.86566-0.42625-0.48420-0.60728 0.12715-0.67045
  -1  -3  18    2.13    0.82   1-0.57659-0.97746-0.08603-0.21104 0.81249-0.00444
  -1   3  17    4.55    1.58   1-0.86394-0.42558-0.49578-0.61510 0.08828-0.66371
  -1  -3  17    4.14    1.26   1-0.57561-0.97755-0.08518-0.20647 0.81327 0.04194
  -1   3  16    3.10    1.51   1-0.86068-0.42339-0.50685-0.62245 0.04814-0.65824
  -1  -3  16    1.79    0.76   1-0.57262-0.97562-0.08259-0.20016 0.81564 0.08992
   1   3 -16    1.89    0.92   1-0.83446-0.42931 0.54086 0.65720-0.10552 0.61949
  -1   3  15   11.68    1.70   1-0.85573-0.41951-0.51736-0.62925 0.00651-0.65424
  -1  -3  15   11.87    1.60   1-0.56735-0.97142-0.07806-0.19191 0.81976 0.13964
   1   3 -15   11.96    1.63   1-0.84600-0.43976 0.53059 0.64297-0.05237 0.62704
  -1   3  14    2.72    1.07   1-0.84889-0.41377-0.52727-0.63543-0.03676-0.65193
  -1  -3  14    2.06    0.91   1-0.55949-0.96461-0.07133-0.18146 0.82576 0.19125
   1   3 -14    2.27    0.95   1-0.85533-0.44815 0.51805 0.62675 0.00365 0.63744
  -1   3  13   19.51    3.61   1-0.83990-0.40584-0.53650-0.64094-0.08196-0.65152
  -1  -3  13   20.95    3.83   1-0.54860-0.95479-0.06212-0.16853 0.83377 0.24487
   1   3 -13   19.65    3.60   1-0.86210-0.45398 0.50275 0.60776 0.06339 0.65155
  -1   3  12    7.24    1.54   1-0.82845-0.39548-0.54493-0.64564-0.12929-0.65324
  -1  -3  12    7.26    1.36   1-0.53402-0.94137-0.04995-0.15275 0.84399 0.30078
   1   3 -12    6.10    1.18   1-0.86567-0.45662 0.48416 0.58549 0.12728 0.66983
  -1   3  11   -0.26    0.56   1-0.81411-0.38221-0.55240-0.64939-0.17907-0.65741
  -1  -3  11   -0.06    0.52   1-0.51543-0.92384-0.03469-0.13377 0.85622 0.35862
   1   3 -11    0.04    0.73   1-0.86519-0.45521 0.46156 0.55920 0.19594 0.69286
  -1   3  10    5.85    1.22   1-0.79637-0.36554-0.55870-0.65197-0.23158-0.66431
  -1  -3  10    5.83    1.22   1-0.49192-0.90138-0.01578-0.11113 0.87049 0.41850
  -1  -3  10    5.03    1.09   1-0.49441-0.90511 0.01777-0.07745 0.86904 0.41805
   1   3 -10    5.64    1.25   1-0.85952-0.44862 0.43417 0.52814 0.26965 0.72097
  -1   3   9   53.73    3.10   1-0.77460-0.34484-0.56352-0.65308-0.28710-0.67421
  -1  -3   9   56.09    3.21   1-0.46259-0.87311 0.00722-0.08439 0.88653 0.48016
  -1   3   9   51.74    2.95   1-0.86109-0.43157-0.20603-0.29676-0.46482-0.85186
  -1  -3   9   55.20    3.11   1-0.45769-0.86921-0.01102-0.10273 0.88904 0.48363
   1   3  -9   60.50    3.48   1-0.84712-0.43529 0.40093 0.49121 0.34875 0.75447
  -1   3   8    2.50    0.91   1-0.74795-0.31926-0.56646-0.65229-0.34594-0.68744
  -1  -3   8   -0.03    0.34   1-0.42655-0.83794 0.03471-0.05298 0.90379 0.54318
  -1   3   8    2.70    0.79   1-0.81870-0.38998-0.01406-0.10132-0.57404-0.91522
   1   3  -8    2.27    0.68   1-0.84731-0.43606 0.20676 0.29430 0.48919 0.85042
  -1  -3   8    3.42    1.07   1-0.41163-0.82414-0.04584-0.13376 0.91019 0.55035
   1   3  -8    2.49    0.83   1-0.82601-0.41323 0.36071 0.44728 0.43311 0.79320
  -1   3   7    2.08    0.69   1-0.71547-0.28790-0.56697-0.64898-0.40821-0.70421
   1   3  -7    2.71    0.78   1-0.74957-0.33702-0.25681-0.17276 0.61007 0.92550
  -1  -3   7    2.65    0.86   1-0.38247-0.79492 0.06722-0.01675 0.92151 0.60646
  -1   3   7    9.86    2.81   1-0.74117-0.31362 0.16693 0.08336-0.65022-0.94588
  -1  -3   7    2.34    0.79   1-0.35504-0.76853-0.08689-0.17101 0.93080 0.61652
   1   3  -7    2.89    0.82   1-0.79382-0.38009 0.31236 0.39528 0.52179 0.83623
  -1   3   6   21.88    1.93   1-0.67584-0.24933-0.56432-0.64260-0.47409-0.72449
   1   3  -6   27.41    2.17   1-0.70483-0.29121-0.20746-0.12713 0.67835 0.94817
  -1  -3   6   26.43    2.22   1-0.32949-0.74301 0.10485 0.02492 0.93831 0.66881
  -1   3   6   25.68    2.15   1-0.64043-0.21406 0.32724 0.24733-0.69480-0.94498
  -1  -3   6   26.31    2.17   1-0.28686-0.70133-0.13405-0.21438 0.94854 0.67983
   1   3  -6   25.81    2.10   1-0.74798-0.33328 0.25496 0.33419 0.61279 0.88161
  -1   3   6   28.20    2.24   1-0.56162-0.13645 0.54360 0.46430-0.62374-0.87510
  -1   3   5   29.35    2.35   1-0.62767-0.20220-0.55755-0.63210-0.54328-0.74803
   1   3  -5   32.23    2.44   1-0.64948-0.23485-0.15221-0.07537 0.74498 0.96910
  -1  -3   5   27.92    2.30   1-0.26678-0.68137 0.14749 0.07127 0.95240 0.72846
  -1   3   5   31.18    2.52   1-0.52880-0.10352 0.46122 0.38501-0.71248-0.91708
  -1  -3   5   33.50    2.65   1-0.20681-0.62226-0.18651-0.26304 0.96043 0.73728
   1   3  -5   32.85    2.59   1-0.68610-0.27043 0.18817 0.26365 0.70274 0.92593
  -1   3   4   38.76    2.73   1-0.56952-0.14510-0.54551-0.61633-0.61486-0.77400
   1   3  -4   42.23    2.76   1-0.58298-0.16722-0.09160-0.01869 0.80729 0.98574
  -1  -3   4   39.42    2.77   1-0.19404-0.60975 0.19461 0.12198 0.96149 0.78314
  -1   3   4   40.92    2.76   1 0.15836 0.58206 0.39076 0.31909 0.90676 0.74791
  -1   3   4   42.74    3.02   1-0.41762 0.00683 0.56700 0.49486-0.70999-0.86894
   1   3  -4   41.79    2.88   1-0.60701-0.19038 0.11290 0.18498 0.78663 0.96412
  -1   3   3    3.14    0.90   1-0.50001-0.07664-0.52686-0.59394-0.68731-0.80084
   1   3  -3    3.20    0.87   1-0.50546-0.08864-0.02662 0.04263 0.86243 0.99515
  -1  -3   3    3.66    0.92   1-0.11194-0.52874 0.24495 0.17608 0.96305 0.83031
  -1   3   3    3.47    0.87   1 0.07455 0.49720 0.34880 0.28085 0.93422 0.82092
  -1   3   3    3.89    1.05   1-0.31382 0.10959 0.64753 0.57921-0.69441-0.80777
   1   3  -3    2.81    0.83   1-0.51191-0.09438 0.03184 0.10059 0.85844 0.99044
   1   3  -2    2.13    0.69   1-0.41881-0.00103 0.04051 0.10594 0.90717 0.99437
  -1  -3   2    2.01    0.71   1-0.02235-0.44022 0.29663 0.23146 0.95472 0.86754
  -1   3   2    2.22    0.71   1-0.02268 0.39893 0.29645 0.23226 0.95477 0.88707
   1   3  -2    2.66    0.88   1-0.40391 0.01448-0.05155 0.01358 0.91334 0.99980
   1   3  -1    1.65    0.70   1-0.32531 0.09354 0.10776 0.16918 0.93944 0.98113
  -1   3   1    1.47    0.64   1-0.13101 0.28955 0.23352 0.17309 0.96348 0.94138
  -1  -3   1    1.57    0.72   1 0.07230-0.34662 0.34764 0.28621 0.93483 0.89327
   1   3  -1    1.89    0.75   1-0.28925 0.13012-0.13244-0.07109 0.94804 0.98894
  -1   3   0   33.24    2.72   1-0.24579 0.17361 0.16134 0.10453 0.95579 0.97925
   1   3   0   33.62    2.78   1-0.22893 0.19104 0.17231 0.23015 0.95806 0.95421
  -1  -3   0   33.79    2.97   1 0.16818-0.25179 0.39548 0.33776 0.90294 0.90692
   1   3   0   38.04    3.26   1-0.30998 0.11083 0.65021 0.70769-0.69363-0.69776
  -1   3   0   39.70    3.39   1-0.28411 0.13576-0.13591-0.19270 0.94910 0.97181
  -1   3  -1    4.65    1.10   1-0.36096 0.05744 0.08269 0.02987 0.92890 0.99790
   1   3   1    3.97    0.92   1-0.13367 0.28737 0.23191 0.28605 0.96350 0.91410
   1  -3   1    4.21    0.99   1 0.11311-0.30530 0.36848 0.42161 0.92272 0.85383
   1   3   1    4.03    1.01   1-0.37679 0.04507 0.60056 0.65422-0.70523-0.75495
  -1   3  -1    4.29    1.07   1-0.37776 0.04112-0.07063-0.12363 0.92320 0.99147
  -1   3  -2    9.16    1.35   1-0.46944-0.05197 0.00190-0.04711 0.88296 0.99753
   1   3   2    9.44    1.34   1-0.04321 0.37889 0.28490 0.33527 0.95758 0.86256
   1  -3   2    8.53    1.27   1 0.00351-0.41385 0.31094 0.36037 0.95042 0.83597
   1   3   2    9.37    1.44   1-0.44923-0.02631 0.53920 0.58904-0.71235-0.80767
  -1   3  -2    9.87    1.52   1-0.46835-0.05043-0.00276-0.05196 0.88353 0.99737
  -1   3  -3   52.54    3.70   1-0.56584-0.14945-0.07676-0.12215 0.82093 0.98119
   1  -3   3   83.43    6.21   1-0.10104-0.51735 0.25142 0.29711 0.96258 0.80254
   1   3   3   51.50    3.60   1 0.03950 0.46265 0.33038 0.37699 0.94301 0.80238
   1   3   3   53.08    3.90   1-0.52529-0.10147 0.46494 0.51072-0.71267-0.85373
  -1   3  -3   52.06    3.75   1-0.55208-0.13507 0.06506 0.01945 0.83124 0.99064
   1   3   3   52.23    3.71   1-0.51988-0.09704 0.53260 0.57888-0.66786-0.80961
   1   3   4    0.58    0.56   1-0.50225-0.07758-0.52752-0.48380-0.68516-0.87172
  -1   3  -4    0.47    0.47   1-0.64657-0.23125-0.14945-0.19090 0.74806 0.95398
   1  -3   4    0.41    0.44   1-0.19593-0.61115 0.19341 0.23536 0.96135 0.75570
   1   3   4    0.34    0.49   1 0.11267 0.53687 0.36825 0.41115 0.92287 0.73669
   1   3   4    0.63    0.51   1-0.60197-0.17708 0.37732 0.41938-0.70374-0.89036
   1  -3   4    0.35    0.55   1-0.22879-0.64474-0.17240-0.13079 0.95808 0.75312
  -1   3  -4    0.37    0.51   1-0.62608-0.21008 0.13028 0.08794 0.76879 0.97372
   1   3   4    0.64    0.51   1-0.57799-0.15419 0.54749 0.59006-0.60512-0.79249
   1   3   5    0.31    0.55   1-0.56501-0.13928-0.54443-0.50445-0.61995-0.85213
  -1   3  -5    0.03    0.38   1-0.71135-0.29708-0.21435-0.25231 0.66934 0.92091
   1  -3   5    0.43    0.50   1-0.27863-0.69271 0.13958 0.17789 0.95019 0.69893
   1   3   5    0.25    0.43   1 0.17596 0.60122 0.39919 0.43838 0.89982 0.66809
   1   3   5    0.33    0.52   1-0.67552-0.24957 0.27699 0.31534-0.68333-0.91557
   1  -3   5    0.31    0.48   1-0.29792-0.71289-0.12657-0.08875 0.94616 0.69563
  -1   3  -5   -0.02    0.57   1-0.68908-0.27408 0.19120 0.15224 0.69900 0.94957
   1   3   5    0.14    0.44   1-0.62732-0.20258 0.55749 0.59637-0.54373-0.77672
   1   3   6   -0.13    0.47   1-0.61908-0.19230-0.55602-0.51976-0.55459-0.83238
  -1   3  -6    0.04    0.38   1-0.76120-0.34799-0.27060-0.30485 0.58936 0.88654
   1  -3   6    0.08    0.52   1-0.34817-0.76125 0.09176 0.12602 0.93292 0.63608
   1   3   6   -0.26    1.25   1-0.74139-0.31429 0.16652 0.20112-0.65007-0.92777
   1  -3   6    0.05    0.49   1-0.35780-0.77178-0.08494-0.05092 0.92992 0.63383
  -1   3  -6    0.04    0.55   1-0.74062-0.32657 0.24650 0.21129 0.62507 0.92125
   1   3   6   -0.03    0.50   1-0.66908-0.24339 0.56358 0.59875-0.48445-0.76305
   1   3   7   28.32    2.61   1-0.66519-0.23736-0.56312-0.53060-0.49030-0.81370
  -1   3  -7   23.97    2.15   1-0.79832-0.38616-0.31858-0.34906 0.51106 0.85383
   1  -3   7   23.39    2.20   1-0.40538-0.81739 0.05047 0.08102 0.91275 0.57034
   1   3   7   23.90    2.21   1-0.79616-0.36800 0.04814 0.07895-0.60316-0.92646
   1  -3   7   23.80    2.22   1-0.40858-0.82158-0.04811-0.01788 0.91145 0.56980
  -1   3  -7   22.68    2.11   1-0.78132-0.36822 0.29573 0.26420 0.54961 0.89140
   1   3   8    0.06    0.54   1-0.70427-0.27540-0.56654-0.53775-0.42781-0.79684
  -1   3  -8    0.15    0.52   1-0.82511-0.41396-0.35921-0.38598 0.43606 0.82440
   1  -3   8    0.04    0.49   1-0.45159-0.86275 0.01570 0.04237 0.89208 0.50384
  -1  -3  -8    0.13    0.41   1-0.25404-0.68325 0.68721 0.66029-0.68058-0.31171
   1   3   8    0.32    0.48   1-0.83617-0.40680-0.07320-0.04606-0.54354-0.91235
   1  -3   8    0.03    0.48   1-0.45091-0.86294-0.01623 0.01020 0.89241 0.50520
  -1   3  -8    0.13    0.58   1-0.81233-0.40018 0.33892 0.31111 0.47460 0.86200
   1   3   9   23.65    2.33   1-0.73706-0.30701-0.56695-0.54198-0.36781-0.78230
  -1  -3  -9   25.89    2.53   1-0.28296-0.71322 0.66858 0.64549-0.68769-0.27322
   1   3   9   26.36    2.56   1-0.85976-0.42960-0.19469-0.17097-0.47211-0.88668
  -1   3  -9   26.04    2.56   1-0.83496-0.42377 0.37645 0.35229 0.40139 0.83444
   1   3  10    6.71    1.21   1-0.76465-0.33353-0.56494-0.54369-0.31006-0.77016
   1  -3  10    8.05    1.29   1-0.51767-0.92672-0.03651-0.01730 0.85479 0.37534
  -1  -3 -10    7.66    1.28   1-0.30688-0.73819 0.65237 0.63310-0.69298-0.23292
   1   3  10    7.56    1.23   1-0.86583-0.43461-0.31061-0.29060-0.39222-0.85244
  -1   3 -10    9.30    1.52   1-0.85052-0.44025 0.40880 0.38833 0.33090 0.80955
   1   3  11    7.82    1.58   1-0.78766-0.35546-0.56094-0.54339-0.25478-0.76049
   1  -3  11    8.08    1.65   1-0.54059-0.94847-0.05541-0.03980 0.83945 0.31434
  -1  -3 -11    7.44    1.48   1-0.32555-0.75791 0.63919 0.62374-0.69673-0.19108
  -1   3 -11    8.10    1.65   1-0.86022-0.45089 0.43663 0.41986 0.26338 0.78766
   1   3  12    7.87    1.35   1-0.80675-0.37349-0.55533-0.54151-0.20184-0.75317
   1  -3  12    8.00    1.34   1-0.55807-0.96489-0.07013-0.05824 0.82682 0.25609
  -1   3 -12   11.06    1.83   1-0.86506-0.45664 0.46044 0.44734 0.19912 0.76899
   1   3  13    0.09    0.57   1-0.82245-0.38812-0.54838-0.53828-0.15113-0.74807
   1  -3  13    0.06    0.56   1-0.57121-0.97696-0.08138-0.07321 0.81675 0.20042
  -1   3 -13   -0.00    0.60   1-0.86589-0.45841 0.48084 0.47143 0.13789 0.75339
   1   3  14    2.79    0.98   1-0.83519-0.39975-0.54032-0.53393-0.10251-0.74505
   1  -3  14    2.75    0.90   1-0.58073-0.98543-0.08963-0.08519 0.80914 0.14720
  -1   3 -14    2.43    0.81   1-0.86337-0.45680 0.49821 0.49247 0.07972 0.74081
   1   3  15    2.36    0.95   1-0.84535-0.40884-0.53129-0.52862-0.05574-0.74391
   1  -3  15    2.10    0.80   1-0.58722-0.99085-0.09531-0.09459 0.80379 0.09625
  -1   3 -15    2.11    0.90   1-0.85803-0.45239 0.51301 0.51095 0.02421 0.73093
   1   3  16    0.32    0.68   1-0.85321-0.41560-0.52144-0.52250-0.01073-0.74448
   1  -3  16   -0.08    0.83   1-0.59111-0.99368-0.09873-0.10174 0.80052 0.04737
  -1   3 -16    0.55    0.81   1-0.85029-0.44558 0.52552 0.52715-0.02877 0.72357
   1   3  17    1.96    0.84   1-0.85904-0.42036-0.51084-0.51562 0.03276-0.74660
   1  -3  17    1.79    1.02   1-0.59276-0.99426-0.10019-0.10692 0.79911 0.00036
  -1   3 -17    1.97    1.01   1-0.84040-0.43674 0.53606 0.54164-0.07967 0.71824
  -1   4  16    3.13    1.14   1-0.85236-0.27499-0.52270-0.63789-0.01619-0.71935
  -1  -4  16    2.92    0.87   1-0.43838-0.98115 0.02578-0.09185 0.89841 0.17000
  -1   4  15    0.84    0.87   1-0.84464-0.26834-0.53202-0.64350-0.05932-0.71686
  -1  -4  15    0.69    0.64   1-0.42830-0.97213 0.03340-0.08052 0.90301 0.22017
  -1   4  14   -0.03    0.71   1-0.83487-0.25964-0.54055-0.64831-0.10380-0.71573
  -1  -4  14   -0.05    0.54   1-0.41523-0.96012 0.04318-0.06703 0.90869 0.27141
  -1   4  13    1.69    0.94   1-0.82284-0.24870-0.54817-0.65220-0.14975-0.71608
  -1  -4  13    1.50    0.67   1-0.39883-0.94479 0.05530-0.05120 0.91535 0.32364
  -1   4  12    8.14    1.45   1-0.80826-0.23519-0.55477-0.65508-0.19730-0.71801
  -1  -4  12    9.92    1.54   1-0.37871-0.92574 0.06995-0.03284 0.92286 0.37672
   1   4 -12    9.20    1.52   1-0.86346-0.31442 0.45039 0.55165 0.22709 0.77253
  -1   4  11   28.30    2.72   1-0.79082-0.21881-0.56018-0.65677-0.24654-0.72164
  -1  -4  11   31.47    3.00   1-0.35446-0.90255 0.08731-0.01176 0.93098 0.43041
   1   4 -11   31.34    2.98   1-0.85597-0.30601 0.42306 0.52065 0.29719 0.79704
  -1   4  10    1.70    0.87   1-0.77015-0.19922-0.56420-0.65708-0.29753-0.72701
  -1  -4  10    1.85    0.87   1-0.32565-0.87479 0.10752 0.01264 0.93935 0.48433
   1   4 -10    2.00    0.84   1-0.84258-0.29169 0.39125 0.48514 0.37009 0.82434
  -1   4   9    0.07    0.63   1-0.74582-0.17595-0.56658-0.65573-0.35032-0.73420
  -1  -4   9   -0.02    0.52   1-0.29177-0.84198 0.13073 0.03955 0.94751 0.53805
   1   4  -9    0.17    0.70   1-0.82223-0.27037 0.35447 0.44472 0.44527 0.85388
  -1   4   8   15.07    2.37   1-0.71736-0.14864-0.56701-0.65230-0.40481-0.74323
  -1  -4   8   19.50    2.96   1-0.25247-0.80375 0.15695 0.06947 0.95478 0.59089
   1   4  -8   17.43    2.70   1-0.79384-0.24103 0.31238 0.39893 0.52174 0.88473
  -1   4   7   50.64    3.14   1-0.68418-0.11651-0.56513-0.64668-0.46099-0.75380
  -1  -4   7   49.61    3.18   1-0.20732-0.75974 0.18618 0.10229 0.96038 0.64212
  -1   4   7   52.82    3.35   1-0.67689-0.10932 0.27492 0.19135-0.68280-0.97541
   1   4  -7   54.16    3.38   1-0.75641-0.20263 0.26486 0.34771 0.59807 0.91544
  -1   4   6    2.62    0.87   1-0.64573-0.07909-0.56048-0.63830-0.51854-0.76570
  -1  -4   6    2.92    0.94   1-0.15649-0.70998 0.21799 0.13780 0.96332 0.69060
  -1   4   6    5.95    1.89   1-0.59573-0.02928 0.38502 0.30501-0.70488-0.95189
   1   4  -6    3.12    0.97   1-0.70916-0.15441 0.21203 0.29111 0.67240 0.94414
  -1   4   5    6.14    1.17   1-0.60152-0.03594-0.55260-0.62669-0.57688-0.77843
  -1  -4   5    9.56    1.99   1-0.09981-0.65440 0.25215 0.17571 0.96252 0.73544
  -1   4   5    5.82    1.19   1-0.51345 0.05195 0.47724 0.40105-0.71316-0.91458
   1   4  -5    5.79    1.15   1-0.65199-0.09628 0.15461 0.22997 0.74229 0.96842
  -1   4   4    0.60    0.69   1-0.55110 0.01342-0.54098-0.61133-0.63531-0.79125
  -1  -4   4    0.39    0.55   1-0.03806-0.59371 0.28781 0.21507 0.95692 0.77539
  -1   4   4    0.50    0.54   1-0.43408 0.13056 0.55273 0.48070-0.71137-0.86710
   1   4  -4    0.33    0.49   1-0.58541-0.02873 0.09372 0.16575 0.80530 0.98574
  -1   4   3   18.67    1.90   1-0.49422 0.06925-0.52512-0.59175-0.69280-0.80313
  -1   4   3   17.10    1.66   1-0.07621 0.48637 0.26597 0.19824 0.96096 0.85096
  -1  -4   3    4.59    1.89   1 0.02824-0.52848 0.32436 0.25537 0.94551 0.80962
  -1   4   3   20.90    2.07   1-0.35972 0.20388 0.61384 0.54563-0.70270-0.81284
   1   4  -3   20.03    1.96   1-0.51118 0.04641 0.03124 0.10007 0.85890 0.99389
  -1   4   2    7.30    1.16   1-0.15254 0.40900 0.22042 0.15649 0.96340 0.89901
  -1  -4   2    0.10    0.43   1 0.09758-0.46020 0.36063 0.29534 0.92758 0.83724
   1   4  -2    9.08    1.45   1-0.26013 0.29877 0.68337 0.74860-0.68214-0.59188
  -1   4   2    8.71    1.37   1-0.29197 0.27058 0.66256 0.59817-0.68974-0.75430
  -1   4   2    8.39    1.45   1-0.19847 0.36341-0.19181-0.25607 0.96115 0.89574
   1   4  -2    8.43    1.35   1-0.43101 0.12742-0.03135 0.03390 0.90179 0.99126
  -1   4   1   -0.01    0.41   1-0.23340 0.32707 0.16942 0.10918 0.95750 0.93866
  -1  -4   1    0.06    0.48   1 0.16865-0.39019 0.39570 0.33412 0.90275 0.85796
   1   4  -1    0.12    0.57   1-0.30185 0.25810 0.65584 0.71725-0.69191-0.64724
  -1   4   1    0.05    0.60   1-0.26629 0.29460-0.14782-0.20828 0.95248 0.93264
   1   4  -1    0.09    0.58   1-0.34793 0.21148-0.09193-0.03045 0.93300 0.97690
  -1   4   0   23.85    2.14   1-0.31661 0.24268 0.11377 0.05712 0.94170 0.96842
   1   4   0   23.13    2.23   1-0.34849 0.21251 0.62235 0.67994-0.70087-0.70179
   1   4   0   22.08    2.17   1-0.26505 0.29534-0.14864-0.09096 0.95270 0.95104
  -1   4   0   23.29    2.25   1-0.33654 0.22338-0.09993-0.15660 0.93635 0.96206
  -1   4  -1    8.16    1.20   1-0.39955 0.15874 0.05477 0.00220 0.91507 0.98731
   1   4   1    9.97    1.51   1-0.39979 0.16225 0.58197 0.63573-0.70814-0.75465
  -1   4  -1    8.86    1.46   1-0.40744 0.15149-0.04895-0.10183 0.91191 0.98319
  -1   4  -2   20.63    1.88   1-0.47924 0.07815-0.00575-0.05451 0.87766 0.99544
   1  -4   2   23.52    2.30   1 0.13331-0.42396 0.37853 0.42781 0.91593 0.79826
   1   4   2   22.30    2.14   1-0.45521 0.10789 0.53376 0.58370-0.71265-0.80476
  -1   4  -2   21.56    2.10   1-0.47706 0.08099 0.00404-0.04527 0.87886 0.99568
   1   4   3   39.17    2.83   1-0.43882 0.12489-0.50736-0.45945-0.74162-0.87937
  -1   4  -3   38.55    2.67   1-0.55341 0.00291-0.06618-0.11132 0.83027 0.99378
   1  -4   3   36.52    2.61   1 0.05616-0.50005 0.33920 0.38477 0.93903 0.77581
   1   4   3   37.03    2.69   1-0.51378 0.05016 0.47690 0.52272-0.71315-0.85102
  -1   4  -3   40.34    2.85   1-0.54346 0.01360 0.05781 0.01228 0.83743 0.99983
   1   4   4    1.32    0.72   1-0.49686 0.06791-0.52592-0.48174-0.69031-0.87367
  -1   4  -4    1.39    0.60   1-0.61967-0.06441-0.12438-0.16581 0.77493 0.98405
   1  -4   4    1.62    0.69   1-0.01793-0.57309 0.29910 0.34092 0.95405 0.74520
   1   4   4    3.69    1.83   1-0.57433-0.00935 0.41060 0.45259-0.70819-0.89166
  -1   4  -4    1.52    0.73   1-0.60485-0.04879 0.11096 0.06857 0.78856 0.99645
   1   4   5    1.95    0.98   1-0.54973 0.01609-0.54063-0.50018-0.63679-0.86576
  -1   4  -5    1.59    0.69   1-0.67714-0.12295-0.17917-0.21658 0.71370 0.96849
   1  -4   5    0.55    0.56   1-0.08693-0.64103 0.25972 0.29784 0.96176 0.70736
   1   4   5    2.81    1.35   1-0.63500-0.06893 0.33461 0.37290-0.69627-0.92530
  -1   4  -5    1.53    0.70   1-0.66025-0.10522 0.16257 0.12349 0.73323 0.98675
   1   4   6   11.42    1.52   1-0.59733-0.03044-0.55173-0.51502-0.58204-0.85663
   1  -4   6   -0.03    0.34   1-0.14993-0.70294 0.22202 0.25638 0.96344 0.66342
   1   4   6   11.65    1.50   1-0.69363-0.12649 0.24900 0.28360-0.67592-0.95056
  -1   4  -6   12.62    1.68   1-0.70874-0.15465 0.21157 0.17622 0.67299 0.97212
   1   4   7    9.07    1.70   1-0.63974-0.07180-0.55956-0.52658-0.52688-0.84708
   1  -4   7    9.62    1.77   1-0.20598-0.75791 0.18704 0.21771 0.96051 0.61494
   1   4   7   18.99    3.41   1-0.74736-0.17906 0.15512 0.18597-0.64605-0.96609
  -1   4  -7   10.14    1.81   1-0.74998-0.19685 0.25729 0.22569 0.60936 0.95410
   1   4   8    7.61    1.53   1-0.67726-0.10828-0.56446-0.53522-0.47189-0.83773
   1  -4   8    8.38    1.63   1-0.25528-0.80604 0.15511 0.18216 0.95434 0.56312
   1   4   8    9.49    1.77   1-0.79409-0.22473 0.05331 0.08038-0.60544-0.97109
  -1   4  -8    8.37    1.61   1-0.78404-0.23187 0.29927 0.27137 0.54378 0.93412
   1   4   9    3.91    1.03   1-0.71016-0.14013-0.56680-0.54129-0.41761-0.82907
   1  -4   9    4.05    0.99   1-0.29760-0.84730 0.12678 0.15013 0.94623 0.50944
  -1   4  -9    3.59    0.98   1-0.81131-0.26009 0.33739 0.31320 0.47741 0.91337
   1   4  10    7.36    1.70   1-0.73875-0.16752-0.56690-0.54523-0.36451-0.82137
   1  -4  10    8.07    1.81   1-0.33360-0.88222 0.10199 0.12164 0.93718 0.45483
  -1   4 -10    8.51    1.93   1-0.83231-0.28206 0.37164 0.35110 0.41125 0.89284
   1   4  11    0.29    0.71   1-0.76360-0.19131-0.56506-0.54712-0.31241-0.81489
   1  -4  11    0.46    0.50   1-0.36378-0.91143 0.08068 0.09613 0.92798 0.40005
  -1   4 -11    0.35    0.69   1-0.84767-0.29836 0.40216 0.38532 0.34599 0.87321
   1   4  12    8.83    1.46   1-0.78498-0.21161-0.56155-0.54731-0.26164-0.80973
   1  -4  12   10.58    1.58   1-0.38880-0.93539 0.06263 0.07437 0.91918 0.34568
  -1   4 -12   10.56    1.68   1-0.85800-0.30961 0.42916 0.41601 0.28222 0.85502
   1   4  13    0.13    0.72   1-0.80324-0.22880-0.55656-0.54605-0.21220-0.80589
   1  -4  13    0.31    0.57   1-0.40923-0.95476 0.04762 0.05565 0.91118 0.29211
  -1   4 -13    0.08    0.76   1-0.86393-0.31645 0.45291 0.44343 0.22019 0.83858
   1   4  14    0.59    0.75   1-0.81867-0.24317-0.55030-0.54351-0.16409-0.80340
   1  -4  14    0.37    0.62   1-0.42560-0.97006 0.03543 0.03974 0.90421 0.23957
  -1   4 -14    0.07    0.70   1-0.86601-0.31946 0.47374 0.46796 0.15997 0.82398
   1   4  15    0.87    0.83   1-0.83155-0.25493-0.54291-0.53985-0.11731-0.80222
   1  -4  15    0.70    0.58   1-0.43837-0.98177 0.02579 0.02639 0.89842 0.18821
  -1   4 -15    0.50    0.86   1-0.86470-0.31909 0.49188 0.48979 0.10169 0.81134
  -1   5  13    0.32    0.87   1-0.81237-0.09812-0.55314-0.65676-0.18460-0.74768
  -1  -5  13   -0.01    0.52   1-0.24510-0.93093 0.16179 0.05566 0.95590 0.36092
  -1   5  12    1.59    0.95   1-0.79678-0.08360-0.55858-0.65848-0.23047-0.74793
  -1  -5  12    1.33    0.71   1-0.22227-0.90926 0.17661 0.07406 0.95885 0.40956
  -1   5  11   -0.07    0.72   1-0.77867-0.06656-0.56281-0.65899-0.27733-0.74919
  -1  -5  11   -0.03    0.58   1-0.19606-0.88412 0.19333 0.09447 0.96134 0.45760
  -1   5  10   14.18    1.76   1-0.75779-0.04675-0.56568-0.65814-0.32518-0.75143
  -1  -5  10   13.62    1.62   1-0.16612-0.85525 0.21205 0.11689 0.96303 0.50484
  -1   5   9    6.43    1.82   1-0.73395-0.02406-0.56703-0.65559-0.37388-0.75472
  -1  -5   9    3.20    0.92   1-0.13236-0.82255 0.23270 0.14123 0.96349 0.55086
  -1   5   8    1.47    0.74   1-0.70683 0.00200-0.56666-0.65149-0.42341-0.75864
  -1  -5   8    1.93    1.34   1-0.09454-0.78587 0.25525 0.16755 0.96223 0.59526
  -1   5   7   -0.07    0.58   1-0.67622 0.03156-0.56436-0.64546-0.47351-0.76313
  -1  -5   7   -0.11    0.52   1-0.05306-0.74545 0.27929 0.19529 0.95873 0.63730
   1   5  -7   -0.07    0.57   1-0.74255-0.04873 0.24870 0.33146 0.62189 0.94220
  -1   5   6    2.38    0.91   1-0.64186 0.06487-0.55989-0.63725-0.52394-0.76791
  -1  -5   6    1.77    0.76   1-0.00777-0.70125 0.30473 0.22447 0.95240 0.67664
   1   5  -6    2.00    0.80   1-0.69995-0.00516 0.20237 0.28133 0.68491 0.95959
  -1   5   5   21.64    3.90   1-0.60366 0.10202-0.55304-0.62667-0.57422-0.77257
  -1  -5   5   24.52    4.34   1 0.04067-0.65386 0.33100 0.25445 0.94275 0.71253
   1   5  -5   27.17    4.81   1-0.65105 0.04471 0.15371 0.22945 0.74330 0.97229
  -1   5   4   18.25    3.40   1-0.56150 0.14313-0.54358-0.61347-0.62388-0.77662
  -1  -5   4   18.01    3.34   1 0.09195-0.60363 0.35776 0.28491 0.92927 0.74461
   1   5  -4   18.49    3.45   1-0.26672 0.43027 0.67917 0.75215-0.68379-0.49913
  -1   5   4   20.22    3.72   1-0.47429 0.23053 0.51594 0.44400-0.71333-0.86585
   1   5  -4   21.59    3.95   1-0.59643 0.10029 0.10344 0.17543 0.79596 0.97936
  -1   5   3    5.90    1.19   1-0.51539 0.18818-0.53133-0.59750-0.67234-0.77947
  -1  -5   3    5.55    1.13   1 0.14544-0.55119 0.38449 0.31535 0.91159 0.77248
   1   5  -3    5.43    1.18   1-0.29426 0.40377 0.66101 0.73017-0.69026-0.55119
  -1   5   3    5.76    1.20   1-0.41617 0.28761 0.56824 0.50013-0.70985-0.81678
  -1   5   3    4.92    1.12   1-0.23237 0.47053-0.17009-0.23801 0.95763 0.84967
   1   5  -3    5.63    1.17   1-0.53755 0.16011 0.05288 0.12179 0.84156 0.97955
  -1   5   2    4.52    1.05   1-0.46555 0.23697-0.51620-0.57863-0.71888-0.78039
   1   5  -2    4.35    1.09   1-0.32543 0.37366 0.63928 0.70461-0.69671-0.60323
  -1   5   2    4.96    1.18   1-0.36238 0.34035 0.61180 0.54751-0.70311-0.76445
  -1   5   2    4.56    1.18   1-0.28468 0.41724-0.13552-0.19966 0.94899 0.88659
   1   5  -2    4.54    1.11   1-0.47510 0.22354 0.00251 0.06763 0.87992 0.97234
  -1   5   1    7.32    1.33   1-0.31338 0.38831 0.64784 0.58737-0.69432-0.71007
   1   5  -1    7.95    1.41   1-0.36024 0.33990 0.61345 0.67496-0.70278-0.65489
  -1   5   1    7.89    1.48   1-0.33923 0.36170-0.09805-0.15838 0.93557 0.91873
   1   5  -1   10.89    1.92   1-0.41100 0.28845-0.04632 0.01527 0.91045 0.95736
  -1   5   0   47.88    3.73   1-0.26931 0.43132 0.67750 0.62086-0.68443-0.65458
   1   5   0   52.74    4.18   1-0.39862 0.30257 0.58294 0.64063-0.70800-0.70571
   1   5   0   52.51    4.20   1-0.34675 0.35369-0.09276-0.03496 0.93335 0.93470
  -1   5   0   50.70    3.98   1-0.39516 0.30479-0.05799-0.11453 0.91677 0.94550
   1   5   1   15.04    1.90   1-0.44038 0.26185 0.54716 0.60102-0.71181-0.75511
   1   5   1   14.97    1.94   1-0.28388 0.41754-0.13606-0.08205 0.94915 0.90494
  -1   5  -1   15.50    1.97   1-0.45144 0.24753-0.01582-0.06857 0.89216 0.96644
   1   5   2   -0.07    0.55   1-0.48519 0.21809 0.50546 0.55551-0.71350-0.80239
   1   5   2    0.20    0.62   1-0.22364 0.47876-0.17573-0.12552 0.95869 0.86892
  -1   5  -2   -0.08    0.57   1-0.50698 0.19114 0.02784-0.02139 0.86150 0.98132
   1   5   3   23.35    4.17   1-0.46793 0.23589-0.51696-0.46860-0.71678-0.85133
   1  -5   3   23.89    4.29   1 0.18099-0.51513 0.40157 0.44700 0.89776 0.73131
   1   5   3   25.32    4.51   1-0.53244 0.17163 0.45736 0.50319-0.71226-0.84695
  -1   5  -3   23.84    4.29   1-0.56065 0.13649 0.07233 0.02686 0.82488 0.99027
   1   5   4   12.84    2.63   1-0.51514 0.18974-0.53126-0.48663-0.67259-0.85275
   1  -5   4   12.73    2.60   1 0.12311-0.57196 0.37348 0.41519 0.91943 0.70743
   1   5   4   11.57    2.39   1-0.58162 0.12349 0.40203 0.44404-0.70716-0.88745
  -1   5  -4   10.86    2.28   1-0.61125 0.08485 0.11672 0.07428 0.78277 0.99361
   1   5   5   15.00    2.85   1-0.55915 0.14678-0.54300-0.50210-0.62648-0.85225
   1  -5   5   17.22    3.25   1 0.06734-0.62668 0.34505 0.38306 0.93616 0.67861
   1   5   5   31.33    5.97   1-0.63159 0.07461 0.33918 0.37751-0.69716-0.92299
  -1   5  -5   16.22    3.09   1-0.65824 0.03682 0.16063 0.12143 0.73546 0.99191
   1   5   6    5.55    1.20   1-0.59979 0.10720-0.55224-0.51507-0.57902-0.85041
   1  -5   6    4.39    1.13   1 0.01452-0.67844 0.31695 0.35125 0.94832 0.64524
  -1   5  -6    4.71    1.23   1-0.70084-0.00673 0.20330 0.16783 0.68372 0.98579
   1   5   7    2.87    0.97   1-0.63697 0.07108-0.55911-0.52568-0.53070-0.84770
   1  -5   7    2.61    0.91   1-0.03481-0.72670 0.28964 0.32021 0.95649 0.60775
  -1   5  -7    3.27    1.04   1-0.73854-0.04538 0.24415 0.21246 0.62844 0.97611
   1   5   8    3.45    0.97   1-0.67075 0.03833-0.56377-0.53407-0.48191-0.84456
   1  -5   8    4.06    0.97   1-0.07993-0.77075 0.26380 0.29067 0.96125 0.56696
  -1   5  -8    4.61    1.07   1-0.77110-0.07888 0.28274 0.25477 0.57049 0.96377
   1   5   9    4.89    1.73   1-0.70117 0.00896-0.56637-0.54040-0.43309-0.84135
   1  -5   9    2.29    0.80   1-0.12087-0.81058 0.23961 0.26271 0.96331 0.52337
  -1   5  -9    3.04    1.02   1-0.79846-0.10721 0.31876 0.29448 0.51073 0.94962
   1   5  10   18.49    2.69   1-0.72840-0.01721-0.56710-0.54487-0.38446-0.83834
   1  -5  10   10.76    1.45   1-0.15726-0.84590 0.21752 0.23693 0.96330 0.47781
  -1   5 -10   13.11    1.73   1-0.82076-0.13046 0.35207 0.33150 0.44988 0.93439
   1   5  11    1.01    0.87   1-0.75253-0.04013-0.56614-0.54779-0.33641-0.83565
   1  -5  11    0.93    0.64   1-0.18930-0.87687 0.19760 0.21330 0.96183 0.43079
  -1   5 -11    0.80    0.79   1-0.83821-0.14889 0.38256 0.36564 0.38864 0.91876
   1   5  12    0.45    0.78   1-0.77389-0.06043-0.56363-0.54900-0.28878-0.83362
   1  -5  12    0.28    0.59   1-0.21715-0.90366 0.17990 0.19191 0.95941 0.38282
  -1   6   8    0.60    0.70   1-0.71200 0.13693-0.56686-0.65124-0.41436-0.74640
  -1  -6   8    0.95    0.65   1 0.04835-0.78292 0.33508 0.24726 0.94094 0.57086
   1   6  -8    0.80    0.62   1-0.27084 0.56214 0.67651 0.76488-0.68480-0.31456
  -1   6   7    0.00    0.57   1-0.68513 0.16275-0.56521-0.64586-0.45947-0.74590
  -1  -6   7    0.19    0.56   1 0.08475-0.74757 0.35407 0.26996 0.93136 0.60683
   1   6  -7    0.04    0.74   1-0.28435 0.54968 0.66766 0.75220-0.68801-0.36336
  -1   6   6   15.12    5.35   1-0.65559 0.19126-0.56189-0.63879-0.50445-0.74522
  -1  -6   6    2.98    0.93   1 0.12347-0.70992 0.37365 0.29325 0.91931 0.64032
   1   6  -6    3.39    1.24   1-0.30044 0.53464 0.65681 0.73753-0.69161-0.41255
  -1   6   6    3.38    1.25   1-0.20434 0.64154-0.18808-0.26727 0.96065 0.71901
  -1   6   5    0.09    0.62   1-0.62340 0.22239-0.55680-0.62998-0.54893-0.74408
  -1  -6   5   -0.14    0.58   1 0.16418-0.67026 0.39356 0.31686 0.90451 0.67107
   1   6  -5    0.11    0.77   1-0.31920 0.51692 0.64373 0.72063-0.69549-0.46203
  -1   6   5    0.29    0.70   1-0.24126 0.60364-0.16430-0.23969 0.95644 0.76036
  -1   6   4   -0.05    0.56   1-0.58857 0.25617-0.54986-0.61930-0.59264-0.74218
   1   6  -4    0.21    0.65   1-0.34071 0.49647 0.62815 0.70123-0.69952-0.51165
  -1   6   4   -0.08    0.78   1-0.28074 0.56318-0.13817-0.20976 0.94978 0.79926
  -1   6   3    5.87    1.35   1-0.55118 0.29250-0.54100-0.60671-0.63522-0.73914
   1   6  -3    4.01    1.16   1-0.36501 0.47321 0.60977 0.67903-0.70351-0.56123
  -1   6   3    4.23    1.13   1-0.32249 0.52045-0.10971-0.17751 0.94019 0.83523
  -1   6   2   10.63    1.57   1-0.51141 0.33122-0.53019-0.59217-0.67627-0.73458
   1   6  -2   10.71    1.62   1-0.39214 0.44713 0.58824 0.65368-0.70723-0.61054
  -1   6   2    9.75    1.46   1-0.43278 0.41014 0.55388 0.48970-0.71127-0.76939
  -1   6   2   10.81    1.56   1-0.36611 0.47585-0.07901-0.14302 0.92721 0.86781
  -1   6   1    0.03    0.54   1-0.46951 0.37207-0.51746-0.57571-0.71538-0.72808
  -1   6   1    0.02    0.59   1-0.39150 0.45037 0.58876 0.52840-0.70716-0.71969
   1   6  -1    0.08    0.60   1-0.42207 0.41825 0.56319 0.62481-0.71039-0.65929
  -1   6   1    0.33    0.94   1-0.41110 0.42988-0.04624-0.10646 0.91041 0.89658
   1   6  -1    0.13    0.54   1-0.47600 0.36368 0.00322 0.06463 0.87943 0.92927
  -1   6   0    4.22    1.03   1-0.35378 0.48703 0.61836 0.56182-0.70175-0.66869
   1   6   0    3.69    0.99   1-0.45472 0.38665 0.53420 0.59200-0.71263-0.70712
   1   6   0    4.23    1.01   1-0.42444 0.41604-0.03630 0.02162 0.90472 0.90908
  -1   6   0    3.20    1.02   1-0.45687 0.38312-0.01164-0.06806 0.88945 0.92118
  -1   6  -1   -0.12    0.59   1-0.31968 0.52009 0.64339 0.59066-0.69559-0.61694
   1   6   1    0.11    0.76   1-0.48993 0.35248 0.50084 0.55481-0.71352-0.75361
   1   6   1    0.31    0.59   1-0.37345 0.46801-0.07374-0.01960 0.92471 0.88350
  -1   6  -1   -0.26    0.60   1-0.50280 0.33636 0.02448-0.02846 0.86405 0.94130
   1   6   2    4.52    1.11   1-0.46809 0.37479-0.51701-0.46446-0.71664-0.80237
  -1   6  -2    4.65    1.14   1-0.28917 0.54956 0.66445 0.61554-0.68911-0.56487
   1   6   2    4.81    1.13   1-0.52729 0.31587 0.46282 0.51251-0.71256-0.79846
   1   6   2    4.14    1.09   1-0.32390 0.51854-0.10873-0.05839 0.93982 0.85305
  -1   6  -2    3.69    1.06   1-0.54813 0.29005 0.06173 0.01256 0.83411 0.95692
   1   6   3    0.89    0.81   1-0.50865 0.33529-0.52939-0.48057-0.67897-0.81032
  -1   6  -3    1.12    0.78   1-0.26215 0.57552 0.68209 0.63701-0.68265-0.51282
   1   6   3    2.47    1.74   1-0.56683 0.27737 0.41929 0.46515-0.70915-0.84065
   1   6   3    1.17    0.78   1-0.27644 0.56698-0.14105-0.09450 0.95062 0.81829
  -1   6  -3    0.97    0.73   1-0.59195 0.24516 0.09948 0.05323 0.79980 0.96801
   1   6   4   10.34    4.64   1-0.54731 0.29768-0.54000-0.49491-0.63940-0.81635
   1   6   4    1.83    0.89   1-0.23162 0.61278-0.17057-0.12782 0.95773 0.77983
  -1   6  -4    2.55    0.93   1-0.63405 0.20210 0.13767 0.09518 0.76093 0.97472
   1   6   5    0.96    0.76   1-0.58386 0.26219-0.54882-0.50746-0.59824-0.82081
  -1   6  -5    0.65    0.75   1-0.67352 0.16158 0.17557 0.13625 0.71801 0.97740
   1   6   6    0.38    0.75   1-0.61812 0.22898-0.55584-0.51821-0.55584-0.82402
   1  -6   6    0.39    0.60   1 0.15555-0.67732 0.38940 0.42356 0.90783 0.60151
  -1   6  -6    0.96    0.84   1-0.70996 0.12418 0.21288 0.17728 0.67128 0.97629
   1   6   7    5.19    3.86   1-0.64999 0.19816-0.56111-0.52721-0.51250-0.82630
   1  -6   7    1.14    0.68   1 0.11423-0.71759 0.36904 0.39949 0.92236 0.57049
   1   6   8    1.67    0.83   1-0.67945 0.16974-0.56468-0.53453-0.46846-0.82792
   1  -6   8    2.30    0.84   1 0.07531-0.75546 0.34920 0.37594 0.93401 0.53660
   2   0 -20   13.42    1.67   1-0.58888-0.60737 0.54993 0.73846-0.59227 0.29286
   2   0 -19    0.09    0.63   1-0.60333-0.62087 0.55297 0.73779-0.57463 0.26488
   2   0 -18   -0.00    0.57   1-0.61689-0.63348 0.55561 0.73673-0.55743 0.23646
   2   0 -17   -0.04    0.63   1-0.62954-0.64519 0.55788 0.73530-0.54077 0.20750
  -2   0  16    0.08    0.78   1-0.82339-0.80669-0.35635-0.53028 0.44162-0.26082
   2   0 -16   -0.00    0.43   1-0.64128-0.65597 0.55980 0.73352-0.52476 0.17789
  -2   0  15   -0.00    0.87   1-0.82829-0.81266-0.36458-0.53481 0.42544-0.23140
   2   0 -15    0.04    0.41   1-0.83844-0.85389-0.48708-0.31693-0.24445 0.41282
   2   0 -15    0.03    0.53   1-0.65205-0.66579 0.56140 0.73141-0.50956 0.14747
  -2   0  14   52.52    3.39   1-0.83264-0.81809-0.37223-0.53874 0.41004-0.20118
   2   0 -14   48.11    3.05   1-0.82401-0.83835-0.52855-0.36202-0.20403 0.40756
   2   0 -14   45.61    3.02   1-0.66179-0.67458 0.56270 0.72901-0.49537 0.11605
  -2   0  13   -0.08    0.88   1-0.83646-0.82297-0.37924-0.54204 0.39561-0.17000
   2   0 -13    0.03    0.37   1-0.80606-0.81932-0.56934-0.40647-0.16158 0.40433
   2   0 -13    0.24    0.55   1-0.67041-0.68225 0.56373 0.72634-0.48243 0.08336
  -2   0  12    0.04    0.38   1-0.83973-0.82731-0.38552-0.54461 0.38238-0.13762
   2   0 -12    0.50    0.46   1-0.78398-0.79618-0.60974-0.45060-0.11648 0.40379
  -2   0  12    0.56    0.53   1-0.86539-0.85473 0.48697 0.32819 0.11809-0.40213
   2   0 -12    0.61    0.58   1-0.67776-0.68865 0.56452 0.72342-0.47111 0.04906
   2   0 -11    0.07    0.53   1-0.83442-0.84587-0.54088-0.38543-0.10568 0.36870
  -2   0  11    0.05    0.40   1-0.84245-0.83110-0.39097-0.54636 0.37068-0.10370
   2   0 -11   -0.09    0.35   1-0.75680-0.76793-0.65012-0.49470-0.06774 0.40688
  -2   0  11   -0.04    0.40   1-0.86357-0.85387 0.49740 0.34239 0.08261-0.39200
   2   0 -11    0.03    0.46   1-0.68362-0.69356 0.56507 0.72028-0.46188 0.01267
   2   0 -10   47.50    3.10   1-0.84194-0.85231-0.53467-0.38293-0.07252 0.35625
   2   0 -10   42.14    2.78   1-0.72300-0.73306-0.69069-0.53900-0.01414 0.41483
  -2   0  10   46.90    3.04   1-0.86032-0.85156 0.50778 0.35646 0.04457-0.38441
   2   0 -10   43.48    2.92   1-0.68765-0.69663 0.56542 0.71693-0.45543-0.02649
   2   0  -9    0.04    0.49   1-0.84882-0.85812-0.52736-0.37934-0.03717 0.34598
  -2   0   9    0.01    0.50   1-0.84611-0.83680-0.39871-0.54670 0.35371-0.02945
   2   0  -9   -0.06    0.36   1-0.68020-0.68919-0.73157-0.58360 0.04609 0.42943
  -2   0   9   -0.09    0.42   1-0.85527-0.84744 0.51817 0.37053 0.00316-0.38019
   2   0  -9    0.02    0.53   1-0.68931-0.69734 0.56556 0.71336-0.45275-0.06943
   2   0  -8   33.16    2.74   1-0.85497-0.86322-0.51866-0.37437 0.00109 0.33864
  -2   0   8   29.54    2.47   1-0.84684-0.83860-0.40031-0.54459 0.35014 0.01259
  -2   0   8   27.24    2.31   1-0.84776-0.84087 0.52861 0.38466-0.04299-0.38072
   2   0  -8   27.67    2.40   1-0.68769-0.69478 0.56543 0.70953-0.45536-0.11765
   2   0  -7   -0.39    0.96   1-0.86022-0.86740-0.50805-0.36747 0.04357 0.33550
  -2   0   7   -0.06    0.62   1-0.84655-0.83939-0.39968-0.54024 0.35155 0.05961
  -2   0   7   -0.06    0.46   1-0.83663-0.83062 0.53921 0.39890-0.09639-0.38851
   2   0  -7    0.03    0.53   1-0.68124-0.68737 0.56485 0.70525-0.46565-0.17357
   2   0  -6  535.40   18.84   1-0.86418-0.87028-0.49466-0.35780 0.09218 0.33850
  -2   0   6  588.82   20.46   1-0.84470-0.83869-0.39567-0.53250 0.36044 0.11411
  -2   0   6  548.81   19.14   1-0.81976-0.81468 0.54977 0.41316-0.16041-0.40691
   2   0  -6  533.88   19.11   1-0.66697-0.67215 0.56333 0.70003-0.48764-0.24118
  -2   0   5   -0.00    0.54   1-0.84023-0.83530-0.38652-0.51964 0.38026 0.17954
  -2   0   5    0.16    0.50   1-0.79242-0.78828 0.55978 0.42684-0.24231-0.44318
   2   0  -5    0.09    0.54   1-0.63868-0.64291 0.55939 0.69238-0.52835-0.32750
  -2   0   4   13.11    1.81   1-0.83039-0.82652-0.36824-0.49766 0.41813 0.26302
   2   0  -4   10.75    1.52   1-0.29666-0.30031 0.65938 0.78901-0.69079-0.53597
  -2   0   4   11.19    1.49   1-0.74294-0.73969 0.56673 0.43743-0.35615-0.51137
   2   0  -4   10.84    1.49   1-0.58192-0.58520 0.54838 0.67767-0.60053-0.44530
  -2   0   3   -0.08    0.70   1-0.80768-0.80486-0.33198-0.45768 0.48727 0.37778
   2   0  -3    0.31    0.67   1-0.49181-0.49441 0.49899 0.62479-0.71352-0.60430
  -2   0   3    0.07    0.45   1-0.63908-0.63675 0.55945 0.43387-0.52780-0.63741
  -2   0   2 1157.47   37.33   1-0.74734-0.74561-0.25422-0.37621 0.61388 0.55001
  -2   0   2 1270.96   40.84   1-0.54718-0.54572 0.44137 0.31937-0.71117-0.77471
  -2   0   1   -0.03    0.96   1-0.55738-0.55676-0.06955-0.18784 0.82733 0.80915
  -2   0   1    0.06    0.85   1-0.74700-0.74655 0.15581 0.03764-0.64630-0.66426
  -2   0   0   -0.10    0.40   1-0.83453-0.83515-0.06701-0.18139-0.54687-0.51924
  -2   0  -1   -0.06    0.47   1-0.86171-0.86343-0.21177-0.32248-0.46109-0.38792
   2   0   1   -0.01    0.63   1-0.86555-0.86383-0.32044-0.20972-0.38488-0.45804
   2   0   1    0.17    0.53   1-0.78067-0.77907 0.29488 0.40562 0.55098 0.47802
  -2   0  -2  718.35   23.95   1-0.86599-0.86879-0.30113-0.40812-0.39921-0.28041
   2   0   2  774.81   25.86   1-0.85325-0.85046-0.42797-0.32097-0.29797-0.41674
   2   0   2  836.15   27.79   1-0.82959-0.82705 0.36683 0.47386 0.42096 0.30237
  -2   0  -2  760.97   25.71   1-0.85982-0.86234 0.43522 0.32818 0.26697 0.38555
  -2   0  -3   -0.02    0.35   1-0.66991-0.67332-0.56367-0.66702-0.48319-0.31893
   2   0   3    0.18    0.57   1-0.83148-0.82764-0.50838-0.40512-0.22402-0.38843
   2   0   3   -0.15    0.62   1-0.84708-0.84360 0.40086 0.50418 0.34892 0.18470
  -2   0  -3    0.14    0.54   1-0.86597-0.86942 0.47227 0.36891 0.16444 0.32864
  -2   0  -4   42.07    2.75   1-0.71288-0.71734-0.56689-0.66650-0.41282-0.20295
   2   0   4   56.55    3.70   1-0.80550-0.80060-0.57047-0.47097-0.16037-0.37042
   2   0   4   50.90    3.33   1-0.85417-0.84976 0.41806 0.51770 0.30920 0.09936
  -2   0  -5   -0.12    0.74   1-0.73346-0.73908-0.56704-0.66295-0.37482-0.11938
   2   0   5   -0.01    0.43   1-0.84168-0.83602-0.53491-0.43896-0.07374-0.32918
  -2   0  -5    0.03    0.18   1-0.85741-0.86341-0.40480-0.50066-0.31777-0.06205
   2   0   5    0.17    0.50   1-0.77762-0.77166-0.61997-0.52420-0.10451-0.36020
   2   0   5   -0.07    0.54   1-0.85723-0.85188 0.42677 0.52271 0.28813 0.03266
  -2   0  -5   -0.03    0.39   1-0.85858-0.86387 0.51186 0.41585 0.02878 0.28422
  -2   0  -6  109.60    4.59   1-0.74364-0.75032-0.56670-0.65888-0.35474-0.05369
   2   0   6  115.64    4.99   1-0.85264-0.84589-0.52228-0.43005-0.01439-0.31546
  -2   0  -6  111.78    4.65   1-0.85610-0.86317-0.41266-0.50480-0.31113-0.00976
   2   0   6  113.70    4.86   1-0.74879-0.74175-0.66056-0.56851-0.05444-0.35578
   2   0   6  123.36    5.09   1-0.85844-0.85215 0.43057 0.52281 0.27870-0.02238
  -2   0  -6  107.46    4.56   1-0.85147-0.85769 0.52394 0.43163-0.02170 0.27936
  -2   0  -7    0.01    0.51   1-0.74795-0.75569-0.56646-0.65491-0.34595 0.00070
   2   0   7   -0.03    0.47   1-0.85930-0.85147-0.51026-0.42174 0.03505-0.31163
  -2   0  -7   -0.07    0.47   1-0.85594-0.86409-0.41356-0.50199-0.31036 0.03665
   2   0   7    0.09    0.55   1-0.71938-0.71128-0.69455-0.60623-0.00875-0.35574
   2   0   7    0.02    0.57   1-0.85866-0.85142 0.43127 0.51981 0.27695-0.06976
  -2   0  -7    0.04    0.44   1-0.84335-0.85047 0.53332 0.44472-0.06573 0.28090
  -2   0  -8    1.49    0.68   1-0.74863-0.75744-0.56641-0.65114-0.34454 0.04772
   2   0   8    2.21    0.83   1-0.86325-0.85435-0.49869-0.41389 0.07803-0.31426
  -2   0  -8    0.72    0.26   1-0.85667-0.86589-0.40927-0.49399-0.31400 0.07866
   2   0   8    1.71    0.76   1-0.68953-0.68036-0.72347-0.63888 0.03355-0.35907
   2   0   8    2.30    0.93   1-0.85822-0.85004 0.42985 0.51469 0.28049-0.11185
  -2   0  -8    2.25    0.80   1-0.83447-0.84253 0.54085 0.45594-0.10549 0.28677
  -2   0  -9   -0.06    0.38   1-0.74686-0.75674-0.56652-0.64753-0.34819 0.08969
   2   0   9   -0.06    0.53   1-0.86534-0.85535-0.48742-0.40634 0.11660-0.32131
  -2   0  -9    0.00    0.18   1-0.85801-0.86831-0.40094-0.48194-0.32101 0.11730
   2   0   9   -0.00    0.40   1-0.65924-0.64900-0.74835-0.66748 0.07324-0.36503
   2   0   9   -0.11    0.56   1-0.85727-0.84814 0.42689 0.50803 0.28783-0.15014
  -2   0  -9    0.01    0.51   1-0.82499-0.83399 0.54698 0.46577-0.14208 0.29581
  -2   0 -11   -0.00    0.37   1-0.73831-0.75032-0.56691-0.64046-0.36536 0.16374
   2   0  11   -0.05    0.35   1-0.86557-0.85344-0.46526-0.39161 0.18524-0.34390
  -2   0 -11    0.14    0.44   1-0.86150-0.87394-0.37494-0.44851-0.34239 0.18723
  -2   0 -11   -0.01    0.52   1-0.80440-0.81529 0.55617 0.48238-0.20880 0.32032
   2   0  12   62.19    3.33   1-0.86415-0.85095-0.45418-0.38425 0.21668-0.35808
  -2   0 -12   59.82    3.09   1-0.86321-0.87685-0.35809-0.42779-0.35585 0.21937
  -2   0 -12   68.62    3.56   1-0.79333-0.80516 0.55953 0.48944-0.23985 0.33490
   2   0  13    0.05    0.69   1-0.86188-0.84759-0.44305-0.37680 0.24671-0.37363
  -2   0 -13   -0.21    0.48   1-0.86464-0.87936-0.33913-0.40510-0.37065 0.25021
  -2   0 -13    0.20    0.64   1-0.78174-0.79450 0.56222 0.49582-0.26978 0.35059
   2   0  14   21.43    3.22   1-0.85880-0.84344-0.43175-0.36922 0.27575-0.39021
  -2   0 -14   22.01    3.27   1-0.76951-0.78335 0.56430 0.50170-0.29901 0.36695
   2   0  15    0.14    0.68   1-0.85498-0.83854-0.42027-0.36146 0.30393-0.40765
  -2   0 -15    0.23    0.73   1-0.75682-0.77160 0.56577 0.50688-0.32728 0.38430
   2   0  16   62.97    4.58   1-0.85042-0.83292-0.40857-0.35348 0.33141-0.42578
  -2   0 -16   57.69    4.29   1-0.74355-0.75928 0.56670 0.51152-0.35492 0.40228
   2   0  17   -0.25    0.61   1-0.84515-0.82657-0.39663-0.34525 0.35832-0.44448
  -2   0 -17    0.02    0.72   1-0.72968-0.74637 0.56709 0.51561-0.38203 0.42079
   2   0  18    6.28    1.74   1-0.83918-0.81954-0.38445-0.33663 0.38466-0.46370
  -2   0 -18    3.29    1.03   1-0.71520-0.73283 0.56696 0.51919-0.40869 0.43976
   2   0  19   -0.08    0.78   1-0.83247-0.81176-0.37192-0.32781 0.41068-0.48329
  -2   0 -19   -0.14    0.75   1-0.70010-0.71870 0.56631 0.52218-0.43490 0.45911
  -2   1  20    1.31    0.94   1-0.83437-0.67344-0.37538-0.56386 0.40360-0.47804
  -2  -1  20    1.16    0.75   1-0.74128-0.86017-0.24726-0.43623 0.62398-0.26419
   2   1 -20    0.95    0.78   1-0.65738-0.53597 0.56213 0.75071-0.50184 0.38621
  -2   1  19   -0.27    0.89   1-0.84063-0.68077-0.38730-0.57208 0.37858-0.45745
  -2  -1  19    0.05    0.67   1-0.74800-0.86796-0.25498-0.44025 0.61275-0.22980
   2   1 -19    0.23    0.68   1-0.67446-0.55210 0.56418 0.74905-0.47623 0.36619
   2  -1 -19   -0.05    0.64   1-0.51897-0.67643 0.53235 0.71712-0.66877 0.16782
  -2   1  18    7.85    1.46   1-0.84624-0.68720-0.39899-0.58006 0.35310-0.43733
  -2  -1  18    7.48    1.33   1-0.75391-0.87495-0.26190-0.44345 0.60251-0.19443
   2   1 -18    8.79    1.59   1-0.69085-0.56753 0.56568 0.74685-0.45025 0.34656
   2  -1 -18    7.89    1.33   1-0.52880-0.68531 0.53508 0.71615-0.65882 0.13216
  -2   1  17   21.43    2.22   1-0.85113-0.69317-0.41028-0.58764 0.32747-0.41735
   2   1 -17   20.59    2.14   1-0.70659-0.58232 0.56665 0.74412-0.42382 0.32736
   2  -1 -17   19.56    2.08   1-0.53729-0.69284 0.53737 0.71475-0.65002 0.09534
  -2   1  16    3.21    1.08   1-0.85535-0.69846-0.42129-0.59494 0.30147-0.39773
   2   1 -16    2.99    0.90   1-0.72174-0.59647 0.56708 0.74087-0.39685 0.30872
   2  -1 -16    2.75    0.89   1-0.54432-0.69892 0.53923 0.71290-0.64259 0.05714
  -2   1  15    1.03    0.88   1-0.85889-0.70308-0.43204-0.60196 0.27502-0.37856
   2   1 -15    0.92    0.62   1-0.73632-0.61011 0.56697 0.73706-0.36926 0.29069
   2  -1 -15    1.14    0.73   1-0.54973-0.70338 0.54063 0.71059-0.63679 0.01733
  -2   1  14   39.60    2.84   1-0.86175-0.70701-0.44254-0.60875 0.24805-0.35992
   2  -1 -14   40.04    2.83   1-0.83959-0.99419-0.08658 0.08055-0.53626 0.07138
   2   1 -14   46.17    3.18   1-0.71862-0.59308-0.69535-0.52873-0.00763 0.60720
   2   1 -14   38.97    2.81   1-0.75039-0.62322 0.56630 0.73267-0.34090 0.27343
   2  -1 -14   39.45    2.83   1-0.55329-0.70599 0.54153 0.70779-0.63293-0.02442
  -2   1  13   31.58    2.84   1-0.86391-0.71022-0.45283-0.61534 0.22041-0.34195
   2  -1 -13   31.17    2.76   1-0.84415-0.99767-0.10581 0.05755-0.52555 0.03648
   2   1 -13   32.35    2.82   1-0.68584-0.55923-0.72672-0.56383 0.03855 0.60774
   2   1 -13   32.79    2.92   1-0.76398-0.63587 0.56502 0.72769-0.31156 0.25714
   2  -1 -13   33.01    2.96   1-0.55469-0.70643 0.54188 0.70445-0.63140-0.06851
  -2   1  12   56.88    3.41   1-0.86534-0.71272-0.46294-0.62173 0.19198-0.32477
   2  -1 -12   58.07    3.13   1-0.84665-0.99909-0.11715 0.04243-0.51908-0.00266
  -2  -1  12   61.62    3.27   1-0.83711-0.96640 0.38046 0.22168 0.39305-0.13005
   2   1 -12   58.21    3.18   1-0.77736-0.64811 0.56304 0.72186-0.28051 0.24261
   2  -1 -12   63.61    3.44   1-0.55351-0.70430 0.54159 0.70045-0.63269-0.11542
  -2   1  11   45.43    3.06   1-0.86599-0.71444-0.47289-0.62796 0.16254-0.30858
   2  -1 -11   59.05    3.07   1-0.84674-0.99811-0.11760 0.03822-0.51883-0.04802
  -2  -1  11   66.81    3.92   1-0.83890-0.96914 0.38390 0.22882 0.38582-0.09165
  -2   1  11   63.46    3.71   1-0.82106-0.67132 0.54911 0.39404-0.15598-0.62773
   2   1 -11   67.73    3.98   1-0.79016-0.65997 0.56035 0.71547-0.24829 0.22920
   2  -1 -11   68.65    4.12   1-0.54915-0.69900 0.54048 0.69564-0.63741-0.16576
  -2   1   9    0.58    0.60   1-0.86458-0.71517-0.49255-0.64019 0.09940-0.28049
   2   1  -9    0.57    0.58   1-0.86380-0.73302-0.45220-0.30382 0.22214 0.60857
   2  -1  -9    0.42    0.41   1-0.83107-0.98028-0.05451 0.09376-0.55348-0.17389
  -2  -1   9    0.49    0.54   1-0.83934-0.97148 0.38477 0.23710 0.38398-0.00224
   2   1  -9    0.47    0.57   1-0.81492-0.68286 0.55204 0.69976-0.17645 0.20979
  -2   1   9    0.86    0.62   1-0.78008-0.63223 0.56254 0.41483-0.27386-0.65436
   2  -1  -9    0.52    0.59   1-0.52727-0.67521 0.53466 0.68241-0.66038-0.27997
  -2   1   8  129.60    6.19   1-0.86221-0.71385-0.50240-0.64630 0.06467-0.26961
   2   1  -8  137.28    6.47   1-0.85745-0.72561-0.42744-0.28281 0.28647 0.62729
  -2  -1   8  132.09    6.36   1-0.74366-0.87544-0.24998-0.39448 0.62005 0.27923
   2  -1  -8  130.33    6.27   1-0.79199-0.94011 0.05851 0.20305-0.60771-0.27375
  -2  -1   8  127.72    6.07   1-0.83713-0.97021 0.38050 0.23653 0.39297 0.05237
   2   1  -8  136.80    6.53   1-0.82706-0.69405 0.54578 0.68978-0.13450 0.20612
  -2   1   8  133.56    6.31   1-0.74977-0.60282 0.56634 0.42224-0.34219-0.67698
  -2   1   7    0.47    0.62   1-0.85835-0.71107-0.51235-0.65254 0.02682-0.26184
   2   1  -7    0.41    0.57   1-0.84509-0.71218-0.39650-0.25558 0.35859 0.65380
  -2  -1   7    0.29    0.46   1-0.72618-0.85903-0.23037-0.37116 0.64775 0.35255
   2  -1  -7    0.74    0.84   1-0.55922-0.70607 0.42795 0.56894-0.71001-0.42161
  -2  -1   7    0.31    0.44   1-0.84547-0.97834 0.21655 0.07615 0.48813 0.19247
  -2  -1   7    0.41    0.53   1-0.83185-0.96588 0.37082 0.23055 0.41291 0.11794
   2   1  -7    0.43    0.56   1-0.83904-0.70510 0.53724 0.67755-0.08582 0.20917
  -2   1   7    0.20    0.45   1-0.70989-0.56389 0.56679 0.42640-0.41807-0.70724
   2  -1  -6   37.78    2.63   1-0.75174-0.89794-0.56620-0.42972-0.33807-0.09501
  -2   1   6   48.91    3.11   1-0.85246-0.70625-0.52255-0.65902-0.01557-0.25863
   2   1  -6   48.74    3.01   1-0.82389-0.68993-0.35718-0.22006 0.44002 0.68961
  -2  -1   6   49.16    3.14   1-0.69987-0.83379-0.20228-0.33937 0.68502 0.43543
  -2  -1   6   44.74    2.86   1-0.82631-0.96020 0.29935 0.16257 0.47707 0.22711
  -2  -1   6   50.49    3.17   1-0.82071-0.95567 0.35201 0.21540 0.45001 0.20072
   2   1  -6   45.80    2.83   1-0.85088-0.71589 0.52475 0.66127-0.02527 0.22407
   2  -1  -5   43.69    2.94   1-0.74091-0.88605-0.56682-0.43406-0.36021-0.16276
  -2   1   5   48.27    3.24   1-0.84352-0.69838-0.53315-0.66590-0.06490-0.26236
   2   1  -5   51.37    3.34   1-0.78926-0.65426-0.30618-0.17278 0.53227 0.73625
  -2  -1   5   54.57    3.58   1-0.66003-0.79498-0.16235-0.29585 0.73348 0.52959
  -2  -1   5   48.42    3.22   1-0.79633-0.93224 0.31581 0.18291 0.51585 0.31219
   2   1  -5   48.82    3.20   1-0.86133-0.72541 0.50506 0.63789 0.05483 0.25856
   2  -1  -4   59.16    3.54   1-0.71986-0.86392-0.56706-0.43806-0.40029-0.24845
  -2   1   4   69.82    4.09   1-0.82946-0.68539-0.54429-0.67331-0.12542-0.27726
   2   1  -4   62.21    3.74   1-0.73400-0.59792-0.23903-0.10935 0.63569 0.79405
  -2  -1   4   95.16    5.62   1-0.59941-0.73552-0.10609-0.23579 0.79337 0.63513
  -2  -1   4   78.41    4.65   1-0.73682-0.87369 0.24220 0.11300 0.63120 0.47317
   2   1  -4   66.12    3.90   1-0.86580-0.72894 0.46846 0.59761 0.17583 0.33392
   2  -1  -3   65.75    3.76   1-0.67816-0.82117-0.56456-0.43929-0.47048-0.36426
  -2   1   3   69.72    4.07   1-0.80551-0.66250-0.55578-0.68108-0.20556-0.31178
   2   1  -3   71.52    4.13   1-0.64790-0.51081-0.15071-0.02466 0.74665 0.85933
  -2  -1   3   69.02    4.06   1-0.50775-0.64493-0.02846-0.15447 0.86103 0.74846
  -2   1   3   70.93    4.07   1-0.79021-0.64776-0.59918-0.72475-0.12860-0.23479
   2   1  -3   69.74    4.04   1-0.83001-0.69305 0.28535 0.41126 0.47921 0.59205
  -2  -1   3   72.13    4.16   1-0.56720-0.70499 0.07793-0.04770 0.81988 0.70760
   2   1  -3   73.25    4.20   1-0.83785-0.70004 0.38189 0.50734 0.39007 0.50252
   2  -1  -2   96.82    4.90   1-0.58798-0.72995-0.54973-0.42819-0.59334-0.53273
  -2   1   2  102.97    5.21   1-0.75857-0.61662-0.56561-0.68718-0.32350-0.38411
   2   1  -2  105.70    5.33   1-0.51939-0.38115-0.03792 0.08436 0.85369 0.92065
  -2  -1   2   97.32    4.95   1-0.37392-0.51212 0.07341-0.04878 0.92455 0.85752
   2   1  -2  113.92    5.90   1-0.34896-0.21033 0.62200 0.74408-0.70095-0.63410
  -2   1   2  104.67    5.16   1-0.73406-0.59267-0.67837-0.80021-0.03099-0.09154
   2   1  -2  106.25    5.45   1-0.62120-0.48245 0.12578 0.24767 0.77348 0.84017
  -2   1   1   13.61    1.59   1-0.64428-0.50337-0.56026-0.67807-0.52057-0.53556
   2   1  -1   15.37    1.79   1-0.34535-0.20602 0.09374 0.21213 0.93377 0.95527
  -2  -1   1   12.93    1.61   1-0.19289-0.33222 0.19533 0.07689 0.96157 0.94006
  -2  -1   1   15.25    1.79   1-0.31827-0.45795 0.64439 0.52612-0.69531-0.71656
   2   1  -1   15.68    1.86   1-0.46069-0.32101 0.52870 0.64697-0.71290-0.69164
  -2   1   1   15.89    1.79   1-0.71173-0.57141-0.70244-0.82056 0.00243-0.01247
   2   1   0  381.99   14.07   1-0.14042-0.00002 0.22781 0.34257 0.96352 0.93949
  -2  -1   0  390.55   14.48   1 0.02026-0.12016 0.32005 0.20534 0.94718 0.97128
  -2  -1   0  388.04   14.29   1-0.44543-0.58616 0.54263 0.42819-0.71213-0.68779
   2   1   0  384.46   14.27   1-0.57508-0.43434 0.40973 0.52411-0.70809-0.73256
  -2   1   0  394.71   14.43   1-0.70509-0.56584-0.70901-0.82340 0.01194 0.04268
   2  -1   0  406.40   15.09   1-0.22948-0.36903-0.17196-0.05774 0.95800 0.92761
  -2   1   0  407.31   15.01   1-0.37828-0.23872-0.07026-0.18448 0.92301 0.95340
   2   1   0  407.19   14.83   1-0.66350-0.52307 0.56291 0.67744-0.49283-0.51716
  -2   1  -1 1853.61   58.15   1-0.66978-0.53135-0.17188-0.28248 0.72238 0.79866
   2  -1   1 1921.70   44.82   1-0.27588-0.41419 0.14143 0.25211 0.95072 0.87457
   2   1   1 2035.04   40.82   1 0.06174 0.20321 0.34213 0.45313 0.93762 0.86796
   2   1   1 1732.32   55.84   1-0.67952-0.53773 0.27094 0.38156-0.68178-0.75183
  -2   1  -1 1972.35   35.93   1-0.70659-0.56841-0.70755-0.81821 0.00980 0.08619
   2  -1   1 1894.02   44.90   1-0.40592-0.54449-0.05007 0.06034 0.91253 0.83658
  -2   1  -1 1812.09   57.93   1-0.54527-0.40671 0.05933-0.05117 0.83615 0.91212
   2   1   1 1899.56   34.54   1-0.74724-0.60584 0.56650 0.67729-0.34740-0.41739
  -2  -1  -1 1801.77   57.14   1-0.59154-0.73293 0.55050 0.43968-0.58907-0.51911
  -2   1  -2  349.35   13.03   1-0.82705-0.68963-0.36248-0.46936 0.42962 0.55144
   2  -1   2  333.79   12.70   1-0.61998-0.75735-0.12467-0.01779 0.77464 0.65275
   2   1   2  329.29   12.42   1-0.76333-0.62046 0.12307 0.22992-0.63416-0.74977
  -2   1  -2  348.31   13.17   1-0.71265-0.57554-0.70151-0.80844 0.00109 0.12312
   2  -1   2  337.61   13.71   1-0.53797-0.67556 0.05323 0.15996 0.84127 0.71973
  -2   1  -2  343.67   12.96   1-0.66953-0.53208 0.17163 0.06453 0.72267 0.84423
   2   1   2  353.45   13.20   1-0.78748-0.64509 0.56099 0.66805-0.25526-0.37088
   2   1   3    9.20    3.45   1-0.53863-0.39510-0.53773-0.43393-0.64862-0.80968
  -2   1  -3    2.23    0.82   1-0.86046-0.72395-0.43751-0.54055 0.26111 0.42858
   2  -1   3    2.14    0.75   1-0.74242-0.87873-0.24856-0.14537 0.62210 0.45462
  -2  -1  -3    1.92    0.70   1-0.70960-0.85348 0.22296 0.11991-0.66839-0.50713
   2   1   3    2.35    0.85   1-0.82133-0.67736-0.02220 0.08089-0.57000-0.73118
  -2   1  -3    2.23    0.88   1-0.72137-0.58533-0.69244-0.79565-0.01171 0.15595
   2  -1   3    2.29    0.83   1-0.62848-0.76503 0.13249 0.23570 0.76645 0.59930
  -2   1  -3    2.56    0.85   1-0.75270-0.61618 0.26048 0.15708 0.60462 0.77177
   2   1   3    2.20    0.80   1-0.81110-0.66777 0.55366 0.65703-0.18858-0.34983
  -2  -1  -4  405.38   14.70   1-0.44523-0.58981-0.50952-0.60959-0.73630-0.52963
  -2   1  -4  398.22   14.51   1-0.86602-0.73055-0.47487-0.57417 0.15651 0.36961
   2  -1   4  421.21   15.41   1-0.78991-0.92517-0.30705-0.20758 0.53080 0.31773
   2   1   4  423.01   15.22   1-0.85413-0.70913-0.15625-0.05670-0.49602-0.70279
  -2   1  -4  406.01   14.57   1-0.73164-0.59667-0.68113-0.78061-0.02726 0.18606
  -2   1  -4  435.72   15.68   1-0.83456-0.69915 0.26708 0.16735 0.48183 0.69510
   2  -1   4  432.75   16.15   1-0.68806-0.82361 0.19016 0.28982 0.70028 0.48750
  -2   1  -4  405.30   14.71   1-0.80513-0.66955 0.32826 0.22856 0.49396 0.70671
   2   1   4  458.56   16.43   1-0.82674-0.68246 0.54597 0.64565-0.13569-0.34258
  -2  -1  -5    3.20    0.88   1-0.50662-0.65226-0.52880-0.62514-0.68094-0.42866
  -2   1  -5    3.70    1.03   1-0.86360-0.72919-0.49727-0.59284 0.08307 0.34179
   2  -1   5    3.55    0.96   1-0.81116-0.94535-0.33716-0.24139 0.47784 0.21916
  -2  -1  -5    3.40    0.91   1-0.78607-0.93213 0.07275-0.02273-0.61383-0.36140
   2   1   5    5.57    1.54   1-0.86577-0.71969-0.27433-0.17851-0.41853-0.67094
  -2   1  -5    3.20    0.88   1-0.83664-0.70200 0.37958 0.28358 0.39489 0.65327
   2   1   5    3.55    1.01   1-0.83788-0.69267 0.53820 0.63420-0.09098-0.34349
  -2  -1  -6   78.51    4.13   1-0.54887-0.69556-0.54041-0.63301-0.63772-0.33982
  -2   1  -6   73.81    3.87   1-0.85826-0.72492-0.51253-0.60438 0.02613 0.33046
   2  -1   6   70.50    3.81   1-0.82143-0.95457-0.35315-0.26111 0.44780 0.14353
  -2  -1  -6   69.33    3.68   1-0.80630-0.95350 0.02158-0.07018-0.59110-0.29308
   2   1   6   67.41    3.57   1-0.86137-0.71436-0.37601-0.28386-0.34153-0.63961
  -2   1  -6   72.95    3.86   1-0.85442-0.72071 0.41875 0.32643 0.30757 0.61156
   2   1   6   70.30    3.65   1-0.84615-0.69992 0.53043 0.62269-0.05159-0.34978
  -2   1  -7  128.32    6.20   1-0.85159-0.71928-0.52378-0.61189-0.02095 0.32897
   2  -1   7  126.85    6.17   1-0.82642-0.95850-0.36140-0.27307 0.43174 0.08186
  -2  -1  -7  130.02    6.32   1-0.81947-0.96774-0.01643-0.10443-0.57287-0.22924
   2   1   7  123.70    6.03   1-0.84556-0.69748-0.46176-0.37332-0.26794-0.61167
  -2   1  -7  125.61    6.09   1-0.76599-0.63422-0.63739-0.72569-0.08355 0.26670
  -2   1  -7  134.18    6.59   1-0.86321-0.73041 0.44912 0.36047 0.23052 0.58012
   2   1   7  133.88    6.44   1-0.85247-0.70531 0.52253 0.61110-0.01545-0.35927
  -2  -1  -7  129.58    6.44   1-0.73017-0.87727 0.56709 0.47853-0.38111-0.03739
  -2  -1  -8   16.41    1.76   1-0.59768-0.74648-0.55181-0.63695-0.58161-0.19248
  -2   1  -8   17.49    1.88   1-0.84408-0.71284-0.53259-0.61698-0.06210 0.33344
   2  -1   8   18.46    2.10   1-0.82846-0.95947-0.36488-0.28025 0.42485 0.02935
  -2  -1  -8   19.03    2.02   1-0.82780-0.97714-0.04322-0.12745-0.55935-0.17011
   2   1   8   16.64    1.82   1-0.82178-0.67268-0.53416-0.44949-0.19836-0.58774
  -2   1  -8   15.86    1.74   1-0.77753-0.64683-0.62012-0.70469-0.10433 0.29157
  -2   1  -8   18.32    2.00   1-0.86599-0.73413 0.47311 0.38816 0.16187 0.55710
   2   1   8   17.34    1.89   1-0.85729-0.70919 0.51449 0.59938 0.01826-0.37118
  -2  -1  -9   14.37    1.52   1-0.61083-0.76068-0.55446-0.63587-0.56519-0.13046
  -2   1  -9   17.66    1.85   1-0.83598-0.70580-0.53971-0.62039-0.09917 0.34198
   2  -1   9   18.58    1.99   1-0.82864-0.95859-0.36520-0.28428 0.42422-0.01688
  -2  -1  -9   17.44    1.83   1-0.83278-0.98324-0.06061-0.14111-0.55027-0.11543
   2   1   9   16.06    1.73   1-0.79253-0.64242-0.59510-0.51421-0.13321-0.56822
  -2   1  -9   16.74    1.73   1-0.78878-0.65915-0.60166-0.68250-0.12578 0.31576
   2  -1   9   15.94    1.69   1-0.78725-0.91805 0.30350 0.38466 0.53676 0.09593
  -2   1  -9   47.74    5.16   1-0.86462-0.73370 0.49233 0.41107 0.10015 0.54101
   2   1   9   16.92    1.74   1-0.86089-0.71185 0.50629 0.58749 0.05022-0.38484
  -2  -1 -10   22.54    1.90   1-0.61910-0.77000-0.55602-0.63370-0.55457-0.07421
  -2   1 -10   30.18    2.55   1-0.82739-0.69825-0.54557-0.62248-0.13325 0.35349
   2  -1  10   27.27    2.35   1-0.82753-0.95640-0.36328-0.28608 0.42803-0.05869
  -2  -1 -10   25.73    2.12   1-0.83546-0.98699-0.07049-0.14721-0.54500-0.06455
  -2   1 -10   26.09    2.16   1-0.79962-0.67105-0.58203-0.65914-0.14777 0.33941
   2   1  10   23.91    2.04   1-0.75953-0.60835-0.64643-0.56927-0.07237-0.55302
   2  -1  10   23.92    2.02   1-0.79148-0.92133 0.30917 0.38662 0.52722 0.04078
  -2   1 -10   24.55    2.17   1-0.86028-0.73026 0.50789 0.43027 0.04417 0.53064
  -2   1 -11    2.96    0.75   1-0.81828-0.69019-0.55049-0.62368-0.16542 0.36693
   2  -1  11    0.61    0.55   1-0.82541-0.95321-0.35970-0.28621 0.43508-0.09725
  -2  -1 -11    3.31    0.81   1-0.83638-0.98899-0.07399-0.14695-0.54312-0.01706
  -2   1 -11    3.15    0.83   1-0.80997-0.68245-0.56119-0.63466-0.17030 0.36256
   2   1  11    3.04    0.82   1-0.72380-0.57155-0.68983-0.61640-0.01534-0.54163
  -2   1 -11    3.16    0.98   1-0.85372-0.72464 0.52066 0.44673-0.00738 0.52471
  -2  -1 -11   -0.00    0.30   1-0.71187-0.86276 0.56686 0.49312-0.41460 0.11159
   2   1  12    4.69    1.08   1-0.85718-0.70389-0.51471-0.44439 0.01739-0.55410
   2  -1  12    5.16    1.15   1-0.82245-0.94919-0.35482-0.28503 0.44459-0.13335
  -2  -1 -12    4.89    0.99   1-0.83589-0.98958-0.07212-0.14131-0.54412 0.02754
   2   1  12    5.66    1.15   1-0.68601-0.53269-0.72658-0.65687 0.03832-0.53362
  -2   1 -12    4.84    1.13   1-0.84545-0.71730 0.53118 0.46094-0.05522 0.52249
  -2  -1 -12    3.69    0.93   1-0.70421-0.85606 0.56654 0.49644-0.42791 0.14385
   2   1  13   13.48    1.61   1-0.86194-0.70758-0.50325-0.43665 0.06155-0.55556
   2  -1  13   15.33    1.84   1-0.81875-0.94442-0.34888-0.28279 0.45597-0.16758
  -2  -1 -13   12.34    1.52   1-0.83416-0.98892-0.06564-0.13105-0.54760 0.06968
  -2   1 -13   14.33    1.77   1-0.83577-0.70857 0.53987 0.47344-0.10004 0.52323
  -2  -1 -13   17.25    2.09   1-0.69558-0.84838 0.56602 0.49963-0.44246 0.17493
   2   1  14   43.25    3.45   1-0.86477-0.70933-0.49145-0.42859 0.10313-0.55960
   2  -1  14   45.41    3.61   1-0.81440-0.93893-0.34208-0.27966 0.46874-0.20045
  -2  -1 -14   43.70    3.43   1-0.83127-0.98706-0.05524-0.11681-0.55310 0.10980
  -2   1 -14   42.53    3.44   1-0.82493-0.69866 0.54702 0.48428-0.14228 0.52662
  -2  -1 -14   43.65    3.48   1-0.68608-0.83984 0.56529 0.50260-0.45795 0.20506
   2   1  15   -0.03    0.65   1-0.86595-0.70944-0.47936-0.42021 0.14257-0.56577
   2  -1  15   -0.04    0.65   1-0.80935-0.93281-0.33445-0.27573 0.48279-0.23202
  -2   1 -15    0.06    0.64   1-0.81306-0.68774 0.55285 0.49385-0.18242 0.53208
  -2  -1 -15    0.01    0.44   1-0.67577-0.83047 0.56431 0.50532-0.47421 0.23441
   2   1  16    1.35    0.78   1-0.86570-0.70812-0.46698-0.41155 0.18022-0.57374
   2  -1  16    1.57    0.84   1-0.80364-0.92602-0.32611-0.27110 0.49780-0.26262
  -2   1 -16    1.59    0.97   1-0.80026-0.67588 0.55753 0.50223-0.22074 0.53938
  -2  -1 -16    1.69    0.89   1-0.66466-0.82031 0.56306 0.50777-0.49110 0.26314
   2   1  17    0.22    0.55   1-0.86417-0.70551-0.45430-0.40259 0.21635-0.58323
   2  -1  17   -0.01    0.68   1-0.79728-0.91859-0.31712-0.26581 0.51359-0.29244
  -2   1 -17    0.24    0.73   1-0.78659-0.66315 0.56119 0.50958-0.25754 0.54821
  -2  -1 -17   -0.18    0.67   1-0.65277-0.80938 0.56150 0.50992-0.50852 0.29134
   2   1  18   12.12    1.61   1-0.86146-0.70174-0.44135-0.39333 0.25115-0.59400
   2  -1  18   12.74    1.62   1-0.79025-0.91049-0.30751-0.25991 0.53003-0.32162
  -2   1 -18   12.73    1.68   1-0.77197-0.64970 0.56393 0.51618-0.29330 0.55806
  -2  -1 -18   11.93    1.59   1-0.64011-0.79767 0.55962 0.51174-0.52637 0.31911
   2   1  19    0.60    0.85   1-0.85765-0.69686-0.42808-0.38377 0.28489-0.60588
   2  -1  19    0.30    0.72   1-0.78254-0.90171-0.29732-0.25342 0.54700-0.35026
  -2   1 -19    0.89    0.88   1-0.75664-0.63532 0.56579 0.52174-0.32765 0.56933
  -2  -1 -19    0.83    0.78   1-0.62668-0.78520 0.55738 0.51321-0.54459 0.34652
  -2   2  19    1.88    0.97   1-0.85866-0.55848-0.43128-0.61571 0.27692-0.55586
  -2  -2  19    1.69    0.80   1-0.66716-0.92702-0.16930-0.35522 0.72541-0.12018
  -2   2  18    3.81    1.19   1-0.86199-0.56288-0.44353-0.62424 0.24544-0.54172
  -2  -2  18    4.44    1.04   1-0.67064-0.93158-0.17273-0.35492 0.72138-0.07861
  -2   2  17   10.12    1.48   1-0.86436-0.56628-0.45548-0.63249 0.21310-0.52846
  -2  -2  17   11.27    1.56   1-0.67281-0.93481-0.17487-0.35334 0.71885-0.03554
   2   2 -17   10.32    1.53   1-0.76506-0.50084 0.56489 0.74240-0.30915 0.44495
  -2   2  16    1.18    0.89   1-0.86571-0.56870-0.46712-0.64042 0.17978-0.51617
  -2  -2  16    1.60    0.87   1-0.67350-0.93658-0.17555-0.35031 0.71802 0.00923
   2   2 -16    1.35    0.78   1-0.78157-0.51612 0.56225 0.73586-0.27019 0.43831
  -2   2  15   18.66    3.43   1-0.86598-0.57004-0.47849-0.64806 0.14530-0.50502
  -2  -2  15   20.15    3.71   1-0.67254-0.93669-0.17460-0.34563 0.71916 0.05597
   2   2 -15   20.71    3.80   1-0.79711-0.53073 0.55848 0.72839-0.22956 0.43331
  -2   2  14    3.64    1.04   1-0.86506-0.57019-0.48957-0.65543 0.10946-0.49526
  -2  -2  14    4.05    1.00   1-0.66966-0.93488-0.17176-0.33907 0.72253 0.10494
   2   2 -14    3.98    1.00   1-0.81183-0.54450 0.55336 0.71957-0.18630 0.43094
  -2   2  13   17.00    2.65   1-0.86280-0.56898-0.50040-0.66250 0.07193-0.48717
  -2  -2  13   17.86    2.76   1-0.66451-0.93081-0.16671-0.33030 0.72843 0.15645
   2   2 -13   18.77    2.89   1-0.82563-0.55735 0.54661 0.70909-0.13974 0.43189
  -2   2  12  136.30   16.56   1-0.85901-0.56627-0.51091-0.66930 0.03249-0.48099
  -2  -2  12  129.38    8.01   1-0.65664-0.92401-0.15908-0.31895 0.73722 0.21084
  -2  -2  12  245.01   29.77   1-0.71998-0.98925 0.22361 0.06479 0.65697 0.13108
   2   2 -12  129.81    8.00   1-0.83829-0.56907 0.53787 0.69665-0.08918 0.43683
  -2   2  11   22.94    2.08   1-0.85343-0.56176-0.52111-0.67579-0.00933-0.47720
  -2  -2  11   21.05    2.06   1-0.64543-0.91388-0.14837-0.30451 0.74926 0.26848
  -2  -2  11   23.58    2.10   1-0.70954-0.97979 0.21242 0.05726 0.67188 0.19163
   2   2 -11   21.11    1.94   1-0.84957-0.57927 0.52644 0.68135-0.03294 0.44743
  -2   2  10   64.18    3.90   1-0.84568-0.55509-0.53094-0.68189-0.05406-0.47633
  -2  -2  10   63.37    3.80   1-0.69382-0.96503 0.19604 0.04460 0.69294 0.25831
   2   2 -10   59.97    3.66   1-0.85866-0.58742 0.51169 0.66291 0.02943 0.46418
   2  -2  -9   22.69    1.92   1-0.60271-0.89216-0.55284-0.40564-0.57541-0.19871
  -2   2   9   26.54    2.25   1-0.83521-0.54569-0.54030-0.68753-0.10242-0.47908
   2   2  -9   26.30    2.16   1-0.83400-0.56328-0.37469-0.22616 0.40502 0.79470
  -2  -2   9   24.78    2.09   1-0.67066-0.94282 0.17275 0.02503 0.72136 0.33234
   2   2  -9   68.87    6.23   1-0.86463-0.59246 0.49225 0.63979 0.10042 0.48954
   2  -2  -8   44.68    2.86   1-0.58653-0.87493-0.54941-0.40595-0.59508-0.26399
  -2   2   8   47.22    3.13   1-0.82126-0.53281-0.54901-0.69251-0.15528-0.48633
   2   2  -8   48.54    3.08   1-0.81239-0.54066-0.33902-0.19422 0.47441 0.81851
  -2  -2   8   47.76    3.09   1-0.63674-0.90978 0.14017-0.00418 0.75822 0.41506
   2   2  -8   48.16    3.12   1-0.86564-0.59253 0.46617 0.61002 0.18260 0.52609
   2  -2  -7   35.37    2.78   1-0.56311-0.85045-0.54397-0.40423-0.62209-0.33662
  -2   2   7   38.39    3.02   1-0.80267-0.51529-0.55676-0.69654-0.21386-0.49930
   2   2  -7   38.10    2.99   1-0.78213-0.50932-0.29678-0.15568 0.54789 0.84637
  -2   2   7   36.86    2.95   1-0.86602-0.57902-0.29275-0.43325-0.40533-0.69067
  -2  -2   7   38.65    3.09   1-0.58720-0.86120 0.09529-0.04531 0.80380 0.50623
   2   2  -7   41.99    3.36   1-0.85838-0.58434 0.43037 0.57054 0.27920 0.57708
  -2   2   7   36.99    2.97   1-0.61236-0.32641 0.55475 0.41445-0.56326-0.84951
   2  -2  -6    2.25    0.73   1-0.52963-0.81592-0.53530-0.39930-0.65797-0.41811
  -2   2   6    2.34    0.75   1-0.77771-0.49141-0.56298-0.69905-0.27963-0.51946
   2   2  -6    2.17    0.71   1-0.74093-0.46705-0.24686-0.10950 0.62455 0.87741
  -2   2   6    2.40    0.72   1-0.74014-0.45409 0.16887 0.03186-0.65089-0.89038
   2   2  -6    2.09    0.64   1-0.84634-0.57268 0.21199 0.34918 0.48863 0.74168
  -2  -2   6    2.42    0.71   1-0.51535-0.79015 0.03462-0.10258 0.85627 0.60426
   2   2  -6    2.18    0.77   1-0.83693-0.56195 0.38013 0.51660 0.39375 0.64600
  -2   2   6    2.88    0.86   1-0.55250-0.26751 0.54133 0.40474-0.63378-0.87442
   2  -2  -5    7.43    1.25   1-0.48191-0.76715-0.52136-0.38909-0.70422-0.50997
  -2   2   5    7.05    1.23   1-0.74374-0.45850-0.56669-0.69903-0.35453-0.54874
   2   2  -5    7.66    1.24   1-0.68608-0.41119-0.18815-0.05433 0.70276 0.90992
  -2   2   5    6.41    1.11   1-0.49212-0.20706 0.49869 0.36546-0.71352-0.90750
  -2  -2   5    9.81    1.66   1-0.41199-0.68765-0.04558-0.17916 0.91004 0.70358
   2   2  -5    7.30    1.24   1-0.79116-0.51522 0.30874 0.44155 0.52795 0.73455
  -2   2   4   47.11    3.96   1-0.69664-0.41246-0.56609-0.69464-0.44071-0.58935
   2   2  -4   27.98    2.26   1-0.61509-0.33904-0.12021 0.00973 0.77923 0.94072
  -2  -2   4   27.69    2.35   1-0.26979-0.54643-0.14549-0.27527 0.95186 0.79096
   2   2  -4   29.96    2.48   1-0.70594-0.42901 0.20863 0.33772 0.67684 0.83778
  -2   2   3   39.48    2.63   1-0.63022-0.34709-0.55799-0.68280-0.53986-0.64288
   2   2  -3   45.21    2.90   1-0.52638-0.24927-0.04365 0.08262 0.84912 0.96490
   2   2  -3   45.84    2.99   1-0.56699-0.28926 0.07775 0.20362 0.82003 0.93534
  -2   2   2   41.53    6.38   1-0.53595-0.25387-0.53702-0.65809-0.65143-0.70883
   2   2  -2    8.29    1.27   1-0.42099-0.14290 0.03887 0.16132 0.90622 0.97649
  -2  -2   2    7.21    1.20   1-0.16280-0.44097 0.21411 0.09178 0.96314 0.89281
  -2   2   2   10.84    1.58   1 0.18397 0.46539 0.40298 0.28130 0.89652 0.83921
   2   2  -2    8.54    1.36   1-0.29201-0.01320 0.66253 0.78472-0.68976-0.61970
   2   2  -2    8.02    1.30   1-0.37422-0.09562-0.07319 0.04899 0.92444 0.99421
   2   2  -1   82.30    3.92   1-0.30219-0.02297 0.12366 0.24220 0.94519 0.96995
  -2  -2   1   88.34    4.30   1-0.04050-0.31976 0.28643 0.16784 0.95724 0.93251
  -2   2   1   77.82    3.83   1 0.00603 0.28639 0.31232 0.19434 0.94995 0.93819
   2   2  -1   94.87    4.71   1-0.36308-0.08322 0.61126 0.72962-0.70322-0.67875
  -2   2   1   97.59    4.93   1-0.20301 0.07756-0.18893-0.30682 0.96077 0.94860
  -2   2   0    0.01    0.39   1-0.20456 0.07477 0.18794 0.07375 0.96064 0.99446
   2   2   0   -0.11    0.48   1-0.17728 0.10302 0.20512 0.32006 0.96254 0.94177
  -2  -2   0    0.06    0.48   1 0.08800-0.19232 0.35574 0.24088 0.93043 0.95130
   2   2   0   -0.00    0.52   1-0.44102-0.16010 0.54659 0.66113-0.71185-0.73298
  -2   2   0    0.10    0.55   1-0.32221-0.04261-0.10991-0.22400 0.94026 0.97365
  -2   2  -1   73.93    3.74   1-0.41444-0.13615 0.04376-0.06656 0.90902 0.98844
   2   2   1   72.74    3.71   1-0.05439 0.22699 0.27853 0.38973 0.95888 0.89251
   2  -2   1   67.19    3.87   1 0.03302-0.24522 0.32692 0.43748 0.94447 0.86514
  -2  -2  -1   71.87    3.84   1-0.25931-0.54127 0.68389 0.57317-0.68193-0.61522
   2   2   1   74.48    4.06   1-0.52300-0.24109 0.46734 0.57792-0.71278-0.77966
  -2   2  -1   73.72    3.93   1-0.43750-0.15889-0.02645-0.13675 0.89882 0.97777
   2   2   1   73.63    3.81   1-0.53723-0.25594 0.53736 0.64823-0.65008-0.71713
  -2   2  -2  317.13    8.90   1-0.58675-0.30945-0.09489-0.20153 0.80418 0.92931
   2  -2   2  313.40    9.73   1-0.16465-0.44186 0.21296 0.31977 0.96308 0.83815
   2   2   2  327.34    9.14   1 0.05864 0.34108 0.34051 0.44795 0.93840 0.82643
  -2  -2  -2  328.90    9.51   1-0.33257-0.61558 0.63412 0.52721-0.69805-0.58574
   2   2   2  324.44    9.25   1-0.60463-0.32167 0.37400 0.48083-0.70322-0.81567
  -2   2  -2  338.75    9.89   1-0.54174-0.26408 0.05637-0.05027 0.83865 0.96318
   2   2   2  330.75    9.16   1-0.61727-0.33502 0.55568 0.66285-0.55694-0.66961
  -2   2  -3    2.03    0.73   1-0.70608-0.42982-0.20877-0.31170 0.67665 0.84740
   2  -2   3    1.99    0.74   1-0.33061-0.60668 0.10407 0.20720 0.93800 0.76746
   2   2   3    2.05    0.74   1 0.15692 0.44041 0.39006 0.49380 0.90731 0.74979
  -2  -2  -3    2.12    0.78   1-0.40013-0.68419 0.58169 0.47860-0.70818-0.55027
   2   2   3    2.20    0.73   1-0.68116-0.39713 0.26844 0.37152-0.68114-0.83919
  -2   2  -3    8.98    1.40   1-0.63017-0.35357 0.13406 0.03080 0.76479 0.93489
   2   2   3    1.97    0.78   1-0.67587-0.39267 0.56432 0.66779-0.47405-0.63234
   2   2   4   78.70    4.04   1-0.52108-0.23640-0.53294-0.43241-0.66666-0.87013
  -2   2  -4   77.03    3.80   1-0.78031-0.50508-0.29442-0.39360 0.55174 0.76808
   2  -2   4   80.67    4.17   1-0.45466-0.72989 0.01335 0.11247 0.89056 0.67423
  -2  -2  -4   78.81    3.95   1-0.46050-0.74561 0.52887 0.42961-0.71289-0.50939
  -2   2  -4   79.07    4.00   1-0.70127-0.42569 0.20374 0.10396 0.68315 0.89887
   2   2   4   80.35    3.94   1-0.71949-0.43534 0.56705 0.66675-0.40096-0.60490
   2   2   5   12.31    1.57   1-0.59310-0.30735-0.55084-0.45404-0.58719-0.83628
  -2   2  -5   12.14    1.52   1-0.82379-0.54960-0.35701-0.45248 0.44035 0.70227
   2  -2   5   13.32    1.73   1-0.54209-0.81620-0.05666 0.03880 0.83840 0.57645
  -2  -2  -5   12.75    1.62   1-0.51306-0.79912 0.47764 0.38234-0.71317-0.46390
   2   2   5   12.70    1.59   1-0.80046-0.51419 0.03714 0.13274-0.59823-0.84734
   2  -2   5   11.72    1.52   1-0.51999-0.79472 0.03841 0.13372 0.85330 0.59205
  -2   2  -5   12.47    1.65   1-0.75590-0.48125 0.26426 0.16820 0.59897 0.86029
   2   2   5   12.90    1.59   1-0.75270-0.46760 0.56612 0.66212-0.33604-0.58560
   2   2   6   94.08   10.25   1-0.65176-0.36497-0.56136-0.46830-0.50997-0.80466
  -2   2  -6  121.61    6.83   1-0.84789-0.57453-0.40267-0.49421 0.34484 0.65242
   2  -2   6  121.91    6.88   1-0.60220-0.87525-0.10859-0.01684 0.79092 0.48336
  -2  -2  -6  116.20    6.58   1-0.55705-0.84415 0.43040 0.33892-0.71024-0.41537
   2   2   6  121.12    6.89   1-0.83784-0.55046-0.07961 0.01222-0.54007-0.83477
  -2   2  -6  120.04    6.69   1-0.65983-0.38712-0.74790-0.83990 0.07249 0.38038
   2  -2   6  125.08    7.02   1-0.56792-0.84167 0.07854 0.17007 0.81932 0.51250
  -2   2  -6  120.05    6.80   1-0.79635-0.52265 0.31583 0.22346 0.51582 0.82273
   2   2   6  122.81    6.87   1-0.77848-0.49238 0.56284 0.65513-0.27778-0.57302
  -2  -2  -6  117.28    6.81   1-0.53564-0.82169 0.53693 0.44457-0.65175-0.35661
   2   2   8   -0.01    0.30   1-0.73727-0.44824-0.56695-0.48139-0.36741-0.75321
  -2   2  -8    3.22    0.82   1-0.86540-0.59412-0.46348-0.54754 0.19042 0.58924
   2  -2   8    3.87    0.94   1-0.67183-0.94273-0.17389-0.08973 0.72000 0.32124
  -2  -2  -8    3.53    0.85   1-0.62166-0.91088 0.35227 0.26828-0.69959-0.31353
   2   2   8    3.36    0.83   1-0.86602-0.57666-0.29560-0.21094-0.40325-0.78927
   2  -2   8    3.71    0.94   1-0.63297-0.90477 0.13666 0.22114 0.76201 0.36397
  -2   2  -8    4.14    1.06   1-0.84475-0.57294 0.39578 0.31079 0.36019 0.75837
   2   2   8    3.75    0.97   1-0.81501-0.52703 0.55200 0.63689-0.17617-0.56266
   2   2   9    0.23    0.41   1-0.76799-0.47790-0.56451-0.48267-0.30250-0.73391
  -2   2  -9    0.22    0.53   1-0.86566-0.59546-0.48420-0.56454 0.12714 0.57159
   2  -2   9    0.31    0.76   1-0.69132-0.96115-0.19348-0.11303 0.69615 0.25179
  -2  -2  -9    0.09    0.37   1-0.64379-0.93406 0.32263 0.24245-0.69385-0.26218
   2   2   9    0.19    0.42   1-0.85958-0.56941-0.39019-0.30918-0.32994-0.76168
   2  -2   9    0.26    0.53   1-0.65424-0.92505 0.15677 0.23793 0.73985 0.29606
  -2   2  -9    0.25    0.62   1-0.85707-0.58618 0.42631 0.34500 0.28926 0.73304
   2   2  10   -0.05    0.34   1-0.79263-0.50146-0.55972-0.48159-0.24172-0.71875
  -2   2 -10    1.08    0.72   1-0.86269-0.59354-0.50076-0.57735 0.07063 0.56068
   2  -2  10    1.09    0.75   1-0.70463-0.97337-0.20725-0.13027 0.67862 0.18858
  -2  -2 -10    0.93    0.65   1-0.66028-0.95159 0.29941 0.22304-0.68874-0.21148
   2   2  10    1.36    0.83   1-0.84230-0.55106-0.47390-0.39660-0.25679-0.73418
  -2   2 -10    0.92    0.86   1-0.86375-0.59377 0.45192 0.37429 0.22289 0.71227
   2   2  11   11.98    1.60   1-0.81235-0.52011-0.55315-0.47874-0.18467-0.70731
  -2  -2 -11   12.70    1.63   1-0.67194-0.96432 0.28234 0.20956-0.68466-0.16175
   2   2  11   15.14    1.90   1-0.81614-0.52393-0.54757-0.47405-0.18460-0.70764
  -2   2 -11   14.06    1.79   1-0.86600-0.59696 0.47351 0.39956 0.16067 0.69568
   2  -2  12   12.14    1.53   1-0.71863-0.98523-0.22215-0.15257 0.65894 0.07767
  -2  -2 -12   12.07    1.48   1-0.67933-0.97275 0.27123 0.20223-0.68186-0.11334
   2   2  12   11.71    1.46   1-0.78291-0.48973-0.61150-0.54177-0.11443-0.68311
  -2   2 -12   14.03    1.85   1-0.86473-0.59662 0.49170 0.42145 0.10230 0.68294
  -2  -2 -12   12.23    1.59   1-0.58559-0.87735 0.54920 0.47906-0.59619-0.02733
   2  -2  13    1.48    0.67   1-0.72132-0.98684-0.22506-0.15919 0.65500 0.02812
  -2  -2 -13    1.44    0.59   1-0.68299-0.97746 0.26562 0.20042-0.68040-0.06627
  -2   2 -13    1.73    0.89   1-0.86062-0.59341 0.50702 0.44041 0.04749 0.67371
  -2  -2 -13    1.92    0.80   1-0.58319-0.87590 0.54867 0.48223-0.59903 0.01545
   2  -2  14    0.30    0.58   1-0.72191-0.98636-0.22570-0.16354 0.65413-0.01836
  -2   2 -14    0.12    0.80   1-0.85417-0.58789 0.51997 0.45705-0.00441 0.66744
  -2  -2 -14    0.40    0.66   1-0.57904-0.87270 0.54773 0.48499-0.60389 0.05620
   2  -2  15    1.38    0.71   1-0.72078-0.98415-0.22447-0.16601 0.65581-0.06230
  -2   2 -15    1.56    0.92   1-0.84575-0.58042 0.53086 0.47163-0.05365 0.66383
  -2  -2 -15    1.40    0.81   1-0.57336-0.86797 0.54642 0.48738-0.61047 0.09524
   2  -2  16    2.15    0.81   1-0.71816-0.98046-0.22164-0.16689 0.65963-0.10409
  -2   2 -16    2.41    1.08   1-0.83563-0.57127 0.53998 0.48464-0.10064 0.66239
  -2  -2 -16    2.19    0.80   1-0.56631-0.86187 0.54474 0.48941-0.61849 0.13283
   2  -2  17    1.55    0.78   1-0.71425-0.97547-0.21743-0.16639 0.66525-0.14408
  -2   2 -17    0.75    0.83   1-0.82404-0.56063 0.54751 0.49586-0.14548 0.66318
  -2  -2 -17    1.32    0.81   1-0.55800-0.85452 0.54271 0.49108-0.62776 0.16919
   2   2  18    0.19    0.72   1-0.86592-0.56610-0.48024-0.43188 0.13979-0.70214
   2  -2  18   -0.02    0.58   1-0.70915-0.96930-0.21202-0.16468 0.67241-0.18253
  -2   2 -18    0.12    0.77   1-0.81111-0.54866 0.55365 0.50575-0.18854 0.66572
  -2  -2 -18   -0.15    0.60   1-0.54854-0.84600 0.54032 0.49239-0.63808 0.20449
  -2   3  18    0.06    0.99   1-0.86601-0.42676-0.47388-0.65423 0.15955-0.62437
  -2  -3  18    0.07    0.63   1-0.56482-0.96591-0.07589-0.25819 0.82171 0.01849
  -2   3  17    0.63    0.83   1-0.86554-0.42737-0.48554-0.66218 0.12278-0.61552
  -2  -3  17    0.85    0.76   1-0.56309-0.96525-0.07441-0.25299 0.82303 0.06542
  -2   3  16    4.20    1.22   1-0.86372-0.42659-0.49678-0.66966 0.08477-0.60791
  -2  -3  16    3.60    1.00   1-0.55932-0.96254-0.07119-0.24605 0.82588 0.11388
  -2   3  15   24.58    3.18   1-0.86041-0.42435-0.50756-0.67672 0.04544-0.60163
  -2  -3  15   14.92    1.91   1-0.55324-0.95752-0.06603-0.23717 0.83039 0.16400
  -2   3  14    0.34    0.78   1-0.85546-0.42047-0.51784-0.68328 0.00453-0.59692
  -2  -3  14    0.42    0.70   1-0.54452-0.94987-0.05870-0.22611 0.83668 0.21589
   2   3 -14    0.04    0.59   1-0.84604-0.43856 0.53055 0.69647-0.05217 0.56797
  -2   3  13    8.60    1.94   1-0.84864-0.41474-0.52757-0.68928-0.03815-0.59402
  -2  -3  13   10.03    2.19   1-0.53262-0.93913-0.04879-0.21260 0.84494 0.26986
   2   3 -13    8.53    1.89   1-0.85580-0.44738 0.51725 0.67948 0.00699 0.58150
  -2   3  12    5.56    1.19   1-0.83969-0.40685-0.53669-0.69468-0.08294-0.59319
  -2  -3  12    5.65    1.18   1-0.51736-0.92492-0.03626-0.19634 0.85499 0.32552
   2   3 -12    4.27    0.90   1-0.86273-0.45337 0.50064 0.65918 0.07104 0.59993
  -2   3  11   -0.20    0.73   1-0.82823-0.39648-0.54506-0.69932-0.13010-0.59475
  -2  -3  11    0.10    0.57   1-0.49799-0.90660-0.02062-0.17698 0.86693 0.38307
  -2  -3  11   -0.00    0.41   1-0.50640-0.91638 0.02738-0.12881 0.86186 0.37900
   2   3 -11   -0.06    0.53   1-0.86593-0.45564 0.47994 0.63480 0.14076 0.62403
  -2   3  10    6.59    1.27   1-0.81381-0.38312-0.55253-0.70307-0.18004-0.59908
  -2  -3  10    5.81    1.30   1-0.47382-0.88348-0.00150-0.15413 0.88061 0.44236
  -2  -3  10    5.85    1.31   1-0.47198-0.88277 0.00007-0.15260 0.88160 0.44432
   2   3 -10    6.03    1.40   1-0.86413-0.45289 0.45407 0.60524 0.21700 0.65464
  -2   3   9    7.35    1.27   1-0.79581-0.36619-0.55886-0.70567-0.23313-0.60656
  -2  -3   9    7.53    1.30   1-0.44406-0.85478 0.02146-0.12743 0.89573 0.50309
  -2  -3   9    6.83    1.18   1-0.42790-0.83967-0.03370-0.18258 0.90319 0.51147
   2   3  -9    7.21    1.24   1-0.85551-0.44335 0.42176 0.56925 0.30034 0.69237
  -2   3   8   13.27    1.57   1-0.77346-0.34491-0.56370-0.70681-0.28980-0.61761
  -2  -3   8   11.17    1.50   1-0.40800-0.81960 0.04854-0.09642 0.91168 0.56475
  -2   3   8   14.41    1.64   1-0.80795-0.37953 0.01707-0.12736-0.58899-0.91636
   2   3  -8   11.49    1.40   1-0.85367-0.44229 0.16829 0.31315 0.49286 0.84042
  -2  -3   8   14.49    1.63   1-0.37259-0.78534-0.07436-0.21945 0.92501 0.57885
   2   3  -8   15.17    1.74   1-0.83758-0.42449 0.38137 0.52517 0.39114 0.73756
  -2   3   7    9.37    1.42   1-0.74572-0.31824-0.56659-0.70597-0.35051-0.63270
  -2   3   7    9.34    1.36   1-0.69414-0.26701 0.24820 0.10741-0.67569-0.95768
   2   3  -7    8.46    1.23   1-0.80646-0.39406 0.36445 0.50568 0.46561 0.76745
  -2  -3   7    9.63    1.35   1-0.30443-0.71816-0.12213-0.26342 0.94467 0.64408
   2   3  -7    9.86    1.41   1-0.80710-0.39304 0.33114 0.47129 0.48879 0.78955
  -2   3   6   20.31    1.81   1-0.71131-0.28493-0.56684-0.70239-0.41558-0.65226
   2   3  -6   22.33    2.00   1-0.68378-0.27002-0.18582-0.04797 0.70562 0.96165
  -2  -3   6   17.15    1.86   1-0.31274-0.72652 0.11643-0.02075 0.94267 0.68683
  -2   3   6   21.19    1.99   1-0.55573-0.12971 0.43188 0.29466-0.71037-0.94675
  -2  -3   6   22.69    2.07   1-0.22256-0.63727-0.17643-0.31392 0.95882 0.70379
   2   3  -6   21.44    2.00   1-0.76030-0.34527 0.26952 0.40596 0.59101 0.84615
  -2   3   5   25.78    2.13   1-0.66860-0.24327-0.56353-0.69534-0.48517-0.67624
   2   3  -5   29.32    2.30   1-0.62830-0.21338-0.13232 0.00158 0.76663 0.97696
  -2  -3   5   30.17    2.45   1-0.25232-0.66716 0.15705 0.02356 0.95481 0.74453
  -2   3   5   29.58    2.47   1-0.41707 0.00817 0.56748 0.43435-0.70994-0.90070
   2   3  -5   30.22    2.49   1-0.69351-0.27750 0.19571 0.32841 0.69335 0.90284
  -2   3   4   38.04    2.76   1-0.61566-0.19137-0.55538-0.68346-0.55901-0.70444
   2   3  -4   38.01    2.65   1-0.56342-0.14744-0.07469 0.05549 0.82278 0.98751
  -2  -3   4   34.48    2.59   1-0.18307-0.59902 0.20151 0.07160 0.96222 0.79752
  -2   3   4   38.43    2.69   1 0.17382 0.59726 0.39817 0.26922 0.90068 0.75550
  -2   3   4   37.47    2.80   1-0.29023 0.13395 0.66373 0.53442-0.68936-0.83453
   2   3  -4   36.86    2.71   1-0.60484-0.18790 0.11095 0.24025 0.78857 0.95235
  -2   3   3  127.60    7.68   1-0.55054-0.12730-0.54083-0.66518-0.63592-0.73574
   2   3  -3  105.16    6.13   1-0.48931-0.07228-0.01371 0.11282 0.87199 0.99098
  -2  -3   3   95.27    5.80   1-0.10554-0.52259 0.24876 0.12260 0.96279 0.84371
  -2   3   3  109.95    6.27   1 0.08302 0.50540 0.35318 0.22794 0.93186 0.83222
   2   3  -3  112.59    6.84   1-0.25773 0.16021 0.68489 0.81100-0.68153-0.56267
   2   3  -3  109.80    6.41   1-0.49617-0.07838 0.01917 0.14511 0.86800 0.98630
  -2   3   2    6.96    1.19   1-0.47145-0.04926-0.51808-0.63870-0.71366-0.76787
   2   3  -2    7.82    1.29   1-0.40806 0.00993 0.04850 0.17119 0.91166 0.98518
  -2   3   2    7.49    1.22   1-0.02390 0.39745 0.29577 0.17430 0.95495 0.90091
   2   3  -2    7.54    1.34   1-0.30373 0.11527 0.65455 0.77684-0.69231-0.61904
   2   3  -2    8.12    1.36   1-0.37258 0.04605-0.07437 0.04794 0.92501 0.99778
   2   3  -1  123.53    7.01   1-0.32145 0.09764 0.11042 0.22912 0.94046 0.96848
  -2   3   1  120.45    6.81   1-0.14418 0.27613 0.22553 0.10782 0.96350 0.95505
   2   3  -1  132.67    7.64   1-0.35543 0.06461 0.61711 0.73558-0.70201-0.67433
  -2   3   1  128.69    7.39   1-0.25040 0.17021-0.15831-0.27608 0.95510 0.94594
   2   3  -1  128.98    7.51   1-0.24342 0.17619-0.16289-0.04437 0.95614 0.98335
  -2   3   0   32.01    2.73   1-0.27175 0.14739 0.14419 0.03011 0.95150 0.98861
   2   3   0   33.64    2.79   1-0.23287 0.18735 0.16976 0.28488 0.95757 0.94007
   2   3   0   32.00    2.86   1-0.41232 0.00877 0.57151 0.68616-0.70947-0.72739
  -2   3   0   36.92    3.19   1-0.33546 0.08417-0.10069-0.21466 0.93665 0.97305
  -2   3  -1   22.67    2.16   1-0.39807 0.02011 0.05585-0.05422 0.91565 0.99832
   2   3   1   23.98    2.28   1-0.14536 0.27592 0.22481 0.33624 0.96349 0.90044
   2  -3   1   25.52    2.51   1 0.15535-0.26281 0.38930 0.49972 0.90791 0.82535
   2   3   1   24.50    2.40   1-0.47338-0.05124 0.51680 0.62763-0.71331-0.77681
  -2   3  -1   32.88    3.20   1-0.41982-0.00116-0.03975-0.14993 0.90673 0.98869
  -2   3  -2    2.60    0.75   1-0.51401-0.09675-0.03354-0.13985 0.85712 0.98543
   2   3   2    2.50    0.78   1-0.06187 0.36048 0.27425 0.38191 0.95966 0.85099
   2  -3   2    2.31    0.74   1 0.03606-0.38105 0.32855 0.43525 0.94379 0.81568
   2   3   2    2.07    0.73   1-0.53720-0.11412 0.45225 0.55904-0.71195-0.82124
  -2   3  -2    2.40    0.78   1-0.50040-0.08268 0.02256-0.08401 0.86549 0.99302
   2   3   2    2.36    0.72   1-0.54321-0.12105 0.53894 0.64616-0.64378-0.75353
  -2   3  -3   45.43    2.96   1-0.61288-0.19671-0.11820-0.22087 0.78128 0.95525
   2  -3   3   40.23    2.83   1-0.07880-0.49486 0.26446 0.36743 0.96117 0.78746
   2   3   3   38.00    2.51   1 0.01513 0.43853 0.31727 0.42116 0.94821 0.79391
   2   3   3   43.15    2.95   1-0.60159-0.17745 0.37779 0.48085-0.70381-0.85865
  -2   3  -3   43.40    2.95   1-0.57443-0.15768 0.08416-0.01863 0.81421 0.98731
   2   3   3   44.54    2.90   1-0.60028-0.17718 0.55234 0.65586-0.57841-0.73378
   2   3   4    0.45    0.56   1-0.48042-0.05562-0.52090-0.41992-0.70558-0.90585
  -2   3  -4    0.72    0.70   1-0.69158-0.27644-0.19374-0.29248 0.69582 0.91544
   2  -3   4    0.30    0.47   1-0.18299-0.59797 0.20155 0.30078 0.96223 0.74293
   2   3   4    0.33    0.49   1 0.08402 0.50848 0.35369 0.45387 0.93157 0.73173
   2   3   4    0.43    0.45   1-0.66411-0.23892 0.29387 0.39312-0.68745-0.88790
   2  -3   4    0.41    0.54   1-0.26046-0.67616-0.15169-0.05290 0.95349 0.73484
  -2   3  -4    0.44    0.56   1-0.64002-0.22432 0.14325 0.04370 0.75488 0.97353
   2   3   4    0.34    0.48   1-0.64779-0.22374 0.56079 0.66060-0.51562-0.71661
  -2   3  -5   52.13    2.93   1-0.75134-0.33728-0.25888-0.35413 0.60700 0.87225
   2  -3   5   54.36    3.06   1-0.27315-0.68697 0.14325 0.23882 0.95124 0.68631
   2   3   5   49.69    2.82   1 0.14442 0.56993 0.38399 0.48046 0.91197 0.66658
  -2  -3  -5   57.94    3.32   1-0.25171-0.67805 0.68866 0.59312-0.67998-0.43410
   2   3   5   52.96    3.08   1-0.72207-0.29582 0.20162 0.29715-0.66178-0.90784
   2  -3   5   57.21    3.21   1-0.32189-0.73662-0.11012-0.01513 0.94034 0.67613
  -2   3  -5   54.94    3.24   1-0.69625-0.28159 0.19854 0.10237 0.68978 0.95405
   2   3   5   54.00    3.06   1-0.68734-0.26233 0.56540 0.66151-0.45594-0.70255
   2   3   6    0.05    0.34   1-0.59863-0.17172-0.55200-0.45848-0.58045-0.87195
  -2   3  -6    5.53    1.06   1-0.79449-0.38146-0.31327-0.40476 0.52022 0.83105
   2  -3   6    5.76    1.13   1-0.34798-0.76085 0.09189 0.18341 0.93298 0.62246
  -2  -3  -6    5.46    1.08   1-0.28964-0.71703 0.66413 0.57240-0.68922-0.39776
   2   3   6    6.86    1.29   1-0.77252-0.34511 0.10349 0.19528-0.62649-0.91801
   2  -3   6    5.64    1.11   1-0.37504-0.78878-0.07260 0.01859 0.92416 0.61438
  -2   3  -6    6.24    1.27   1-0.74290-0.32917 0.24911 0.15667 0.62131 0.93117
   2   3   6    6.14    1.10   1-0.72028-0.29433 0.56707 0.65938-0.39952-0.69179
   2   3   7   13.81    3.86   1-0.64634-0.21838-0.56057-0.47078-0.51768-0.85479
  -2   3  -7   33.15    2.57   1-0.82457-0.41256-0.35830-0.44607 0.43783 0.79423
   2  -3   7   34.28    2.70   1-0.40865-0.82045 0.04806 0.13587 0.91142 0.55533
  -2  -3  -7   32.59    2.64   1-0.32345-0.75188 0.64070 0.55279-0.69633-0.35927
   2   3   7   33.05    2.67   1-0.81350-0.38494 0.00137 0.08947-0.58155-0.91859
  -2   3  -7   32.30    2.56   1-0.78047-0.36770 0.29463 0.20589 0.55140 0.90686
   2   3   8    3.43    1.46   1-0.68730-0.25830-0.56539-0.47934-0.45600-0.83875
  -2   3  -8    6.83    1.25   1-0.84461-0.43367-0.39548-0.47955 0.36084 0.76286
   2  -3   8    6.63    1.21   1-0.45696-0.86791 0.01158 0.09552 0.88940 0.48743
  -2  -3  -8    7.60    1.25   1-0.35286-0.78234 0.61907 0.53498-0.70159-0.31894
   2   3   8    7.28    1.26   1-0.84330-0.41361-0.10206-0.01773-0.52766-0.91027
  -2   3  -8    5.94    2.34   1-0.80980-0.39798 0.33513 0.25009 0.48156 0.88264
   2   3   9  100.88    6.41   1-0.72218-0.29213-0.56709-0.48477-0.39605-0.82441
  -2   3  -9  111.84    7.05   1-0.85695-0.44674-0.42595-0.50598 0.29014 0.73783
   2  -3   9  104.66    6.68   1-0.49497-0.90487-0.01822 0.06200 0.86871 0.42113
  -2  -3  -9  106.33    6.77   1-0.37770-0.80823 0.59984 0.51957-0.70535-0.27711
   2   3   9  104.21    6.67   1-0.86093-0.43045-0.20455-0.12361-0.46577-0.89410
  -2   3  -9  112.07    7.18   1-0.83185-0.42098 0.37081 0.28944 0.41293 0.85964
   2   3  10    1.97    0.76   1-0.75162-0.32036-0.56621-0.48769-0.33832-0.81211
   2  -3  10   -0.10    0.51   1-0.52458-0.93342-0.04216 0.03432 0.85031 0.35712
  -2  -3 -10    2.80    0.93   1-0.39792-0.82950 0.58352 0.50707-0.70792-0.23409
   2   3  10    2.46    0.88   1-0.86597-0.43442-0.30274-0.22551-0.39804-0.87201
  -2   3 -10    2.30    0.96   1-0.84762-0.43770 0.40207 0.32440 0.34621 0.83855
   2   3  11   14.26    2.30   1-0.77654-0.34422-0.56319-0.48839-0.28246-0.80185
   2  -3  11   16.44    2.63   1-0.54754-0.95520-0.06123 0.01165 0.83453 0.29570
  -2  -3 -11   15.82    2.49   1-0.41350-0.84613 0.57051 0.49789-0.70959-0.19017
  -2   3 -11   16.31    2.64   1-0.85804-0.44903 0.42929 0.35530 0.28189 0.81983
   2   3  12    0.04    0.67   1-0.79741-0.36399-0.55840-0.48730-0.22873-0.79375
   2  -3  12    0.06    0.52   1-0.56481-0.97141-0.07588-0.00671 0.82172 0.23728
  -2   3 -12    0.31    0.75   1-0.86394-0.45583 0.45295 0.38262 0.22009 0.80362
   2   3  13   10.58    1.63   1-0.81474-0.38026-0.55212-0.48475-0.17703-0.78766
   2  -3  13    9.17    1.37   1-0.57759-0.98312-0.08690-0.02145 0.81168 0.18164
  -2   3 -13    9.80    1.53   1-0.86600-0.45884 0.47349 0.40686 0.16073 0.78988
   2   3  14    0.15    0.83   1-0.82898-0.39343-0.54459-0.48094-0.12727-0.78351
   2  -3  14    0.07    0.50   1-0.58666-0.99114-0.09482-0.03310 0.80425 0.12860
  -2   3 -14   -0.04    0.76   1-0.86480-0.45857 0.49125 0.42832 0.10383 0.77861
   2   3  15    7.51    1.33   1-0.84047-0.40381-0.53600-0.47606-0.07936-0.78121
   2  -3  15    8.95    1.59   1-0.59265-0.99606-0.10010-0.04209 0.79921 0.07795
  -2   3 -15    7.96    1.42   1-0.86081-0.45547 0.50651 0.44723 0.04938 0.76975
   2   3  16    0.89    0.83   1-0.84954-0.41181-0.52647-0.47025-0.03309-0.78055
   2  -3  16    1.53    0.99   1-0.59602-0.99837-0.10308-0.04880 0.79632 0.02945
  -2   3 -16    1.07    0.89   1-0.85438-0.44998 0.51963 0.46403-0.00298 0.76301
   2   3  17    0.43    0.77   1-0.85642-0.41758-0.51613-0.46363 0.01161-0.78144
   2  -3  17    0.57    0.81   1-0.59713-0.99842-0.10407-0.05351 0.79536-0.01711
  -2   3 -17    0.44    0.81   1-0.84581-0.44235 0.53079 0.47888-0.05334 0.75827
  -2   4  16    1.40    0.92   1-0.85736-0.28013-0.51436-0.68685 0.01879-0.67063
  -2  -4  16    1.30    0.78   1-0.42887-0.97185 0.03297-0.14193 0.90276 0.18803
  -2   4  15    0.27    0.85   1-0.85132-0.27517-0.52415-0.69290-0.02260-0.66645
  -2  -4  15    0.18    0.61   1-0.41838-0.96243 0.04083-0.13036 0.90735 0.23818
  -2   4  14    0.13    0.73   1-0.84342-0.26834-0.53325-0.69828-0.06537-0.66361
  -2  -4  14    0.04    0.56   1-0.40498-0.95009 0.05077-0.11670 0.91291 0.28931
  -2   4  13    6.22    1.33   1-0.83345-0.25944-0.54159-0.70290-0.10965-0.66227
  -2  -4  13    6.32    1.25   1-0.38834-0.93452 0.06296-0.10080 0.91935 0.34133
  -2   4  12    4.69    1.15   1-0.82117-0.24825-0.54905-0.70663-0.15557-0.66259
  -2  -4  12    4.15    0.96   1-0.36812-0.91536 0.07757-0.08248 0.92653 0.39407
  -2   4  11    0.93    0.74   1-0.80627-0.23441-0.55551-0.70936-0.20330-0.66471
  -2  -4  11    1.23    0.78   1-0.34398-0.89230 0.09471-0.06112 0.93418 0.44726
  -2   4  10    7.76    1.79   1-0.78836-0.21757-0.56078-0.71091-0.25297-0.66877
  -2  -4  10    9.16    2.02   1-0.31544-0.86483 0.11458-0.03756 0.94200 0.50064
   2   4 -10    9.85    2.17   1-0.85018-0.29895 0.40799 0.55910 0.33276 0.77332
  -2   4   9   17.21    2.09   1-0.76703-0.19731-0.56463-0.71105-0.30469-0.67488
  -2  -4   9   14.21    1.74   1-0.28217-0.83263 0.13721-0.01123 0.94950 0.55370
   2   4  -9   17.46    2.09   1-0.83170-0.27954 0.37054 0.51795 0.41348 0.80844
  -2   4   8    0.23    0.59   1-0.74174-0.17308-0.56678-0.70947-0.35856-0.68313
  -2  -4   8    0.23    0.52   1-0.24384-0.79537 0.16261 0.01787 0.95608 0.60585
   2   4  -8    0.47    0.61   1-0.80410-0.25096 0.32678 0.47054 0.49661 0.84593
  -2   4   7    4.65    1.11   1-0.71190-0.14435-0.56686-0.70569-0.41455-0.69365
  -2  -4   7    5.06    1.19   1-0.20011-0.75278 0.19077 0.04959 0.96101 0.65640
   2   4  -7    5.56    1.28   1-0.76596-0.21186 0.27639 0.41646 0.58043 0.88412
  -2   4   6   10.38    1.43   1-0.67684-0.11034-0.56442-0.69952-0.47255-0.70604
  -2  -4   6   10.92    1.49   1-0.15115-0.70488 0.22127 0.08379 0.96342 0.70435
  -2   4   6   11.41    1.50   1-0.52960 0.03654 0.46038 0.32319-0.71243-0.94562
   2   4  -6   11.27    1.49   1-0.71621-0.16115 0.21954 0.35590 0.66244 0.92052
  -2   4   5   36.29    3.09   1-0.63584-0.07038-0.55893-0.69029-0.53225-0.72009
  -2  -4   5   58.75    5.18   1-0.09679-0.65164 0.25392 0.12020 0.96236 0.74894
  -2   4   5   36.96    3.20   1-0.43577 0.12964 0.55124 0.41821-0.71149-0.89904
   2   4  -5   36.17    3.14   1-0.65441-0.09836 0.15693 0.28951 0.73967 0.95210
  -2   4   4    3.53    0.91   1-0.58830-0.02390-0.54980-0.67742-0.59296-0.73519
  -2  -4   4    3.31    0.94   1-0.03781-0.59372 0.28795 0.15793 0.95689 0.78902
  -2   4   4    3.27    0.78   1-0.00433 0.55901 0.30663 0.17783 0.95181 0.80986
   2   4  -4    3.09    0.87   1-0.27077 0.28631 0.67656 0.80660-0.68479-0.51712
  -2   4   4    3.68    1.01   1-0.34868 0.21569 0.62221 0.49300-0.70090-0.84286
   2   4  -4    3.53    0.93   1-0.58142-0.02443 0.09023 0.21948 0.80858 0.97531
  -2   4   3   25.87    2.22   1-0.53368 0.02966-0.53640-0.66030-0.65379-0.75041
  -2   4   3   22.25    1.88   1-0.07998 0.48235 0.26377 0.13877 0.96126 0.86491
  -2  -4   3   26.03    2.25   1 0.02541-0.53157 0.32284 0.19656 0.94611 0.82388
  -2   4   3   25.36    2.22   1-0.27033 0.29299 0.67684 0.55146-0.68468-0.78105
   2   4  -3   24.89    2.22   1-0.30336 0.25477 0.65481 0.78102-0.69224-0.57016
   2   4  -3   25.88    2.25   1-0.49958 0.05828 0.02190 0.14791 0.86598 0.98728
  -2   4   2    4.22    1.76   1-0.47174 0.09054-0.51817-0.63834-0.71340-0.76440
  -2   4   2    4.28    1.73   1-0.16271 0.39858 0.21416 0.09295 0.96314 0.91240
  -2  -4   2    4.13    1.73   1 0.09152-0.46652 0.35754 0.23497 0.92940 0.85272
   2   4  -2    4.06    1.74   1-0.34013 0.21904 0.62857 0.75097-0.69942-0.62294
  -2   4   2    3.64    1.61   1-0.24349 0.31815-0.16285-0.28428 0.95613 0.90441
   2   4  -2    5.95    2.50   1-0.41127 0.14741-0.04612 0.07632 0.91034 0.98612
  -2   4   1    3.47    1.46   1-0.25032 0.30978 0.15837 0.04075 0.95512 0.94993
  -2  -4   1    3.71    1.59   1 0.15941-0.39968 0.39126 0.27240 0.90636 0.87523
   2   4  -1    2.95    1.37   1-0.38100 0.17923 0.59722 0.71579-0.70580-0.67491
  -2   4   1    2.90    1.37   1-0.30752 0.25314-0.12002-0.23766 0.94394 0.93778
   2   4  -1    3.45    1.56   1-0.32046 0.23920-0.11111 0.00752 0.94072 0.97093
  -2   4   0    0.75    0.63   1-0.34031 0.21873 0.09729-0.01662 0.93526 0.97564
   2   4   0    0.62    0.68   1-0.42568 0.13559 0.56007 0.67483-0.71070-0.72540
   2   4   0    1.14    0.78   1-0.23106 0.32958-0.17093-0.05608 0.95780 0.94246
  -2   4   0    1.01    0.80   1-0.37299 0.18668-0.07408-0.18792 0.92487 0.96427
  -2   4  -1   19.42    1.91   1-0.42897 0.12910 0.03289-0.07694 0.90271 0.98864
   2   4   1   19.46    1.98   1-0.47371 0.08861 0.51649 0.62743-0.71332-0.77361
  -2   4  -1   20.00    2.08   1-0.43836 0.12033-0.02580-0.13585 0.89842 0.98339
  -2   4  -2    2.95    1.31   1-0.51289 0.04429-0.03263-0.13867 0.85782 0.98934
   2  -4   2    2.60    1.23   1 0.16666-0.39035 0.39475 0.50131 0.90354 0.77220
   2   4   2    2.88    1.34   1-0.52436 0.03885 0.46591 0.57273-0.71271-0.81882
  -2   4  -2    2.39    1.24   1-0.50207 0.05572 0.02389-0.08260 0.86449 0.99502
   2   4   2    2.73    1.24   1-0.52877 0.03328 0.53507 0.64234-0.65885-0.76569
  -2   4  -3   15.87    2.07   1-0.58922-0.03311-0.09707-0.19949 0.80211 0.97933
   2  -4   3   13.23    1.72   1 0.08483-0.47113 0.35411 0.45696 0.93134 0.75446
   2   4   3   12.95    1.74   1-0.57668-0.01243 0.40786 0.51085-0.70787-0.85957
  -2   4  -3   12.22    1.63   1-0.56252-0.00570 0.07392-0.02879 0.82347 0.99956
   2   4   4   12.89    1.82   1-0.47905 0.08585-0.52047-0.41903-0.70683-0.90390
  -2   4  -4   12.37    1.60   1-0.65554-0.10046-0.15802-0.25643 0.73844 0.96132
   2  -4   4   10.58    1.45   1 0.00589-0.54902 0.31224 0.41139 0.94998 0.72755
   2   4   4   12.29    1.62   1-0.62933-0.06400 0.34219 0.44147-0.69774-0.89498
  -2   4  -4   11.46    1.60   1-0.61839-0.06264 0.12321 0.02361 0.77615 0.99775
   2   4   5   15.86    1.79   1-0.53200 0.03395-0.53595-0.43824-0.65553-0.89821
  -2   4  -5   15.27    1.65   1-0.71138-0.15736-0.21438-0.30936 0.66930 0.93783
   2  -4   5   14.16    1.69   1-0.06812-0.62196 0.27065 0.36606 0.96026 0.69221
   2   4   5   14.14    1.66   1-0.68082-0.11442 0.26896 0.36453-0.68127-0.92413
  -2   4  -5   14.96    1.74   1-0.66887-0.11418 0.17099 0.07469 0.72343 0.99064
   2   4   6   12.69    3.05   1-0.58015-0.01313-0.54798-0.45400-0.60260-0.89090
  -2   4  -6    4.78    1.08   1-0.75658-0.20364-0.26507-0.35634 0.59775 0.91189
   2  -4   6    3.46    0.95   1-0.13550-0.68826 0.23080 0.32245 0.96351 0.64985
   2   4   6    4.26    1.08   1-0.72930-0.16187 0.18878 0.28056-0.65762-0.94608
  -2   4  -6    4.38    1.16   1-0.71333-0.15959 0.21646 0.12389 0.66655 0.97937
   2   4   7    4.22    1.03   1-0.62348-0.05541-0.55681-0.46657-0.54883-0.88274
   2  -4   7   -0.00    0.31   1-0.19527-0.74697 0.19383 0.28178 0.96140 0.60218
   2   4   7    5.11    1.32   1-0.77279-0.20418 0.10289 0.19094-0.62625-0.96012
  -2   4  -7    4.13    0.94   1-0.75149-0.19868 0.25906 0.17024 0.60674 0.96516
   2   4   8    5.40    1.33   1-0.66213-0.09301-0.56274-0.47623-0.49486-0.87438
   2  -4   8    3.94    0.91   1-0.24763-0.79814 0.16013 0.24446 0.95552 0.55064
   2   4   8    5.07    1.11   1-0.80976-0.23998 0.01202 0.09639-0.58662-0.96597
  -2   4  -8    4.29    1.03   1-0.78342-0.23157 0.29846 0.21334 0.54512 0.94913
   2   4   9    2.76    1.56   1-0.69638-0.12622-0.56608-0.48330-0.44113-0.86630
   2  -4   9    1.41    0.70   1-0.29229-0.84173 0.13038 0.21100 0.94739 0.49695
  -2   4  -9    1.32    0.71   1-0.80941-0.25851 0.33455 0.25313 0.48262 0.93225
   2   4  10    0.00    0.65   1-0.72646-0.15526-0.56711-0.48806-0.38810-0.85888
   2  -4  10   -0.18    0.46   1-0.33002-0.87840 0.10448 0.18140 0.93817 0.44216
  -2   4 -10   -0.02    0.70   1-0.82984-0.27991 0.36727 0.28952 0.42007 0.91532
   2   4  11    9.97    1.58   1-0.75263-0.18020-0.56613-0.49092-0.33620-0.85236
   2  -4  11   11.01    1.62   1-0.36145-0.90889 0.08234 0.15505 0.92874 0.38713
  -2   4 -11   11.32    1.70   1-0.84520-0.29622 0.39674 0.32269 0.35807 0.89895
   2   4  12    1.27    0.81   1-0.77543-0.20193-0.56338-0.49190-0.28513-0.84691
   2  -4  12    1.59    0.80   1-0.38732-0.93369 0.06371 0.13271 0.91973 0.33255
  -2   4 -12    1.56    0.90   1-0.85597-0.30790 0.42308 0.35271 0.29715 0.88362
   2   4  13    0.33    0.71   1-0.79504-0.22045-0.55907-0.49129-0.23524-0.84263
   2  -4  13    0.25    0.55   1-0.40828-0.95359 0.04833 0.11362 0.91157 0.27882
  -2   4 -13   -0.02    0.79   1-0.86267-0.31554 0.44654 0.37987 0.23745 0.86955
   2   4  14    1.68    0.88   1-0.81176-0.23610-0.55339-0.48933-0.18652-0.83952
   2  -4  14    1.86    0.75   1-0.42494-0.96919 0.03592 0.09750 0.90450 0.22618
  -2   4 -14    1.60    0.92   1-0.86572-0.31949 0.46727 0.40427 0.17934 0.85702
   2   4  15    2.44    1.16   1-0.82584-0.24912-0.54650-0.48616-0.13899-0.83760
   2  -4  15    1.35    0.66   1-0.43783-0.98101 0.02620 0.08407 0.89867 0.17478
  -2   4 -15    0.99    0.86   1-0.86554-0.32025 0.48556 0.42625 0.12271 0.84601
  -2   5  13   -0.00    0.82   1-0.82346-0.10936-0.54783-0.70873-0.14755-0.69694
  -2  -5  13    0.17    0.57   1-0.24072-0.92688 0.16466 0.00112 0.95652 0.37533
  -2   5  12    3.36    1.30   1-0.80987-0.09684-0.55415-0.71132-0.19237-0.69616
  -2  -5  12    3.56    1.16   1-0.21838-0.90562 0.17911 0.01927 0.95928 0.42364
  -2   5  11    5.97    1.29   1-0.79389-0.08192-0.55939-0.71283-0.23836-0.69652
  -2  -5  11    5.64    1.10   1-0.19268-0.88098 0.19547 0.03932 0.96159 0.47150
  -2   5  10    3.22    1.02   1-0.77528-0.06439-0.56340-0.71313-0.28550-0.69806
  -2  -5  10    2.54    0.85   1-0.16345-0.85282 0.21371 0.06126 0.96312 0.51858
  -2   5   9    0.48    0.72   1-0.75376-0.04394-0.56604-0.71204-0.33380-0.70075
  -2  -5   9    0.33    0.58   1-0.13060-0.82104 0.23376 0.08501 0.96348 0.56449
  -2   5   8    3.90    1.48   1-0.72908-0.02037-0.56710-0.70920-0.38318-0.70471
  -2  -5   8    3.42    1.39   1-0.09393-0.78550 0.25561 0.11063 0.96220 0.60888
   2   5  -8    2.09    0.94   1-0.25015 0.44292 0.68963 0.83506-0.67957-0.32632
  -2   5   7    9.09    2.16   1-0.70091 0.00674-0.56636-0.70473-0.43353-0.70944
  -2  -5   7    4.01    1.16   1-0.05383-0.74646 0.27886 0.13757 0.95882 0.65104
   2   5  -7    4.02    1.19   1-0.26546 0.42865 0.67998 0.82158-0.68348-0.37582
  -2   5   6   13.22    1.72   1-0.66898 0.03762-0.56357-0.69821-0.48460-0.71490
  -2  -5   6   13.02    1.65   1-0.01011-0.70385 0.30344 0.16590 0.95279 0.69070
   2   5  -6   14.42    1.92   1-0.28373 0.41143 0.66807 0.80585-0.68787-0.42580
  -2   5   5    2.17    0.79   1-0.63299 0.07257-0.55846-0.68936-0.53612-0.72077
  -2  -5   5    2.55    0.86   1 0.03657-0.65821 0.32882 0.19498 0.94368 0.72713
   2   5  -5    1.69    0.86   1-0.30507 0.39115 0.65362 0.78759-0.69260-0.47612
   2   5  -5    2.41    0.84   1-0.65291 0.04316 0.15549 0.28795 0.74129 0.95666
  -2   5   4    5.29    1.15   1-0.59281 0.11169-0.55078-0.67794-0.58754-0.72657
  -2  -5   4    5.28    1.10   1 0.08597-0.60986 0.35470 0.22457 0.93101 0.76002
   2   5  -4    5.60    1.24   1-0.32955 0.36772 0.63631 0.76646-0.69749-0.52661
  -2   5   4    5.07    1.07   1-0.41285 0.29170 0.57106 0.44196-0.70953-0.84827
  -2   5   4    5.91    1.25   1-0.21957 0.48406-0.17835-0.30724 0.95915 0.81931
   2   5  -4    5.71    1.18   1-0.59418 0.10285 0.10145 0.23065 0.79790 0.96758
  -2   5   3    1.95    0.91   1-0.54832 0.15513-0.54026-0.66370-0.63831-0.73172
  -2  -5   3    2.50    0.96   1 0.13755-0.55934 0.38062 0.25420 0.91444 0.78899
   2   5  -3    1.76    0.93   1-0.35720 0.34111 0.61576 0.74209-0.70230-0.57701
  -2   5   3    1.88    0.83   1-0.35152 0.35198 0.62007 0.49479-0.70137-0.79453
  -2   5   3    1.53    0.91   1-0.26722 0.43543-0.14720-0.27230 0.95232 0.85804
   2   5  -3    2.01    0.84   1-0.53064 0.16728 0.04716 0.17325 0.84627 0.97056
  -2   5   2   17.30    2.10   1-0.49959 0.20280-0.52673-0.64644-0.68770-0.73551
  -2  -5   2   17.54    2.17   1 0.19062-0.50733 0.40610 0.28339 0.89372 0.81382
  -2   5   2   15.00    1.86   1-0.29601 0.40644 0.65983 0.53837-0.69064-0.73820
   2   5  -2   14.82    1.89   1-0.38803 0.31132 0.59157 0.71407-0.70672-0.62702
  -2   5   2   16.37    2.08   1-0.31724 0.38443-0.11333-0.23464 0.94154 0.89283
   2   5  -2   16.81    2.14   1-0.46331 0.23541-0.00667 0.11589 0.88617 0.96496
  -2   5   1    1.11    0.73   1-0.44690 0.25444-0.51008-0.62606-0.73490-0.73709
   2   5  -1    1.24    0.76   1-0.42194 0.27846 0.56330 0.68198-0.71038-0.67627
  -2   5   1    0.94    0.67   1-0.36895 0.33174-0.07697-0.19449 0.92625 0.92310
   2   5  -1    1.11    0.71   1-0.39432 0.30538-0.05860 0.06016 0.91710 0.95032
   2   5   0    4.26    1.10   1-0.45876 0.24269 0.53049 0.64535-0.71281-0.72430
   2   5   0    3.73    1.02   1-0.32571 0.37497-0.10748 0.00749 0.93934 0.92700
  -2   5   0    5.08    1.46   1-0.42155 0.27816-0.03846-0.15218 0.90598 0.94840
   2   5   1    0.19    0.49   1-0.49819 0.20431 0.49268 0.60372-0.71348-0.77056
   2   5   1    0.10    0.54   1-0.25916 0.44250-0.15255-0.04136 0.95371 0.89581
  -2   5  -1    0.02    0.68   1-0.47413 0.22460 0.00175-0.10817 0.88045 0.96842
   2   5   2    0.33    0.61   1-0.53974 0.16359 0.44950 0.55634-0.71177-0.81468
  -2   5  -2   -0.14    0.62   1-0.52577 0.17208 0.04315-0.06327 0.84952 0.98304
   2   5   3   -0.07    0.74   1-0.45247 0.25148-0.51193-0.40630-0.73019-0.87844
   2   5   3    0.03    0.56   1-0.58300 0.12138 0.40039 0.50341-0.70696-0.85547
  -2   5  -3   -0.09    0.62   1-0.57550 0.12137 0.08509-0.01755 0.81335 0.99245
   2   5   4    0.07    0.51   1-0.49952 0.20548-0.52671-0.42481-0.68778-0.88164
   2  -5   4    0.01    0.52   1 0.15085-0.54397 0.38712 0.48612 0.90960 0.68394
   2   5   4    0.12    0.50   1-0.62708 0.07838 0.34517 0.44449-0.69829-0.89234
  -2   5  -4    0.25    0.72   1-0.62237 0.07342 0.12686 0.02721 0.77236 0.99693
   2   5   5   17.72    4.99   1-0.54370 0.16236-0.53907-0.44090-0.64326-0.88274
   2  -5   5    2.78    0.91   1 0.09239-0.60137 0.35798 0.45327 0.92914 0.65793
   2   5   5    2.72    0.88   1-0.67109 0.03544 0.28361 0.37922-0.68498-0.92462
  -2   5  -5    2.97    1.07   1-0.66589 0.02883 0.16806 0.07165 0.72686 0.99701
   2   5   6    1.74    0.92   1-0.58477 0.12234-0.54902-0.45458-0.59716-0.88225
   2  -5   6    1.77    0.77   1 0.03684-0.65587 0.32896 0.42055 0.94362 0.62686
   2   5   6    1.48    0.70   1-0.71383-0.00625 0.21582 0.30763-0.66622-0.95148
  -2   5  -6    1.62    0.83   1-0.70547-0.01169 0.20814 0.11545 0.67748 0.99324
   2   5   7    0.19    0.71   1-0.62263 0.08554-0.55666-0.46596-0.54995-0.88065
   2  -5   7    0.07    0.53   1-0.01514-0.70677 0.30065 0.38850 0.95361 0.59121
  -2   5  -7    0.09    0.70   1-0.74067-0.04783 0.24656 0.15766 0.62498 0.98633
   2   5   8    0.34    0.91   1-0.65724 0.05198-0.56211-0.47514-0.50205-0.87837
   2  -5   8    0.26    0.52   1-0.06269-0.75326 0.27378 0.35793 0.95974 0.55179
  -2   5  -8    0.27    0.69   1-0.77132-0.07944 0.28302 0.19783 0.57004 0.97701
   2   5   9    0.55    0.61   1-0.68867 0.02158-0.56551-0.48227-0.45377-0.87575
   2  -5   9    0.67    0.63   1-0.10564-0.79515 0.24870 0.32914 0.96280 0.50930
  -2   5  -9    0.13    0.68   1-0.79735-0.10643 0.31722 0.23572 0.51341 0.96597
   2   5  10    0.53    0.68   1-0.71697-0.00566-0.56700-0.48750-0.40551-0.87310
   2  -5  10    0.87    0.62   1-0.14404-0.83244 0.22561 0.30230 0.96350 0.46437
  -2   5 -10    0.72    0.78   1-0.81886-0.12889 0.34904 0.27125 0.45565 0.95383
   2   5  11    6.70    1.82   1-0.74220-0.02965-0.56676-0.49114-0.35764-0.87057
   2  -5  11    5.76    1.57   1-0.17764-0.86497 0.20490 0.27789 0.96252 0.41784
  -2   5 -11    6.78    1.80   1-0.83600-0.14701 0.37838 0.30424 0.39738 0.94118
   2   5  12    0.34    0.80   1-0.76470-0.05109-0.56493-0.49304-0.30996-0.86850
   2  -5  12    0.10    0.55   1-0.20675-0.89302 0.18655 0.25584 0.96044 0.37020
  -2   5 -12    0.24    0.77   1-0.84902-0.16097 0.40525 0.33481 0.33901 0.92843
  -2   6   8    4.84    1.77   1-0.73209 0.11672-0.56706-0.70871-0.37744-0.69577
  -2  -6   8    1.73    0.83   1 0.04298-0.78855 0.33223 0.18713 0.94221 0.58579
   2   6  -8    1.99    0.88   1-0.32026 0.51299 0.64297 0.78851-0.69570-0.33924
  -2   6   7   -0.06    0.61   1-0.70717 0.14059-0.56668-0.70459-0.42282-0.69554
  -2  -6   7   -0.07    0.57   1 0.07834-0.75425 0.35076 0.20937 0.93317 0.62230
   2   6  -7   -0.13    0.53   1-0.33436 0.49994 0.63281 0.77452-0.69838-0.38751
  -2   6   7    0.31    0.85   1-0.20019 0.64643-0.19071-0.33087 0.96101 0.68749
  -2   6   6    0.43    0.57   1-0.67954 0.16716-0.56469-0.69887-0.46832-0.69542
  -2  -6   6    0.06    0.60   1 0.11594-0.71770 0.36989 0.23221 0.92180 0.65648
   2   6  -6   -0.41    0.77   1-0.35091 0.48444 0.62054 0.75843-0.70127-0.43599
  -2   6   6    0.08    0.72   1-0.23373 0.61192-0.16921-0.30557 0.95746 0.72950
  -2   6   5    3.07    3.06   1-0.64911 0.19655-0.56098-0.69142-0.51375-0.69519
  -2  -6   5    1.24    0.74   1 0.15550-0.67920 0.38937 0.25539 0.90785 0.68808
   2   6  -5    0.67    0.90   1-0.36994 0.46645 0.60594 0.74001-0.70425-0.48456
  -2   6   5    0.61    0.79   1-0.26972 0.57494-0.14554-0.27810 0.95187 0.76947
   2   6  -4    0.76    0.86   1-0.39151 0.44594 0.58876 0.71901-0.70716-0.53306
  -2   6   4    0.55    0.76   1-0.30796 0.53572-0.11971-0.24848 0.94383 0.80700
   2   6  -3    0.57    0.78   1-0.41560 0.42290 0.56873 0.69516-0.70980-0.58129
  -2   6   3    0.46    0.80   1-0.34813 0.49457-0.09179-0.21676 0.93294 0.84167
   2   6  -2    1.45    0.86   1-0.44218 0.39736 0.54555 0.66816-0.71192-0.62901
  -2   6   2    1.86    0.97   1-0.38984 0.45188-0.06187-0.18305 0.91880 0.87309
  -2   6   1    2.40    0.85   1-0.34019 0.50140 0.62853 0.51099-0.69943-0.69819
   2   6  -1    2.14    0.92   1-0.47117 0.36941 0.51889 0.63768-0.71325-0.67593
  -2   6   1    2.39    0.97   1-0.43262 0.40812-0.03014-0.14753 0.90107 0.90092
  -2   6   0   -0.02    0.62   1-0.30200 0.53854 0.65574 0.54202-0.69195-0.64511
   2   6   0   -0.03    0.56   1-0.50244 0.33920 0.48843 0.60339-0.71343-0.72170
  -2   6   0    0.07    0.71   1-0.47597 0.36390 0.00319-0.11072 0.87945 0.92483
  -2   6  -1   -0.02    0.58   1-0.26791 0.57159 0.67841 0.56852-0.68409-0.59166
   2   6   1    0.03    0.69   1-0.53562 0.30680 0.45394 0.56463-0.71206-0.76619
  -2   6  -1   -0.25    0.69   1-0.51921 0.31968 0.03777-0.07235 0.85380 0.94475
   2   6   2    5.36    1.21   1-0.45378 0.38923-0.51236-0.40254-0.72908-0.82852
   2   6   2   14.73    3.19   1-0.57074 0.27273 0.41478 0.52164-0.70866-0.80839
   2   6   2    4.87    1.12   1-0.30620 0.53649-0.12092-0.01340 0.94425 0.84380
  -2   6  -2    5.14    1.25   1-0.56178 0.27614 0.07329-0.03305 0.82402 0.96054
   2   6   3   -0.09    0.66   1-0.49422 0.34984-0.52513-0.41904-0.69280-0.83785
   2   6   3    0.09    0.56   1-0.60720 0.23735 0.37078 0.47394-0.70272-0.84796
   2   6   3   -0.04    0.56   1-0.25677 0.58690-0.15413-0.05041 0.95410 0.80808
  -2   6  -3    0.14    0.69   1-0.60289 0.23391 0.10920 0.00575 0.79031 0.97223
   2   6   4    1.57    0.84   1-0.53298 0.31213-0.53622-0.43386-0.65451-0.84518
   2   6   4    1.47    0.77   1-0.21040 0.63425-0.18422-0.08430 0.96009 0.76851
  -2   6  -4    1.58    0.85   1-0.64232 0.19352 0.14542 0.04572 0.75251 0.98002
   2   6   5    0.73    0.72   1-0.56982 0.27635-0.54558-0.44696-0.61451-0.85079
  -2   6  -5    1.60    1.11   1-0.67929 0.15547 0.18132 0.08478 0.71110 0.98419
   2   6   6    0.73    0.77   1-0.60455 0.24268-0.55321-0.45832-0.57311-0.85501
   2  -6   6    0.64    0.77   1 0.18215-0.65047 0.40212 0.49355 0.89728 0.57730
  -2   6  -6    0.68    0.79   1-0.71351 0.12031 0.21665 0.12394 0.66629 0.98496
   2   6   7    1.80    0.91   1-0.63703 0.21125-0.55913-0.46796-0.53061-0.85812
   2  -6   7    2.10    0.82   1 0.13932-0.69225 0.38149 0.46922 0.91381 0.54828
  -2   6  -7    1.46    0.82   1-0.74457 0.08829 0.25102 0.16203 0.61853 0.98282
  -3   0  20    7.28    1.27   1-0.78699-0.76613-0.30316-0.54913 0.53734-0.33390
   3   0 -20    7.63    1.32   1-0.55163-0.56987 0.54111 0.78688-0.63473 0.23677
  -3   0  19    0.16    0.76   1-0.79403-0.77424-0.31264-0.55491 0.52130-0.30432
   3   0 -19   -0.04    0.64   1-0.56498-0.58226 0.54442 0.78649-0.61999 0.20590
  -3   0  18    2.27    1.02   1-0.80044-0.78172-0.32155-0.56012 0.50585-0.27415
   3   0 -18    1.52    0.74   1-0.57724-0.59357 0.54732 0.78568-0.60599 0.17427
  -3   0  17    0.08    0.81   1-0.80623-0.78859-0.32986-0.56473 0.49109-0.24331
   3   0 -17   -0.07    0.64   1-0.58836-0.60373 0.54981 0.78447-0.59290 0.14175
  -3   0  16   65.47   10.70   1-0.81141-0.79484-0.33754-0.56870 0.47714-0.21164
   3   0 -16   57.83    9.53   1-0.59826-0.61269 0.55193 0.78288-0.58090 0.10812
  -3   0  15    0.01    0.73   1-0.81594-0.80052-0.34446-0.57198 0.46429-0.17887
   3   0 -15   -0.04    0.44   1-0.81814-0.83323-0.54291-0.31545-0.18941 0.45410
   3   0 -15   -0.06    0.53   1-0.60684-0.62031 0.55367 0.78093-0.57025 0.07316
  -3   0  14    4.87    1.27   1-0.81990-0.80554-0.35069-0.57450 0.45251-0.14504
   3   0 -14    4.65    1.10   1-0.79521-0.80923-0.59026-0.36645-0.13864 0.45918
   3   0 -14    4.68    1.15   1-0.61392-0.62644 0.55505 0.77860-0.56126 0.03653
  -3   0  13    0.08    0.60   1-0.82321-0.80993-0.35606-0.57616 0.44218-0.10976
   3   0 -13   -0.03    0.40   1-0.76640-0.77935-0.63681-0.41672-0.08426 0.46791
   3   0 -13   -0.17    0.51   1-0.61927-0.63084 0.55605 0.77590-0.55435-0.00217
   3   0 -12   15.01    1.67   1-0.73027-0.74215-0.68269-0.46633-0.02515 0.48138
  -3   0  12   11.04    1.27   1-0.86249-0.85215 0.50146 0.28554 0.06808-0.43851
   3   0 -12   14.40    1.67   1-0.62253-0.63315 0.55664 0.77279-0.55008-0.04352
  -3   0  11   -0.09    0.43   1-0.82771-0.81657-0.36360-0.57628 0.42740-0.03332
   3   0 -11    0.00    0.35   1-0.68475-0.69557-0.72767-0.51504 0.04001 0.50090
  -3   0  11   -0.01    0.40   1-0.85824-0.84884 0.51258 0.30034 0.02593-0.43503
   3   0 -11    0.06    0.45   1-0.62319-0.63286 0.55676 0.76921-0.54921-0.08828
  -3   0  10  140.65    6.04   1-0.82870-0.81862-0.36529-0.57425 0.42404 0.00893
  -3   0  10  184.83    6.72   1-0.85172-0.84326 0.52359 0.31505-0.02014-0.43548
   3   0 -10  196.79    6.55   1-0.62044-0.62916 0.55627 0.76501-0.55282-0.13750
  -3   0   9   -0.01    0.62   1-0.82857-0.81957-0.36508-0.57033 0.42446 0.05496
  -3   0   9    0.11    0.44   1-0.84208-0.83446 0.53454 0.32962-0.07186-0.44160
   3   0  -9    0.06    0.44   1-0.61301-0.62078 0.55488 0.75992-0.56241-0.19272
  -3   0   8  318.54   12.47   1-0.82696-0.81902-0.36232-0.56387 0.42994 0.10605
  -3   0   8  333.43   12.87   1-0.82801-0.82133 0.54520 0.34398-0.13094-0.45506
   3   0  -8  339.07   13.57   1-0.59882-0.60564 0.55204 0.75338-0.58021-0.25614
  -3   0   7   -0.12    0.48   1-0.82317-0.81630-0.35600-0.55383 0.44231 0.16404
   3   0  -7    0.01    0.40   1-0.29145-0.29797 0.66291 0.86117-0.68963-0.41181
  -3   0   7   -0.03    0.60   1-0.80700-0.80126 0.55524 0.35769-0.20112-0.47961
   3   0  -7   -0.01    0.36   1-0.57422-0.58008 0.54662 0.74425-0.60948-0.33103
  -3   0   6  780.01   27.24   1-0.81594-0.81010-0.34447-0.53857 0.46429 0.23163
   3   0  -6  740.99   17.31   1-0.38200-0.38746 0.59642 0.79085-0.70594-0.47371
  -3   0   6  723.77   16.01   1-0.77403-0.76916 0.56361 0.36966-0.28846-0.52128
   3   0  -6  739.24   17.20   1-0.53252-0.53744 0.53609 0.73002-0.65499-0.42215
  -3   0   5   -0.00    0.54   1-0.80258-0.79782-0.32460-0.51500 0.50048 0.31343
   3   0  -5   -0.09    0.53   1-0.49026-0.49468 0.50052 0.69113-0.71352-0.52689
  -3   0   5    0.03    0.44   1-0.71945-0.71552 0.56705 0.37681-0.40103-0.58824
  -3   0   4  196.90    8.44   1-0.77750-0.77381-0.29081-0.47751 0.55759 0.41616
  -3   0   4  182.77    8.05   1-0.29242-0.28905 0.66226 0.47547-0.68984-0.83088
   3   0  -4  176.65    7.77   1-0.60511-0.60837 0.37341 0.56018-0.70313-0.56219
  -3   0   4  182.24    7.82   1-0.62078-0.61777 0.55633 0.36980-0.55237-0.69397
  -3   0   3   -0.03    0.50   1-0.72747-0.72487-0.23178-0.41477 0.64580 0.55000
  -3   0   3    0.07    0.49   1-0.50908-0.50688 0.48171 0.29870-0.71329-0.80860
   3   0  -3   -0.10    0.38   1-0.70923-0.71145 0.22357 0.40650-0.66858-0.57322
   3   0  -2   11.64    1.54   1-0.75972-0.76124-0.26882-0.08953 0.59207 0.64225
  -3   0   2   12.70    1.65   1-0.62007-0.61860-0.12475-0.30404 0.77456 0.72449
  -3   0   2   11.82    1.53   1-0.67204-0.67086 0.28219 0.10305-0.68463-0.73438
  -3   0   2   12.62    1.67   1-0.22812-0.22689-0.17284-0.35195 0.95816 0.90810
   3   0  -1    0.06    0.49   1-0.60304-0.60345-0.10933 0.06623 0.79018 0.79464
  -3   0   1    0.02    0.56   1-0.38804-0.38763 0.06318-0.11232 0.91947 0.91494
  -3   0   1    0.14    0.55   1-0.77328-0.77313 0.10182-0.07352-0.62583-0.62996
   3   0  -1   -0.00    0.51   1-0.31868-0.31894-0.11234 0.06297 0.94117 0.94568
  -3   0   1    0.02    0.47   1-0.55316-0.55297 0.06597-0.10936 0.83045 0.82599
   3   0   0  124.76    5.86   1-0.28249-0.28173 0.13699 0.30879 0.94943 0.90844
  -3   0   0  129.71    6.03   1 0.01458 0.01381 0.31698 0.14513 0.94831 0.98931
  -3   0   0  135.04    6.25   1-0.82693-0.82785-0.04031-0.21188-0.56085-0.51938
   3   0   0  119.81    5.85   1-0.86028-0.85932-0.19891-0.02724-0.46941-0.51070
  -3   0   0  131.56    6.13   1-0.84680-0.84720 0.20951 0.03757 0.48890 0.52994
   3   0   0  144.12    6.75   1-0.59633-0.59540 0.10336 0.27500 0.79605 0.75489
   3   0   1    0.00    0.50   1 0.11148 0.11330 0.36766 0.53579 0.92325 0.83670
  -3   0  -1   -0.00    0.49   1-0.85203-0.85404-0.14433-0.31214-0.50318-0.41613
   3   0   1   -0.05    0.54   1-0.86598-0.86394-0.30220-0.13426-0.39843-0.48536
  -3   0  -1   -0.06    0.48   1-0.80984-0.81126 0.35430 0.18598 0.46756 0.55430
   3   0   1   -0.01    0.59   1-0.72929-0.72737 0.23380 0.40175 0.64300 0.55634
   3   0   2   70.57    3.92   1-0.63239-0.62990-0.55836-0.39402-0.53694-0.66929
  -3   0  -2   74.49    4.06   1-0.86226-0.86538-0.21728-0.38149-0.45747-0.32490
   3   0   2   83.57    4.58   1-0.85996-0.85685-0.38740-0.22318-0.33223-0.46474
   3   0   2   83.09    4.54   1-0.78952-0.78664 0.30653 0.47078 0.53169 0.39943
  -3   0  -3    0.13    0.43   1-0.53184-0.53538-0.53591-0.69651-0.65569-0.47773
   3   0   3    0.05    0.40   1-0.73826-0.73462-0.56691-0.40629-0.36546-0.54336
   3   0   3   -0.04    0.52   1-0.84648-0.84230-0.45816-0.29766-0.27120-0.44936
   3   0   3    0.09    0.44   1-0.80953-0.80606 0.35525 0.51633 0.46738 0.28923
   3   0   3   -0.00    0.51   1-0.81813-0.81431 0.34789 0.50844 0.45783 0.27996
  -3   0  -4    8.39    1.20   1-0.60854-0.61314-0.55401-0.71088-0.56809-0.34451
   3   0   4    9.83    1.40   1-0.79221-0.78750-0.55983-0.40291-0.24285-0.46636
   3   0   4    9.72    1.35   1-0.82818-0.82296-0.51757-0.36082-0.21499-0.43878
   3   0   4   10.63    1.48   1-0.83258-0.82783 0.37212 0.52896 0.41027 0.18676
  -3   0  -5    0.41    2.03   1-0.65093-0.65658-0.56124-0.71438-0.51116-0.24197
   3   0   5   -0.04    0.44   1-0.82230-0.81653-0.54846-0.39526-0.15163-0.42076
   3   0   5    0.06    0.50   1-0.80673-0.80045-0.56796-0.41498-0.16306-0.43249
   3   0   5    0.10    0.49   1-0.84022-0.83453 0.38648 0.53962 0.38033 0.11119
  -3   0  -5   -0.26    1.13   1-0.86382-0.86942 0.49631 0.34308 0.08643 0.35552
  -3   0  -6  367.76    9.42   1-0.67521-0.68189-0.56425-0.71367-0.47508-0.16027
   3   0   6  436.75   11.31   1-0.84032-0.83344-0.53614-0.38664-0.08006-0.39481
  -3   0  -6  419.82   10.62   1-0.86480-0.87226-0.33632-0.48562-0.37281-0.05767
   3   0   6  414.88   10.61   1-0.78311-0.77576-0.61119-0.46193-0.11480-0.42988
   3   0   6  437.77   10.95   1-0.84425-0.83762 0.39472 0.54416 0.36251 0.04774
  -3   0  -6  417.63   10.68   1-0.85896-0.86549 0.51103 0.36149 0.03204 0.34676
  -3   0  -7   -0.09    0.39   1-0.68908-0.69682-0.56554-0.71122-0.45312-0.09270
   3   0   7    0.13    0.43   1-0.85160-0.84365-0.52376-0.37798-0.02090-0.38127
  -3   0  -7    0.09    0.44   1-0.86445-0.87298-0.34211-0.48767-0.36835-0.00757
   3   0   7   -0.04    0.47   1-0.75787-0.74946-0.64867-0.50314-0.06956-0.43028
   3   0   7    0.04    0.64   1-0.84621-0.83862 0.39892 0.54465 0.35324-0.00715
  -3   0  -7    0.00    0.49   1-0.85241-0.85987 0.52262 0.37677-0.01589 0.34445
  -3   0  -8  166.84    9.84   1-0.69651-0.70530-0.56609-0.70804-0.44091-0.03487
   3   0   8  109.11    6.49   1-0.85869-0.84964-0.51161-0.36954 0.02975-0.37623
  -3   0  -8   94.44    5.57   1-0.86442-0.87404-0.34248-0.48432-0.36806 0.03835
   3   0   8  100.31    5.93   1-0.73136-0.72188-0.68146-0.53965-0.02682-0.43319
   3   0   8  110.16    6.38   1-0.84683-0.83830 0.40030 0.54233 0.35017-0.05584
  -3   0  -9   -0.10    0.70   1-0.69967-0.70951-0.56629-0.70450-0.43563 0.01601
   3   0   9   -0.10    0.57   1-0.86300-0.85287-0.49963-0.36128 0.07467-0.37692
  -3   0  -9    0.02    0.39   1-0.86468-0.87538-0.33849-0.47660-0.37114 0.08091
   3   0   9    0.15    0.51   1-0.70376-0.69321-0.71029-0.57222 0.01382-0.43819
   3   0   9    0.06    0.51   1-0.84652-0.83704 0.39960 0.53793 0.35172-0.09992
  -3   0  -9    0.03    0.34   1-0.83607-0.84535 0.53965 0.40121-0.09880 0.35272
   3   0  10   26.84    2.20   1-0.86529-0.85407-0.48780-0.35317 0.11534-0.38187
   3   0  11    0.02    0.44   1-0.86602-0.85373-0.47604-0.34512 0.15292-0.38991
  -3   0 -11   -0.10    0.44   1-0.86556-0.87843-0.32022-0.45088-0.38504 0.15830
  -3   0 -11   -0.11    0.35   1-0.81660-0.82775 0.55128 0.42023-0.17100 0.37177
   3   0  12   40.18    3.28   1-0.86548-0.85211-0.46428-0.33707 0.18810-0.40034
  -3   0 -12   41.93    3.38   1-0.86591-0.87987-0.30688-0.43381-0.39498 0.19400
  -3   0 -12   49.80    4.04   1-0.80589-0.81799 0.55564 0.42832-0.20442 0.38395
   3   0  13   -0.11    0.66   1-0.86385-0.84941-0.45246-0.32897 0.22143-0.41263
  -3   0 -13    0.33    0.69   1-0.79458-0.80762 0.55920 0.43557-0.23649 0.39751
   3   0  14   15.42    1.92   1-0.86126-0.84573-0.44056-0.32076 0.25321-0.42643
  -3   0 -14   16.21    1.94   1-0.78267-0.79665 0.56203 0.44210-0.26746 0.41216
   3   0  15    0.03    0.72   1-0.85778-0.84118-0.42849-0.31240 0.28389-0.44137
  -3   0 -15   -0.09    0.54   1-0.77008-0.78513 0.56421 0.44808-0.29771 0.42751
   3   0  16   14.73    1.85   1-0.85347-0.83579-0.41622-0.30384 0.31358-0.45729
  -3   0 -16   14.72    1.92   1-0.75695-0.77296 0.56576 0.45334-0.32699 0.44385
   3   0  17    0.11    0.63   1-0.84835-0.82960-0.40372-0.29506 0.34248-0.47400
  -3   0 -17   -0.04    0.64   1-0.74320-0.76016 0.56672 0.45800-0.35562 0.46084
   3   0  18    5.55    1.69   1-0.84247-0.82263-0.39102-0.28591 0.37058-0.49145
  -3   0 -18    4.89    1.52   1-0.72881-0.74672 0.56710 0.46209-0.38368 0.47840
   3   0  19    0.15    1.09   1-0.83578-0.81487-0.37797-0.27657 0.39824-0.50940
  -3   0 -19    0.13    0.78   1-0.71376-0.73261 0.56692 0.46562-0.41126 0.49645
  -3   1  20    0.07    0.80   1-0.82608-0.66535-0.36083-0.60661 0.43287-0.43511
  -3   1  19    1.65    0.97   1-0.83260-0.67294-0.37215-0.61422 0.41020-0.41216
   3   1 -19    1.85    0.83   1-0.63915-0.51652 0.55946 0.80158-0.52770 0.30109
  -3   1  18   12.89    2.25   1-0.83849-0.67989-0.38310-0.62146 0.38750-0.38925
   3   1 -18    7.67    1.32   1-0.65500-0.53143 0.56181 0.80022-0.50530 0.27788
  -3   1  17    0.43    0.88   1-0.84377-0.68624-0.39370-0.62835 0.36475-0.36638
   3   1 -17    0.21    0.57   1-0.67012-0.54559 0.56370 0.79841-0.48288 0.25468
  -3   1  16   -0.21    0.77   1-0.84850-0.69179-0.40406-0.63498 0.34170-0.34382
   3   1 -16    0.05    0.53   1-0.68452-0.55904 0.56515 0.79616-0.46045 0.23149
  -3   1  15   -0.00    0.75   1-0.85261-0.69697-0.41399-0.64119 0.31883-0.32108
  -3  -1  15    0.16    0.62   1-0.74955-0.87402-0.25679-0.48452 0.61010-0.03632
   3  -1 -15    0.07    0.39   1-0.28086-0.43595 0.66997 0.89869-0.68720-0.04785
   3   1 -15    0.34    0.52   1-0.70656-0.58178-0.70757-0.48001 0.00984 0.65659
   3   1 -15    0.16    0.78   1-0.69823-0.57180 0.56620 0.79350-0.43803 0.20828
  -3   1  14    0.43    0.79   1-0.85615-0.70159-0.42360-0.64708 0.29589-0.29840
  -3  -1  14    0.24    0.66   1-0.75058-0.87612-0.25799-0.48201 0.60832 0.00751
   3  -1 -14    0.33    0.41   1-0.27593-0.42997 0.67321 0.89811-0.68603-0.09228
   3  -1 -14    0.52    0.43   1-0.82953-0.98381-0.04912 0.17520-0.55629 0.03754
   3   1 -14    0.54    0.51   1-0.66921-0.54336-0.74059-0.51676 0.06049 0.66159
   3   1 -14    0.37    0.53   1-0.71131-0.58387 0.56684 0.79046-0.41559 0.18510
  -3   1  13   21.68    2.25   1-0.85915-0.70565-0.43289-0.65266 0.27286-0.27581
  -3  -1  13   22.22    2.26   1-0.75017-0.87679-0.25751-0.47783 0.60902 0.05382
   3  -1 -13   21.24    2.29   1-0.28725-0.44024 0.66573 0.88681-0.68868-0.14052
   3  -1 -13   20.37    2.09   1-0.83545-0.98866-0.07047 0.15008-0.54501 0.00320
  -3  -1  13   21.15    2.14   1-0.84092-0.96959 0.38789 0.16819 0.37732-0.17774
   3   1 -13   21.65    2.25   1-0.72371-0.59532 0.56710 0.78701-0.39323 0.16184
  -3   1  12   14.19    1.71   1-0.86159-0.70917-0.44189-0.65795 0.24974-0.25332
   3  -1 -12   11.36    1.50   1-0.32170-0.47364 0.64195 0.85921-0.69598-0.19342
   3  -1 -12   12.44    1.49   1-0.83747-0.98961-0.07819 0.13860-0.54085-0.03823
  -3  -1  12   13.38    1.56   1-0.84377-0.97338 0.39370 0.17771 0.36475-0.14469
   3   1 -12   11.55    1.39   1-0.73547-0.60613 0.56700 0.78320-0.37093 0.13852
  -3   1  11    0.34    0.72   1-0.86351-0.71212-0.45062-0.66296 0.22646-0.23098
  -3  -1  11    0.04    0.31   1-0.74376-0.87253-0.25009-0.46300 0.61988 0.15591
   3  -1 -11    0.31    0.45   1-0.39357-0.54446 0.58708 0.80052-0.70741-0.25043
   3  -1 -11    0.29    0.41   1-0.83303-0.98409-0.06153 0.15149-0.54978-0.09278
  -3  -1  11    0.16    0.51   1-0.84591-0.97647 0.39827 0.18598 0.35469-0.10912
  -3   1  11    0.42    0.62   1-0.80155-0.65210 0.55712 0.34479-0.21706-0.67518
   3   1 -11    0.47    0.49   1-0.74660-0.61631 0.56654 0.77904-0.34873 0.11510
   3  -1 -10    0.41    0.48   1-0.77590-0.92622-0.56330-0.35464-0.28400 0.12781
  -3   1  10    0.75    0.77   1-0.86488-0.71457-0.45905-0.66768 0.20306-0.20876
   3   1 -10    0.52    0.60   1-0.86429-0.73442-0.45504-0.24567 0.21431 0.63266
  -3  -1  10    0.01    0.31   1-0.73673-0.86657-0.24210-0.45130 0.63135 0.21298
   3  -1 -10    0.46    0.52   1-0.54064-0.69024 0.44853 0.65828-0.71170-0.30036
   3  -1 -10    0.43    0.46   1-0.80589-0.95587 0.02272 0.23198-0.59162-0.18022
  -3  -1  10    0.41    0.51   1-0.84725-0.97876 0.40123 0.19264 0.34809-0.07009
  -3   1  10    0.49    0.53   1-0.77795-0.62944 0.56294 0.35430-0.27908-0.69157
   3   1 -10    0.35    0.49   1-0.75709-0.62586 0.56575 0.77454-0.32669 0.09152
   3  -1  -8  106.88    5.23   1-0.78291-0.93110-0.56198-0.36078-0.26686 0.05373
  -3   1   8  103.32    5.27   1-0.86602-0.71785-0.47516-0.67636 0.15561-0.16498
   3   1  -8  115.05    5.72   1-0.84885-0.71684-0.40486-0.20295 0.33989 0.66703
  -3  -1   8  120.97    6.04   1-0.71041-0.84240-0.21335-0.41514 0.67066 0.34353
  -3  -1   8  108.45    5.50   1-0.85371-0.98569 0.16799-0.03334 0.49289 0.16521
  -3  -1   8  116.58    5.80   1-0.84643-0.97983 0.39940 0.19822 0.35217 0.02524
   3   1  -8  106.56    5.43   1-0.77642-0.64314 0.56321 0.76446-0.28276 0.04423
  -3   1   8  110.94    5.41   1-0.70796-0.56123 0.56671 0.36542-0.42144-0.74261
   3  -1  -7    2.74    0.75   1-0.78411-0.93123-0.56173-0.36426-0.26386 0.01112
  -3   1   7    2.81    0.86   1-0.86576-0.71867-0.48288-0.68036 0.13138-0.14360
   3   1  -7    3.23    0.90   1-0.83197-0.69888-0.37103-0.17291 0.41248 0.69401
  -3  -1   7    3.88    0.97   1-0.68773-0.82072-0.18982-0.38805 0.70070 0.41930
  -3  -1   7    3.19    0.89   1-0.84534-0.97834 0.21725 0.01953 0.48805 0.20608
  -3  -1   7    3.22    0.85   1-0.84267-0.97702 0.39143 0.19394 0.36970 0.08840
   3   1  -7    2.83    0.84   1-0.78486-0.65064 0.56157 0.75913-0.26195 0.01942
  -3   1   7    3.77    0.95   1-0.65649-0.51071 0.56201 0.36442-0.50314-0.77868
   3  -1  -6   17.71    1.72   1-0.78292-0.92897-0.56198-0.36823-0.26684-0.03747
  -3   1   6   19.21    1.90   1-0.86493-0.71890-0.49042-0.68418 0.10662-0.12274
   3   1  -6   19.30    1.89   1-0.80558-0.67145-0.32891-0.13451 0.49280 0.72873
  -3  -1   6   20.91    2.02   1-0.65518-0.78925-0.15767-0.35218 0.73882 0.50303
  -3  -1   6   17.65    1.82   1-0.83216-0.96618 0.27688 0.08278 0.48045 0.24417
  -3  -1   6   18.62    1.82   1-0.83329-0.96858 0.37339 0.17961 0.40767 0.17200
   3   1  -6   18.70    1.86   1-0.79240-0.65724 0.55978 0.75364-0.24235-0.00660
  -3   1   6   19.93    1.90   1-0.58885-0.44403 0.54992 0.35604-0.59231-0.82223
   3  -1  -5   21.46    2.02   1-0.77797-0.92295-0.56294-0.37291-0.27903-0.09527
  -3   1   5   25.54    2.31   1-0.86346-0.71848-0.49787-0.68790 0.08093-0.10281
   3   1  -5   21.51    2.01   1-0.76543-0.63022-0.27574-0.08506 0.58144 0.77174
  -3  -1   5   21.78    2.01   1-0.60808-0.74335-0.11386-0.30457 0.78566 0.59552
   3   1  -5   22.40    2.13   1-0.29588-0.16012 0.65991 0.85063-0.69062-0.50077
  -3  -1   5   21.97    2.02   1-0.81278-0.94783 0.34520 0.15474 0.46926 0.27869
  -3  -1   5   20.45    1.87   1-0.80841-0.94464 0.33306 0.14294 0.48531 0.29532
   3   1  -5   21.78    2.11   1-0.79863-0.66253 0.55803 0.74820-0.22534-0.03522
   3  -1  -4   88.07    4.81   1-0.76627-0.91020-0.56473-0.37844-0.30641-0.16826
  -3   1   4  140.82    7.72   1-0.86125-0.71734-0.50530-0.69160 0.05395-0.08418
   3   1  -4   87.00    4.67   1-0.70583-0.56954-0.20851-0.02154 0.67699 0.82167
  -3  -1   4   93.28    5.07   1-0.54069-0.67703-0.05550-0.24248 0.83938 0.69485
  -3   1   4   82.11    4.47   1-0.81220-0.66867 0.00513-0.18149-0.58335-0.72106
   3   1  -4   93.48    5.45   1-0.80205-0.66501 0.55696 0.74343-0.21564-0.07114
   3  -1  -3   18.18    1.80   1-0.74037-0.88323-0.56684-0.38427-0.36129-0.26876
  -3   1   3   21.43    2.11   1-0.85805-0.71522-0.51297-0.69556 0.02436-0.06815
   3   1  -3   17.78    1.88   1-0.61928-0.48188-0.12403 0.05923 0.77530 0.87423
  -3  -1   3   18.76    1.94   1-0.44510-0.58248 0.02067-0.16261 0.89524 0.79640
  -3   1   3   19.87    1.95   1-0.86596-0.72364-0.30313-0.48596-0.39775-0.49007
   3  -1  -3   19.87    1.99   1-0.68977-0.83191-0.72325-0.54047 0.03322 0.12568
   3   1  -3   21.00    2.09   1-0.84852-0.71143 0.20000 0.38322 0.48989 0.58906
  -3  -1   3   20.22    2.05   1-0.23820-0.37602-0.16630-0.34933 0.95687 0.85823
   3   1  -3   21.00    2.09   1-0.79075-0.65278 0.56020 0.74297-0.24672-0.14785
   3  -1  -2    3.12    0.80   1-0.67655-0.81838-0.56439-0.38559-0.47300-0.42609
  -3   1   2    3.43    0.87   1-0.85316-0.71140-0.52151-0.70038-0.01104-0.05794
  -3  -1   2    3.33    0.94   1-0.31563-0.45415 0.11444-0.06490 0.94195 0.88855
  -3  -1   2    3.57    0.94   1-0.34436-0.48327 0.62544 0.44618-0.70016-0.75323
   3   1  -2    2.68    0.84   1-0.52447-0.38550 0.46580 0.64501-0.71271-0.65980
  -3   1   2    3.24    0.84   1-0.84979-0.70867-0.44427-0.62335-0.28366-0.33047
   3  -1  -2    3.56    0.93   1-0.70447-0.84554-0.70961-0.53055 0.01282 0.05963
   3   1  -2    3.64    0.94   1-0.81562-0.67750 0.33617 0.51577 0.47089 0.52436
   3  -1  -1  364.64   13.58   1-0.47155-0.61234-0.51811-0.34304-0.71357-0.71229
  -3   1   1  369.74   13.63   1-0.84354-0.70283-0.53313-0.70827-0.06477-0.06608
  -3  -1   1  361.17   13.88   1-0.15179-0.29136 0.22088 0.04515 0.96341 0.95554
  -3  -1   1  373.52   13.80   1-0.45319-0.59314 0.53560 0.36017-0.71256-0.72003
   3   1  -1  332.40   12.64   1-0.60742-0.46742 0.37051 0.54590-0.70267-0.69534
  -3   1   1  370.44   13.45   1-0.82853-0.68850-0.51663-0.69198-0.21591-0.21708
   3  -1  -1  387.54   14.38   1-0.70641-0.84641-0.70773-0.53240 0.01006 0.01123
   3   1  -1  375.42   13.86   1-0.84434-0.70449 0.53233 0.70771-0.06082-0.05319
  -3   1   0  333.41   12.35   1-0.79193-0.65227-0.55990-0.73131-0.24359-0.19929
  -3   1   0  377.60   13.90   1-0.42887-0.28963 0.03297-0.13858 0.90276 0.94705
  -3  -1   0  361.71   13.52   1 0.03383-0.10684 0.32736 0.15536 0.94429 0.98206
  -3  -1   0  369.75   13.67   1-0.54833-0.68938 0.44010 0.26854-0.71107-0.67278
   3   1   0  342.49   13.16   1-0.68460-0.54355 0.26315 0.43474-0.67975-0.71801
  -3   1   0  363.46   13.38   1-0.81251-0.67355-0.55569-0.72732-0.17611-0.13163
   3  -1   0  373.33   14.11   1-0.28478-0.42409-0.13545 0.03593 0.94897 0.90490
  -3   1   0  292.67   11.65   1-0.46674-0.32743-0.00400-0.17540 0.88438 0.92844
   3   1   0  363.26   13.34   1-0.84473-0.70393 0.53193 0.70362-0.05887-0.09688
  -3  -1   0  371.81   13.84   1-0.64415-0.78485 0.56024 0.38848-0.52076-0.48279
  -3   1  -1    4.93    0.99   1-0.86525-0.72673-0.48814-0.65587 0.11424 0.20418
   3  -1   1    4.98    1.05   1-0.17163-0.30975 0.20864 0.37661 0.96281 0.87304
  -3  -1  -1    4.97    1.04   1-0.62628-0.76836 0.34623 0.17845-0.69849-0.61462
   3   1   1    9.49    1.90   1-0.75052-0.60840 0.14896 0.31678-0.64383-0.72765
  -3   1  -1    5.45    1.12   1-0.80238-0.66451-0.57670-0.74457-0.15361-0.06349
   3  -1   1    5.23    1.10   1-0.42718-0.56551-0.03424 0.13335 0.90351 0.81388
  -3   1  -1    5.85    1.18   1-0.59448-0.45632 0.10171-0.06621 0.79764 0.88734
   3   1   1    4.96    1.02   1-0.84748-0.70564 0.52894 0.69687-0.04452-0.12821
  -3  -1  -1    5.63    1.14   1-0.71683-0.85850 0.56700 0.39897-0.40578-0.32216
  -3   1  -2   47.65    3.18   1-0.85542-0.71795-0.51791-0.68190 0.00425 0.13981
   3  -1   2   50.41    3.43   1-0.68564-0.82286-0.18770-0.02361 0.70331 0.56774
   3   1   2   49.05    3.33   1-0.80177-0.65856 0.03371 0.19779-0.59667-0.72606
  -3   1  -2   47.24    3.12   1-0.79705-0.66025-0.58686-0.75101-0.14243-0.00666
   3  -1   2   47.76    3.32   1-0.68292-0.81972-0.72925-0.56511 0.04247-0.09329
   3  -1   2   50.87    3.42   1-0.53569-0.67302 0.05134 0.21525 0.84285 0.70760
  -3   1  -2   50.00    3.42   1-0.69051-0.55339 0.19265 0.02833 0.69718 0.83243
   3   1   2   44.93    3.04   1-0.85088-0.70810 0.52474 0.68898-0.02524-0.15457
  -3  -1  -2   49.73    3.38   1-0.74578-0.88840 0.56659 0.40226-0.35039-0.22115
  -3   1  -3   43.79    3.06   1-0.84803-0.71160-0.52830-0.68856-0.04153 0.13962
   3  -1   3   44.50    3.11   1-0.78788-0.92402-0.30435-0.14387 0.53535 0.35422
   3   1   3   43.48    3.09   1-0.83731-0.69300-0.07755 0.08275-0.54119-0.71617
  -3   1  -3   43.56    2.98   1-0.79538-0.65964-0.58995-0.75037-0.13898 0.04242
   3  -1   3   44.73    3.12   1-0.67004-0.80577-0.73994-0.57952 0.05942-0.12198
   3  -1   3   45.64    3.17   1-0.61364-0.74989 0.11889 0.27932 0.78057 0.59970
  -3   1  -3   46.54    3.22   1-0.75810-0.62190 0.26688 0.10626 0.59501 0.77584
   3   1   3   47.64    3.26   1-0.85418-0.71046 0.51995 0.68050-0.00436-0.17930
  -3  -1  -3   48.13    3.45   1-0.75859-0.90216 0.56560 0.40498-0.32345-0.14859
  -3   1  -4  146.96    5.40   1-0.84141-0.70605-0.53515-0.69169-0.07497 0.15179
   3  -1   4  167.45    6.20   1-0.81938-0.95446-0.34987-0.19312 0.45408 0.22736
  -3  -1  -4  148.69    5.53   1-0.76507-0.91037 0.11943-0.03702-0.63276-0.41212
   3   1   4  155.21    5.84   1-0.85802-0.71270-0.18142-0.02465-0.48050-0.70103
  -3   1  -4  149.19    5.42   1-0.79638-0.66172-0.58811-0.74479-0.14104 0.08600
  -3   1  -4  159.69    5.83   1-0.83182-0.69654 0.27826 0.12123 0.48025 0.70719
   3  -1   4  162.07    5.89   1-0.66794-0.80315 0.17007 0.32695 0.72452 0.49804
  -3   1  -4  163.82    6.08   1-0.80357-0.66832 0.32602 0.16910 0.49797 0.72439
   3   1   4  154.61    5.65   1-0.85718-0.71253 0.51471 0.67157 0.01738-0.20319
  -3  -1  -4  160.14    6.30   1-0.76380-0.90832 0.56504 0.40812-0.31197-0.09148
  -3   1  -5  209.99    7.05   1-0.83487-0.70058-0.54055-0.69338-0.10382 0.16855
   3  -1   5  229.86    7.78   1-0.83179-0.96581-0.37071-0.21767 0.41313 0.14079
  -3  -1  -5  217.16    7.08   1-0.78823-0.93459 0.06762-0.08505-0.61164-0.34539
  -3   1  -5  203.85    6.70   1-0.79933-0.66573-0.58258-0.73555-0.14716 0.12554
   3  -1   5  223.28    7.31   1-0.70545-0.83971 0.20811 0.36127 0.67751 0.40542
  -3   1  -5  227.40    7.49   1-0.83296-0.69864 0.37280 0.21957 0.40888 0.68093
   3   1   5  223.47    7.19   1-0.85980-0.71421 0.50907 0.66224 0.03965-0.22654
  -3  -1  -6   98.46    5.17   1-0.48190-0.62871-0.52136-0.67123-0.70423-0.39262
  -3   1  -6  117.72    6.15   1-0.82818-0.69491-0.54509-0.69416-0.13031 0.18766
   3  -1   6  151.94    8.13   1-0.83707-0.97002-0.38040-0.23107 0.39317 0.07523
  -3  -1  -6  102.21    5.31   1-0.80419-0.95169 0.02729-0.12167-0.59374-0.28190
   3   1   6  100.68    5.32   1-0.86301-0.71553-0.36023-0.21092-0.35415-0.66597
   3  -1   6  100.74    5.25   1-0.73127-0.86460 0.23599 0.38546 0.63996 0.32228
  -3   1  -6  118.43    6.20   1-0.85098-0.71758 0.40992 0.26038 0.32830 0.64596
   3   1   6   97.47    5.04   1-0.86200-0.71547 0.50305 0.65254 0.06227-0.24956
  -3  -1  -7    1.41    0.61   1-0.51705-0.66492-0.53180-0.67794-0.67069-0.31347
   3   1   7    1.37    0.55   1-0.76507-0.61707-0.56488-0.41875-0.30912-0.66623
  -3   1  -7    1.50    0.63   1-0.82110-0.68890-0.54909-0.69444-0.15584 0.20775
   3  -1   7    2.70    1.18   1-0.83902-0.97089-0.38413-0.23850 0.38533 0.02178
  -3  -1  -7    1.77    0.73   1-0.81512-0.96370-0.00335-0.14855-0.57927-0.22182
   3   1   7    1.40    0.63   1-0.85178-0.70338-0.43515-0.28949-0.29171-0.64918
  -3   1  -7    0.95    0.54   1-0.80894-0.67746-0.56338-0.70895-0.16797 0.19603
   3  -1   7    1.22    0.59   1-0.74913-0.88151 0.25630 0.40206 0.61082 0.24753
  -3   1  -7    1.43    0.77   1-0.86105-0.72859 0.43972 0.29388 0.25540 0.61869
   3   1   7    4.33    1.93   1-0.86374-0.71627 0.49668 0.64248 0.08513-0.27232
   3   1   8   43.19    3.29   1-0.79415-0.64506-0.55932-0.41688-0.23766-0.64039
  -3   1  -8   42.43    3.24   1-0.81362-0.68249-0.55261-0.69423-0.18065 0.22855
   3  -1   8   67.95    5.24   1-0.83908-0.96989-0.38425-0.24234 0.38507-0.02409
  -3  -1  -8   45.60    3.48   1-0.82236-0.97201-0.02545-0.16687-0.56838-0.16532
   3   1   8   41.60    3.22   1-0.83401-0.68460-0.50096-0.35908-0.23121-0.63432
  -3   1  -8   40.04    3.05   1-0.81480-0.68439-0.55062-0.69247-0.18142 0.22823
  -3   1  -8   39.75    3.45   1-0.86543-0.73389 0.46384 0.32166 0.18938 0.59827
   3   1   8   51.85    3.87   1-0.86499-0.71653 0.49001 0.63204 0.10799-0.29511
  -3  -1  -9    0.59    0.53   1-0.55970-0.70967-0.54313-0.68181-0.62588-0.17744
  -3   1  -9    0.54    0.46   1-0.80569-0.67563-0.55571-0.69362-0.20500 0.24981
   3   1   9    0.36    0.41   1-0.81594-0.66579-0.55159-0.41287-0.17315-0.62149
   3  -1   9    0.54    0.84   1-0.83791-0.96765-0.38199-0.24378 0.38984-0.06493
  -3  -1  -9    0.42    0.51   1-0.82691-0.97763-0.04022-0.17787-0.56089-0.11222
  -3   1  -9    0.45    0.49   1-0.82099-0.69164-0.53609-0.67422-0.19639 0.25891
   3   1   9    0.45    0.50   1-0.81120-0.66072-0.55855-0.42040-0.17309-0.62185
  -3   1  -9    0.13    0.51   1-0.86571-0.73510 0.48362 0.34514 0.12899 0.58351
   3   1   9    0.45    0.55   1-0.86576-0.71636 0.48294 0.62127 0.13119-0.31754
  -3   1 -10    1.38    0.64   1-0.79730-0.66830-0.55843-0.69261-0.22903 0.27139
   3   1  10   -0.10    0.31   1-0.83225-0.68098-0.54244-0.40742-0.11452-0.60848
   3  -1  10    2.83    1.21   1-0.83581-0.96448-0.37803-0.24353 0.39812-0.10227
  -3  -1 -10    1.35    0.65   1-0.82941-0.98121-0.04874-0.18260-0.55649-0.06221
  -3   1 -10    1.31    0.58   1-0.82729-0.69902-0.51997-0.65438-0.21261 0.28834
   3   1  10    1.39    0.60   1-0.78438-0.63289-0.60909-0.47472-0.11723-0.61162
  -3   1 -10    1.33    0.65   1-0.86292-0.73320 0.49994 0.36510 0.07356 0.57367
  -3  -1 -10    0.13    0.33   1-0.74143-0.89164 0.56680 0.43212-0.35918 0.13502
  -3   1 -11    6.37    2.44   1-0.78841-0.66048-0.56077-0.69123-0.25285 0.29319
   3   1  11    6.73    1.18   1-0.84438-0.69205-0.53229-0.40099-0.06064-0.60021
   3  -1  11    2.80    1.32   1-0.83294-0.96055-0.37277-0.24198 0.40894-0.13706
  -3  -1 -11    6.78    1.15   1-0.83032-0.98319-0.05187-0.18196-0.55486-0.01497
   3   1  11    6.94    1.21   1-0.75445-0.60189-0.65324-0.52260-0.06379-0.60382
  -3   1 -11    7.68    1.32   1-0.85776-0.72898 0.51356 0.38241 0.02201 0.56775
  -3  -1 -11    0.06    0.34   1-0.73348-0.88464 0.56704 0.43607-0.37478 0.16504
   3   1  12    0.59    0.61   1-0.85320-0.69976-0.52145-0.39387-0.01079-0.59598
   3  -1  12    0.57    0.84   1-0.82939-0.95592-0.36648-0.23940 0.42165-0.16996
  -3  -1 -12    0.52    0.48   1-0.82987-0.98382-0.05033-0.17664-0.55567 0.02983
   3   1  12    0.44    0.51   1-0.72193-0.56830-0.69184-0.56493-0.01255-0.59822
  -3   1 -12    0.43    0.72   1-0.85073-0.72288 0.52495 0.39748-0.02617 0.56519
  -3  -1 -12    0.53    0.62   1-0.72473-0.87684 0.56711 0.43984-0.39134 0.19411
   3   1  13    2.17    0.90   1-0.85939-0.70487-0.51006-0.38619 0.03582-0.59498
   3  -1  13    2.11    0.90   1-0.82519-0.95065-0.35933-0.23596 0.43581-0.20142
  -3  -1 -13    1.79    0.68   1-0.82823-0.98324-0.04467-0.16722-0.55860 0.07251
   3   1  13    1.56    0.69   1-0.68723-0.53253-0.72551-0.60232 0.03667-0.59464
  -3   1 -13    2.02    0.94   1-0.84215-0.71522 0.53447 0.41081-0.07150 0.56540
  -3  -1 -13    2.24    0.81   1-0.71522-0.86828 0.56696 0.44340-0.40865 0.22241
   3   1  14   23.99    2.50   1-0.86337-0.70778-0.49823-0.37808 0.07968-0.59673
   3  -1  14   22.75    2.38   1-0.82036-0.94476-0.35144-0.23177 0.45109-0.23174
  -3   1 -14   21.47    2.34   1-0.83226-0.70627 0.54242 0.42246-0.11447 0.56806
  -3  -1 -14   20.03    2.20   1-0.70502-0.85903 0.56658 0.44665-0.42653 0.25010
   3   1  15    2.17    0.92   1-0.86549-0.70882-0.48602-0.36959 0.12123-0.60080
   3  -1  15    2.23    0.93   1-0.81494-0.93820-0.34292-0.22691 0.46718-0.26130
  -3   1 -15    2.24    1.04   1-0.82122-0.69617 0.54902 0.43275-0.15539 0.57276
  -3  -1 -15    2.17    0.98   1-0.69407-0.84904 0.56592 0.44969-0.44495 0.27730
   3   1  16    5.56    1.31   1-0.86600-0.70825-0.47345-0.36075 0.16084-0.60681
   3  -1  16    5.53    1.21   1-0.80886-0.93105-0.33374-0.22143 0.48409-0.29000
  -3   1 -16    4.20    1.10   1-0.80915-0.68505 0.55443 0.44190-0.19460 0.57915
  -3  -1 -16    5.07    1.19   1-0.68242-0.83834 0.56497 0.45244-0.46379 0.30408
   3   1  17    3.27    1.07   1-0.86507-0.70625-0.46056-0.35158 0.19879-0.61448
   3  -1  17    2.88    0.93   1-0.80214-0.92326-0.32397-0.21537 0.50159-0.31812
  -3   1 -17    3.40    1.06   1-0.79612-0.67296 0.55877 0.44993-0.23229 0.58709
  -3  -1 -17    3.13    1.01   1-0.67007-0.82694 0.56369 0.45487-0.48295 0.33053
   3   1  18    3.81    1.36   1-0.86284-0.70295-0.44734-0.34207 0.23532-0.62356
   3  -1  18    4.95    1.48   1-0.79476-0.91481-0.31365-0.20875 0.51958-0.34574
  -3   1 -18    4.17    1.45   1-0.78218-0.65996 0.56213 0.45699-0.26868 0.59632
  -3  -1 -18    4.56    1.41   1-0.65700-0.81482 0.56208 0.45696-0.50240 0.35671
  -3   2  19   11.85    1.68   1-0.85395-0.55395-0.41748-0.65919 0.31058-0.50852
  -3  -2  19   12.97    1.61   1-0.65267-0.91272-0.15526-0.39846 0.74155-0.09034
  -3   2  18   -0.09    0.86   1-0.85808-0.55914-0.42940-0.66739 0.28162-0.49187
  -3  -2  18    0.19    0.67   1-0.65533-0.91645-0.15781-0.39729 0.73867-0.04763
  -3   2  17    0.66    0.86   1-0.86138-0.56352-0.44101-0.67529 0.25204-0.47583
  -3  -2  17    0.42    0.55   1-0.65657-0.91877-0.15901-0.39477 0.73730-0.00339
  -3   2  16    4.68    1.12   1-0.86383-0.56699-0.45236-0.68293 0.22170-0.46056
  -3  -2  16    4.19    0.97   1-0.65624-0.91951-0.15870-0.39073 0.73766 0.04257
   3   2 -16    5.07    1.16   1-0.75200-0.48655 0.56618 0.79723-0.33753 0.35732
  -3   2  15    4.61    1.08   1-0.86540-0.56963-0.46344-0.69028 0.19053-0.44611
   3   2 -15    5.51    1.12   1-0.76847-0.50208 0.56444 0.79179-0.30140 0.34782
  -3   2  14    2.54    0.92   1-0.86601-0.57132-0.47427-0.69740 0.15834-0.43268
   3   2 -14    2.29    0.81   1-0.78463-0.51703 0.56162 0.78506-0.26252 0.34110
  -3   2  13   20.00    2.98   1-0.86560-0.57198-0.48488-0.70429 0.12493-0.42048
  -3  -2  13   40.00    5.90   1-0.72740-0.99604 0.23171 0.01195 0.64590 0.08807
   3   2 -13   21.60    3.23   1-0.80001-0.53146 0.55761 0.77735-0.22146 0.33653
  -3   2  12   42.99    3.61   1-0.86405-0.57147-0.49529-0.71096 0.08998-0.40982
  -3  -2  12   74.10    6.14   1-0.71981-0.98940 0.22342 0.00738 0.65723 0.14502
   3   2 -12   40.03    3.35   1-0.81480-0.54532 0.55210 0.76814-0.17685 0.33552
  -3   2  11   -0.08    1.07   1-0.86118-0.56967-0.50549-0.71743 0.05325-0.40093
  -3  -2  11    0.11    0.49   1-0.70750-0.97809 0.21028-0.00209 0.67469 0.20814
   3   2 -11    0.17    0.60   1-0.82893-0.55849 0.54463 0.75694-0.12747 0.33928
  -3   2  10    7.23    1.26   1-0.85677-0.56634-0.51548-0.72371 0.01424-0.39432
  -3  -2  10    6.97    1.19   1-0.68872-0.96026 0.19082-0.01782 0.69946 0.27852
   3   2 -10    7.19    1.22   1-0.84208-0.57070 0.53454 0.74316-0.07184 0.34928
   3  -2  -9    8.25    1.17   1-0.62897-0.91830-0.55778-0.35332-0.54154-0.17855
  -3   2   9    8.72    1.33   1-0.85048-0.56111-0.52527-0.72977-0.02763-0.39061
  -3  -2   9    8.41    1.23   1-0.66033-0.93283 0.16265-0.04227 0.73314 0.35782
   3   2  -9    9.25    1.38   1-0.85383-0.58136 0.52049 0.72524-0.00665 0.36882
  -3   2   9    8.61    1.27   1-0.66549-0.37790 0.56316 0.35822-0.48986-0.85373
   3  -2  -8   17.04    1.76   1-0.61469-0.90297-0.55520-0.35446-0.56027-0.24289
  -3   2   8   17.43    1.82   1-0.84179-0.55349-0.53481-0.73558-0.07321-0.39057
   3   2  -8   17.70    1.80   1-0.79786-0.52593-0.31793-0.11583 0.51217 0.84260
  -3  -2   8   16.29    1.74   1-0.61727-0.89062 0.12219-0.07938 0.77719 0.44775
   3   2  -8   16.00    1.72   1-0.86266-0.58925 0.50087 0.70193 0.07022 0.40007
  -3   2   8   15.29    1.68   1-0.61789-0.33126 0.55580 0.35456-0.55613-0.87438
   3  -2  -7   15.41    1.74   1-0.59338-0.88060-0.55090-0.35390-0.58685-0.31509
  -3   2   7   16.71    1.88   1-0.82993-0.54270-0.54398-0.74104-0.12362-0.39536
   3   2  -7   16.39    1.80   1-0.76488-0.49186-0.27506-0.07671 0.58249 0.86728
  -3  -2   7   16.35    1.85   1-0.55226-0.82635 0.06521-0.13295 0.83111 0.54722
   3   2  -7   15.52    1.80   1-0.86597-0.59161 0.47206 0.66944 0.16505 0.44926
   3  -2  -6    9.15    1.27   1-0.56205-0.84822-0.54371-0.35044-0.62326-0.39711
  -3   2   6   10.69    1.50   1-0.81367-0.52751-0.55259-0.74592-0.18046-0.40660
   3   2  -6    9.87    1.33   1-0.72163-0.44754-0.22540-0.03075 0.65455 0.89373
  -3  -2   6   10.33    1.45   1-0.46493-0.73908 0.00541-0.18931 0.88533 0.64646
  -3   2   6    9.45    1.47   1-0.58772-0.30209 0.39474 0.20043-0.70622-0.93197
  -3   2   6   11.17    1.56   1-0.81723-0.53201-0.54505-0.73899-0.18721-0.41333
   3   2  -6   10.14    1.37   1-0.85503-0.58125 0.15878 0.35329 0.49365 0.73302
  -3  -2   6   10.19    1.42   1-0.45278-0.72770-0.01479-0.20933 0.89149 0.65316
   3   2  -6   11.10    1.52   1-0.85758-0.58228 0.42785 0.62154 0.28546 0.52405
   3  -2  -5   99.87    5.14   1-0.51598-0.80109-0.53150-0.34196-0.67176-0.49122
  -3   2   5   95.81    5.11   1-0.79103-0.50594-0.56013-0.74974-0.24598-0.42651
   3   2  -5  105.72    5.33   1-0.66609-0.39101-0.16825 0.02284 0.72664 0.92010
  -3  -2   5  103.17    5.42   1-0.40497-0.68009 0.05077-0.14007 0.91291 0.71961
  -3   2   5  100.58    5.17   1-0.73760-0.45345-0.67424-0.86445-0.03652-0.21699
   3   2  -5  102.37    5.17   1-0.82300-0.54819 0.31125 0.50213 0.47516 0.66883
  -3  -2   5  101.19    5.26   1-0.30433-0.58023-0.12220-0.31295 0.94469 0.75192
   3   2  -5  115.80    6.02   1-0.82387-0.54762 0.35715 0.54714 0.44008 0.63304
   3  -2  -4   26.75    2.24   1-0.44773-0.73179-0.51036-0.32455-0.73421-0.59928
  -3   2   4   23.60    2.00   1-0.75863-0.47459-0.56560-0.75148-0.32336-0.45827
   3   2  -4   38.09    3.07   1-0.59658-0.32031-0.10357 0.08365 0.79584 0.94361
  -3  -2   4   27.09    2.27   1-0.33103-0.60730 0.10378-0.08312 0.93789 0.79010
   3   2  -4   22.21    2.21   1-0.31035-0.03335 0.64996 0.83696-0.69370-0.54624
  -3   2   4   27.58    2.21   1-0.69607-0.41299-0.71754-0.90403 0.02458-0.11025
   3   2  -4   31.86    2.65   1-0.73837-0.46115 0.24395 0.43029 0.62871 0.77600
  -3   2   3    0.32    0.39   1-0.71049-0.42749-0.56681-0.74889-0.41703-0.50636
   3   2  -3    0.59    0.61   1-0.51251-0.23520-0.03232 0.15122 0.85806 0.96010
  -3  -2   3    0.50    0.50   1-0.24247-0.51982 0.16351-0.01979 0.95627 0.85404
   3   2  -3    0.58    0.62   1-0.36308-0.08503 0.61126 0.79444-0.70322-0.60135
  -3   2   3    0.56    0.47   1-0.67454-0.39252-0.73628-0.91904 0.05356-0.03562
   3   2  -3    0.46    0.49   1-0.56941-0.29141 0.07982 0.26287 0.81816 0.91976
  -3   2   2    5.31    1.01   1-0.63671-0.35476-0.55907-0.73742-0.53106-0.57476
   3   2  -2    5.63    1.11   1-0.41545-0.13714 0.04301 0.22272 0.90859 0.96518
  -3  -2   2    5.62    1.08   1-0.14028-0.41870 0.22790 0.04829 0.96352 0.90683
   3   2  -2    5.87    1.15   1-0.42173-0.14263 0.56349 0.74285-0.71036-0.65408
  -3   2   2    5.42    1.00   1-0.66479-0.38385-0.74408-0.92311 0.06617 0.02263
   3   2  -2    5.52    1.06   1-0.32046-0.04162-0.11111 0.06824 0.94072 0.99680
  -3   2   1   28.49    2.35   1-0.52156-0.24066-0.53307-0.70769-0.66618-0.66426
   3   2  -1   27.69    2.20   1-0.30802-0.02854 0.11967 0.29548 0.94382 0.95491
  -3  -2   1   28.74    2.33   1-0.02741-0.30693 0.29380 0.11793 0.95547 0.94439
  -3   2   1   27.74    2.17   1-0.01223 0.26787 0.30226 0.12701 0.95314 0.95504
   3   2  -1   35.09    2.97   1-0.48493-0.20479 0.50572 0.68125-0.71350-0.70281
  -3   2   1   27.76    2.15   1-0.66253-0.38265-0.74584-0.92114 0.06907 0.07117
  -3   2   1   28.44    2.37   1-0.28461-0.00428-0.13556-0.31063 0.94900 0.95051
  -3   2   0    2.95    0.81   1-0.26840 0.01060 0.14642-0.02507 0.95211 0.99962
   3   2   0    3.46    0.91   1-0.19601 0.08453 0.19336 0.36558 0.96134 0.92693
  -3  -2   0    2.92    0.82   1 0.09060-0.18998 0.35707 0.18493 0.92967 0.96421
   3   2   0    3.35    0.93   1-0.55080-0.26963 0.43737 0.60896-0.71085-0.74596
  -3   2   0    3.08    0.79   1-0.66522-0.38641-0.74375-0.91532 0.06563 0.11338
  -3   2   0    3.38    0.94   1-0.38923-0.10987-0.06232-0.23359 0.91903 0.96610
   3   2   0    2.83    0.78   1-0.60539-0.32478 0.55338 0.72520-0.57207-0.60712
  -3   2  -1   38.85    2.65   1-0.51211-0.23393-0.03200-0.19958 0.85832 0.95154
   3   2   1   38.91    2.66   1-0.08528 0.19635 0.26068 0.42916 0.96164 0.88162
   3  -2   1   40.49    2.95   1 0.12315-0.15484 0.37350 0.54134 0.91941 0.82642
   3   2   1   37.74    2.68   1-0.61637-0.33415 0.35912 0.52693-0.70079-0.78145
  -3   2  -1   35.78    2.50   1-0.67129-0.39355-0.73893-0.90678 0.05780 0.15119
   3  -2   1   39.64    2.81   1-0.22094-0.49931-0.17747-0.01000 0.95900 0.86636
  -3   2  -1   39.13    2.83   1-0.48798-0.20961 0.01265-0.15495 0.87276 0.96542
   3   2   1   39.33    2.71   1-0.67545-0.39389 0.56428 0.73239-0.47470-0.55537
  -3   2  -2   46.14    2.95   1-0.68500-0.40785-0.18706-0.35084 0.70411 0.84295
   3  -2   2   44.58    3.10   1-0.11664-0.39359 0.24215 0.40627 0.96320 0.82463
   3   2   2   47.35    3.05   1 0.01808 0.30077 0.31887 0.48360 0.94762 0.82198
  -3  -2  -2   45.94    2.97   1-0.42419-0.70747 0.56136 0.39729-0.71058-0.58449
   3   2   2   42.14    2.82   1-0.67882-0.39554 0.27200 0.43606-0.68206-0.80832
  -3   2  -2   47.47    2.97   1-0.67968-0.40301-0.73201-0.89613 0.04678 0.18582
   3  -2   2   45.81    2.98   1-0.31549-0.59288-0.11454 0.04913 0.94198 0.80378
  -3   2  -2   43.01    2.87   1-0.57607-0.29868 0.08558-0.07824 0.81290 0.95113
   3   2   2   46.20    2.94   1-0.72333-0.44081 0.56710 0.73145-0.39391-0.52025
  -3   2  -3   10.62    1.43   1-0.78336-0.50727-0.29839-0.45857 0.54524 0.72964
   3  -2   3   11.57    1.58   1-0.31675-0.59256 0.11367 0.27407 0.94167 0.75746
   3   2   3   10.14    1.43   1 0.10991 0.39366 0.36687 0.52789 0.92375 0.75256
  -3  -2  -3   10.07    1.42   1-0.47957-0.76390 0.51090 0.35065-0.71343-0.54175
   3   2   3    9.81    1.39   1-0.73512-0.45080 0.17820 0.33847-0.65409-0.82596
  -3   2  -3   10.15    1.41   1-0.68967-0.41407-0.72334-0.88374 0.03336 0.21804
  -3   2  -3   10.92    1.58   1-0.65110-0.37481 0.15376-0.00670 0.74325 0.92707
   3   2   3   11.53    1.56   1-0.75755-0.47408 0.56571 0.72635-0.32570-0.49765
   3   2   4  241.48   10.21   1-0.50060-0.21579-0.52703-0.36924-0.68675-0.90393
  -3   2  -4  255.00   10.46   1-0.83269-0.55764-0.37232-0.52879 0.40986 0.63984
   3  -2   4  258.65   10.62   1-0.45922-0.73425 0.00983 0.16624 0.88826 0.65820
   3   2   4  277.58   11.59   1 0.18864 0.47344 0.40518 0.56249 0.89456 0.67782
  -3  -2  -4  253.50   10.42   1-0.52793-0.81326 0.46214 0.30584-0.71253-0.49502
   3   2   4  260.28   10.72   1-0.78267-0.49723 0.08069 0.23719-0.61717-0.83456
  -3   2  -4  245.20   10.05   1-0.70074-0.42620-0.71318-0.86985 0.01808 0.24840
  -3   2  -4  237.88    9.86   1-0.71217-0.43692 0.21522 0.05822 0.66819 0.89761
   3   2   4  256.46   10.45   1-0.78288-0.49837 0.56199 0.71889-0.26694-0.48457
  -3  -2  -4  256.45   10.66   1-0.52987-0.81428 0.53537 0.37837-0.65772-0.44019
   3   2   5   92.08    8.05   1-0.57271-0.28685-0.54627-0.39221-0.61121-0.87400
  -3   2  -5  146.58    7.97   1-0.85535-0.58108-0.42129-0.57382 0.30146 0.57711
   3  -2   5  147.78    8.17   1-0.55409-0.82799-0.06676 0.08599 0.82977 0.55410
   3   2   5  147.39    8.11   1-0.81997-0.53339-0.01796 0.13483-0.57212-0.83504
  -3   2  -5  158.16    8.59   1-0.71249-0.43902-0.70167-0.85461 0.00132 0.27729
  -3   2  -5  136.79    7.55   1-0.76012-0.48580 0.26930 0.11602 0.59133 0.86633
   3   2   5  163.43    8.86   1-0.80231-0.51687 0.55687 0.71008-0.21490-0.47814
  -3  -2  -5  146.06    8.16   1-0.56184-0.84720 0.54366 0.39036-0.62350-0.36035
  -3   2  -6   10.69    1.44   1-0.86437-0.59111-0.45554-0.60430 0.21293 0.53422
   3  -2   6   12.34    1.64   1-0.61626-0.88909-0.12127 0.02775 0.77814 0.45687
  -3  -2  -6   10.25    1.40   1-0.60257-0.89001 0.37658 0.22779-0.70362-0.39494
   3   2   6   11.40    1.58   1-0.84620-0.55851-0.11505 0.03397-0.52029-0.82880
  -3   2  -6   10.67    1.40   1-0.72465-0.45225-0.68890-0.83811-0.01662 0.30499
  -3   2  -6   10.92    1.48   1-0.85331-0.58032 0.17069 0.02132 0.49266 0.81410
  -3   2  -6   11.59    1.58   1-0.79664-0.52326 0.31623 0.16664 0.51512 0.83571
   3   2   6   12.48    1.64   1-0.81753-0.53114 0.55085 0.70038-0.16791-0.47680
  -3  -2  -6   11.54    1.60   1-0.58355-0.86986 0.54875 0.39915-0.59861-0.28984
  -3   2  -7    3.62    0.87   1-0.86591-0.59373-0.48037-0.62542 0.13938 0.50628
   3  -2   7    4.11    0.96   1-0.65724-0.92903-0.15965-0.01448 0.73657 0.36971
  -3  -2  -7    3.58    0.81   1-0.62999-0.91847 0.34131 0.19633-0.69757-0.34329
   3   2   7    3.83    0.90   1-0.86137-0.57277-0.20860-0.06300-0.46315-0.81728
  -3   2  -7    1.91    0.48   1-0.73699-0.46566-0.67496-0.82044-0.03556 0.33170
   3  -2   7    3.91    0.98   1-0.59529-0.86774 0.10243 0.24788 0.79695 0.43078
  -3   2  -7    4.21    1.06   1-0.82352-0.55109 0.35658 0.21067 0.44119 0.80741
   3   2   7    3.89    0.95   1-0.82962-0.54228 0.54419 0.69003-0.12483-0.47935
  -3  -2  -7    4.31    1.04   1-0.59802-0.88528 0.55188 0.40598-0.58120-0.22681
  -3   2  -8   17.66    1.89   1-0.86317-0.59202-0.49902-0.64033 0.07685 0.48936
   3  -2   8   16.74    1.80   1-0.68457-0.95529-0.18663-0.04517 0.70464 0.29218
  -3  -2  -8   31.32    3.32   1-0.65170-0.94122 0.31163 0.17046-0.69149-0.29161
   3   2   8   14.66    1.58   1-0.86602-0.57635-0.29639-0.15450-0.40268-0.80246
   3  -2   8   16.12    1.69   1-0.62164-0.89313 0.12619 0.26788 0.77306 0.36130
  -3   2  -8   16.28    1.80   1-0.84250-0.57101 0.39108 0.24888 0.37045 0.78230
   3   2   8   16.74    1.79   1-0.83929-0.55102 0.53703 0.67917-0.08471-0.48485
  -3   2  -9   78.07    4.29   1-0.85777-0.58771-0.51354-0.65112 0.02211 0.48024
   3  -2   9   75.87    4.31   1-0.70290-0.97251-0.20545-0.06746 0.68096 0.22284
  -3  -2  -9   69.28    3.90   1-0.66839-0.95895 0.28760 0.15024-0.68595-0.24046
   3   2   9   73.51    4.18   1-0.86114-0.57066-0.37799-0.23976-0.33992-0.78540
  -3   2  -9   82.18    4.60   1-0.85506-0.58449 0.42050 0.28198 0.30338 0.76082
  -3  -2  -9   75.82    4.36   1-0.61243-0.90160 0.55476 0.41627-0.56315-0.11752
  -3   2 -10   15.96    1.69   1-0.85065-0.58159-0.52504-0.65887-0.02661 0.47710
   3  -2  10   15.35    1.66   1-0.71491-0.98345-0.21815-0.08387 0.66430 0.16057
  -3  -2 -10   14.28    1.51   1-0.68074-0.97237 0.26909 0.13533-0.68131-0.19018
   3   2  10   15.86    1.71   1-0.84797-0.55641-0.45208-0.31757-0.27669-0.76782
  -3   2 -10   17.33    1.88   1-0.86248-0.59285 0.44565 0.31082 0.23983 0.74291
  -3  -2 -11    2.23    0.73   1-0.68927-0.98196 0.25587 0.12590-0.67780-0.14106
   3   2  11    2.57    0.83   1-0.82760-0.53508-0.51915-0.38842-0.21342-0.75020
  -3   2 -11    2.52    0.98   1-0.86571-0.59698 0.46710 0.33593 0.17986 0.72852
   3  -2  12    0.09    0.54   1-0.72681-0.99320-0.23106-0.10420 0.64679 0.05183
  -3  -2 -12   -0.07    0.38   1-0.69448-0.98821 0.24765 0.12146-0.67554-0.09320
   3   2  12    0.16    0.55   1-0.80113-0.50763-0.57913-0.45219-0.15096-0.73336
  -3   2 -12   -0.06    0.67   1-0.86555-0.59776 0.48547 0.35801 0.12300 0.71729
   3   2  13    9.60    1.51   1-0.83490-0.54032-0.54053-0.41628-0.10371-0.73126
   3  -2  13   11.21    1.58   1-0.72862-0.99393-0.23305-0.10989 0.64404 0.00347
  -3  -2 -13    9.61    1.36   1-0.69669-0.99147 0.24410 0.12171-0.67455-0.04659
   3   2  13   10.29    1.47   1-0.76950-0.47494-0.63229-0.50908-0.08976-0.71781
  -3   2 -13    8.08    1.25   1-0.86258-0.59567 0.50115 0.37732 0.06920 0.70907
   3   2  14    8.07    1.39   1-0.84565-0.55001-0.53096-0.41043-0.05417-0.72734
   3  -2  14    7.96    1.39   1-0.72843-0.99266-0.23284-0.11338 0.64433-0.04184
  -3   2 -14    7.49    1.36   1-0.85725-0.59127 0.51458 0.39444 0.01791 0.70342
   3   2  15    2.08    0.88   1-0.85379-0.55702-0.52056-0.40375-0.00696-0.72574
   3  -2  15    3.05    0.93   1-0.72658-0.98974-0.23080-0.11505 0.64715-0.08464
  -3   2 -15    2.39    0.94   1-0.84990-0.58487 0.52601 0.40956-0.03100 0.70012
  -3  -2 -15    2.21    0.91   1-0.59536-0.89024 0.55132 0.43504-0.58444 0.13489
   3   2  16    4.36    1.13   1-0.85965-0.56182-0.50943-0.39633 0.03825-0.72613
   3  -2  16    4.68    1.04   1-0.72331-0.98540-0.22722-0.11518 0.65206-0.12534
  -3   2 -16    4.65    1.18   1-0.84080-0.57672 0.53571 0.42314-0.07785 0.69881
  -3  -2 -16    4.68    1.09   1-0.58727-0.88309 0.54957 0.43700-0.59420 0.17076
   3   2  17   -0.05    0.69   1-0.86351-0.56460-0.49766-0.38828 0.08168-0.72832
   3  -2  17   -0.10    0.57   1-0.71878-0.97980-0.22231-0.11397 0.65872-0.16429
  -3   2 -17    0.04    0.82   1-0.83014-0.56700 0.54385 0.43497-0.12279 0.69950
  -3  -2 -17   -0.36    0.51   1-0.57806-0.87484 0.54751 0.43863-0.60504 0.20554
   3   2  18    0.34    0.71   1-0.86556-0.56558-0.48531-0.37967 0.12353-0.73209
   3  -2  18    0.57    0.63   1-0.71311-0.97305-0.21622-0.11159 0.66687-0.20176
  -3   2 -18    0.44    0.80   1-0.81809-0.55588 0.55058 0.44540-0.16606 0.70185
  -3  -2 -18    0.42    0.65   1-0.56780-0.86553 0.54510 0.43993-0.61681 0.23939
  -3   3  18    2.61    1.21   1-0.86519-0.42611-0.46150-0.69913 0.19609-0.57414
  -3  -3  18    1.64    0.86   1-0.55059-0.95190-0.06380-0.30338 0.83233 0.04282
  -3   3  17   19.68    4.33   1-0.86600-0.42799-0.47317-0.70708 0.16171-0.56290
  -3  -3  17   18.30    3.97   1-0.54806-0.95043-0.06167-0.29753 0.83416 0.09026
  -3   3  16    1.10    0.89   1-0.86564-0.42871-0.48446-0.71465 0.12630-0.55269
  -3  -3  16    2.05    0.83   1-0.54343-0.94687-0.05779-0.28993 0.83745 0.13916
  -3   3  15    0.51    0.76   1-0.86403-0.42813-0.49539-0.72182 0.08963-0.54375
  -3  -3  15    0.56    0.61   1-0.53631-0.94092-0.05185-0.28039 0.84242 0.18985
  -3   3  14   -0.12    1.19   1-0.86103-0.42620-0.50591-0.72863 0.05164-0.53613
  -3  -3  14    0.06    0.65   1-0.52667-0.93233-0.04388-0.26870 0.84893 0.24197
  -3   3  13    8.94    1.99   1-0.85648-0.42273-0.51603-0.73502 0.01203-0.53012
  -3  -3  13    8.88    1.95   1-0.51398-0.92069-0.03351-0.25460 0.85714 0.29580
  -3   3  12    4.30    1.09   1-0.85017-0.41749-0.52567-0.74093-0.02945-0.52602
  -3  -3  12    4.32    1.08   1-0.49777-0.90554-0.02045-0.23781 0.86706 0.35132
  -3  -3  12    3.57    0.86   1-0.51095-0.92022 0.03105-0.18610 0.85904 0.34431
   3   3 -12    4.02    1.04   1-0.85420-0.44454 0.51992 0.73568-0.00421 0.51102
  -3   3  11    4.96    1.23   1-0.84180-0.41019-0.53480-0.74634-0.07317-0.52412
  -3  -3  11    4.63    1.04   1-0.47752-0.88634-0.00440-0.21804 0.87860 0.40848
  -3  -3  11    4.74    0.96   1-0.47807-0.88831 0.00483-0.20854 0.87830 0.40914
   3   3 -11    4.79    1.18   1-0.86222-0.45162 0.50236 0.71443 0.06481 0.53442
  -3   3  10   59.54    3.58   1-0.83099-0.40045-0.54329-0.75111-0.11950-0.52484
  -3  -3  10   62.14    3.77   1-0.45258-0.86245 0.01495-0.19495 0.89159 0.46708
  -3  -3  10   60.63    3.57   1-0.43560-0.84663-0.02789-0.23774 0.89970 0.47611
   3   3 -10   62.97    3.65   1-0.86594-0.45440 0.47958 0.68797 0.14189 0.56587
  -3   3   9    0.32    0.48   1-0.81722-0.38776-0.55099-0.75508-0.16892-0.52866
  -3  -3   9    0.21    0.60   1-0.42245-0.83320 0.03779-0.16814 0.90559 0.52677
  -3  -3   9    0.13    0.41   1-0.38087-0.79288-0.06839-0.27444 0.92209 0.54406
   3   3  -9    0.18    0.54   1-0.86336-0.45088 0.44988 0.65458 0.22846 0.60681
  -3   3   8    4.15    1.72   1-0.79982-0.37142-0.55767-0.75804-0.22199-0.53611
  -3   3   8    4.31    1.76   1-0.79501-0.36690 0.05103-0.15060-0.60443-0.91798
  -3  -3   8    4.55    1.86   1-0.31187-0.72486-0.11703-0.31929 0.94288 0.61042
   3   3  -8    4.85    2.02   1-0.85145-0.43803 0.41107 0.61207 0.32565 0.65839
  -3   3   7  235.78    9.79   1-0.77784-0.35051-0.56296-0.75961-0.27933-0.54784
  -3   3   7  240.59    9.76   1-0.61789-0.19108 0.35716 0.15907-0.70045-0.96859
   3   3  -7  240.34   10.32   1-0.82869-0.41616 0.29043 0.48898 0.47844 0.76661
  -3  -3   7  242.45    9.70   1-0.22693-0.64091-0.17360-0.37207 0.95831 0.67140
   3   3  -7  261.27   90.37   1-0.82581-0.41144 0.36037 0.55768 0.43377 0.72090
  -3   3   6    1.46    0.68   1-0.75002-0.32376-0.56632-0.75924-0.34165-0.56455
  -3   3   6    1.34    0.61   1-0.43605-0.01003 0.55100 0.35688-0.71151-0.93409
   3   3  -6    1.29    0.62   1-0.78078-0.36544 0.29503 0.48868 0.55075 0.79223
  -3   3   5   31.19    3.13   1-0.27637 0.14859 0.67292 0.48262-0.68614-0.86312
  -3   3   4    6.50    1.09   1-0.66958-0.24542-0.56364-0.74899-0.48369-0.61544
   3   3  -4    7.73    1.27   1-0.55082-0.13462-0.06400 0.12346 0.83216 0.98317
  -3   3   4    9.47    1.47   1 0.18286 0.60605 0.40246 0.21623 0.89698 0.76546
   3   3  -4    0.08    0.43   1-0.31637 0.10080 0.64573 0.83284-0.69493-0.54425
   3   3  -4    7.08    1.20   1-0.61095-0.19371 0.11645 0.30296 0.78305 0.93310
  -3   3   1   23.25    2.26   1-0.44892-0.02792-0.51075-0.68491-0.73320-0.72808
   3   3  -1   23.55    2.16   1-0.32448 0.09488 0.10833 0.28430 0.93966 0.95402
  -3   3   1   20.81    1.95   1-0.17146 0.24861 0.20874 0.03376 0.96282 0.96801
   3   3  -1   20.94    2.11   1-0.44895-0.02863 0.53946 0.71510-0.71233-0.69843
  -3   3   1   23.01    2.23   1-0.30689 0.11348-0.12045-0.29538 0.94409 0.94861
  -3   3   0    3.61    0.93   1-0.31470 0.10419 0.11509-0.05625 0.94218 0.99296
   3   3   0    2.87    0.77   1-0.24264 0.17778 0.16340 0.33566 0.95625 0.92505
  -3  -3   0   -0.05    0.35   1 0.15491-0.26558 0.38909 0.21680 0.90807 0.93939
   3   3   0    3.00    0.84   1-0.50051-0.07914 0.49036 0.66218-0.71346-0.74515
  -3   3   0    3.62    0.99   1-0.38442 0.03496-0.06581-0.23695 0.92080 0.97088
   3   3   0    3.36    0.82   1-0.51513-0.09462 0.53126 0.70312-0.67260-0.70474
  -3   3  -1   81.20    4.18   1-0.45348-0.03537 0.01425-0.15305 0.89114 0.98758
   3   3   1   78.64    3.98   1-0.16211 0.25941 0.21453 0.38324 0.96316 0.88646
   3   3   1   79.83    4.20   1-0.55426-0.13191 0.43352 0.60132-0.71052-0.78804
  -3   3  -1   79.27    4.19   1-0.46018-0.04177-0.00909-0.17644 0.88777 0.98342
   3   3   1   82.84    4.20   1-0.58114-0.15968 0.54821 0.71637-0.60144-0.67919
  -3   3  -2   11.73    1.44   1-0.57534-0.15832-0.08495-0.24863 0.81348 0.95556
   3   3   2   11.74    1.45   1-0.08472 0.33788 0.26101 0.42595 0.96161 0.83928
   3  -3   2   12.71    1.61   1 0.08842-0.32843 0.35595 0.51994 0.93031 0.78853
   3   3   2   11.46    1.51   1-0.60854-0.18514 0.36910 0.53314-0.70245-0.82551
  -3   3  -2   11.68    1.52   1-0.53187-0.11440 0.04817-0.11558 0.84545 0.98668
   3   3   2   12.38    1.51   1-0.63469-0.21227 0.55874 0.72320-0.53382-0.65720
  -3   3  -3   39.30    2.79   1-0.67256-0.25654-0.17462-0.33436 0.71914 0.90685
   3  -3   3   38.38    2.81   1-0.03972-0.45553 0.28687 0.44713 0.95714 0.76978
   3   3   3   36.81    2.58   1-0.01294 0.41072 0.30187 0.46311 0.95326 0.78538
  -3  -3  -3   38.74    2.83   1-0.25374-0.67826 0.68740 0.52704-0.68050-0.51204
   3   3   3   35.92    2.69   1-0.66173-0.23728 0.29732 0.45756-0.68826-0.85693
   3  -3   3   37.37    2.75   1-0.21823-0.63468-0.17921-0.01945 0.95929 0.77252
  -3   3  -3   39.29    2.88   1-0.59746-0.18112 0.10436-0.05615 0.79507 0.98185
   3   3   3   37.95    2.70   1-0.67812-0.25476 0.56455 0.72531-0.47054-0.63954
  -3   3  -4   35.10    2.41   1-0.74473-0.32980-0.25121-0.40745 0.61826 0.85158
   3  -3   4   35.85    2.54   1-0.15647-0.57121 0.21801 0.37452 0.96332 0.73037
   3   3   4   32.20    2.28   1 0.05232 0.47703 0.33718 0.49464 0.93998 0.72647
  -3  -3  -4   36.68    2.55   1-0.29485-0.72042 0.66061 0.50408-0.69039-0.47633
   3   3   4   34.17    2.48   1-0.71199-0.28648 0.21894 0.37545-0.66718-0.88145
   3  -3   4   38.09    2.71   1-0.28095-0.69642-0.13802 0.01793 0.94974 0.71740
  -3   3  -4   38.12    2.69   1-0.65564-0.24036 0.15811 0.00099 0.73833 0.97068
   3   3   4   35.92    2.44   1-0.71349-0.28916 0.56691 0.72387-0.41173-0.62640
   3   3   5   -0.07    0.30   1-0.52805-0.10207-0.53487-0.38035-0.65959-0.91918
  -3   3  -5    0.14    0.40   1-0.79470-0.38080-0.31357-0.46605 0.51972 0.79861
   3  -3   5    0.20    0.45   1-0.25692-0.67048 0.15403 0.30687 0.95407 0.67548
  -3  -3  -5    0.72    0.56   1-0.33225-0.75886 0.63435 0.48164-0.69799-0.43834
   3   3   5    0.00    0.89   1-0.75724-0.33059 0.13558 0.28834-0.63890-0.89864
   3  -3   5    0.32    0.53   1-0.33627-0.75075-0.10012 0.05203 0.93642 0.65852
  -3   3  -5    0.03    0.58   1-0.70581-0.29148 0.20849 0.05510 0.67702 0.95498
   3   3   5    0.22    0.47   1-0.74257-0.31729 0.56675 0.72000-0.35689-0.61718
  -3   3  -6   18.78    1.99   1-0.82768-0.41481-0.36355-0.51232 0.42750 0.75196
   3  -3   6   16.11    1.79   1-0.33918-0.75168 0.09808 0.24722 0.93559 0.61143
  -3  -3  -6   18.15    1.97   1-0.36565-0.79331 0.60928 0.46038-0.70361-0.39837
   3   3   6   16.49    1.84   1-0.79616-0.36845 0.04814 0.19712-0.60316-0.90850
  -3   3  -6   14.77    1.66   1-0.74787-0.33447 0.25484 0.10518 0.61296 0.93651
   3   3   6   16.72    1.80   1-0.76661-0.34039 0.56469 0.71424-0.30563-0.61154
   3   3   8    1.32    0.67   1-0.67394-0.24482-0.56412-0.42080-0.47703-0.87348
  -3   3  -8    1.70    0.76   1-0.85976-0.44864-0.43499-0.57601 0.26756 0.68331
   3  -3   8    2.11    0.81   1-0.45631-0.86705 0.01208 0.15331 0.88973 0.47403
  -3  -3  -8    1.85    0.75   1-0.41991-0.84966 0.56505 0.42379-0.71020-0.31377
   3   3   8    1.79    0.76   1-0.84942-0.41943-0.13061 0.01091-0.51129-0.90772
  -3   3  -8    1.82    0.81   1-0.80958-0.39808 0.33480 0.19254 0.48215 0.89691
   3   3   9    3.79    1.07   1-0.71014-0.27997-0.56680-0.42721-0.41764-0.85970
  -3   3  -9    5.16    1.24   1-0.86508-0.45495-0.46064-0.59788 0.19856 0.65996
   3  -3   9    4.37    1.10   1-0.49617-0.90586-0.01917 0.11832 0.86800 0.40669
  -3  -3  -9    4.44    1.10   1-0.44073-0.87153 0.54684 0.40941-0.71183-0.26981
   3   3   9    3.72    1.01   1-0.86243-0.43163-0.21904-0.08088-0.45632-0.89841
  -3   3  -9    4.84    1.32   1-0.83057-0.42002 0.36855 0.22996 0.41750 0.87789
   3   3  10    1.39    0.70   1-0.74097-0.30956-0.56682-0.43103-0.36010-0.84757
   3  -3  10   -0.08    0.38   1-0.52678-0.93542-0.04397 0.08979 0.84886 0.34193
  -3  -3 -10    1.62    0.74   1-0.45742-0.88927 0.53172 0.39811-0.71276-0.22515
   3   3  10    1.22    0.70   1-0.86595-0.43409-0.30415-0.16970-0.39700-0.88473
  -3   3 -10    1.40    0.84   1-0.84600-0.43639 0.39846 0.26357 0.35426 0.86028
   3   3  11   12.90    1.80   1-0.76732-0.33484-0.56460-0.43254-0.30404-0.83713
   3  -3  11   12.95    1.72   1-0.55021-0.95766-0.06348 0.06669 0.83260 0.28006
  -3  -3 -11   12.51    1.66   1-0.47008-0.90298 0.51993 0.39014-0.71322-0.18002
   3   3  11   11.35    1.57   1-0.86021-0.42765-0.38545-0.25464-0.33384-0.86733
  -3   3 -11   12.44    1.78   1-0.85658-0.44788 0.42482 0.29362 0.29290 0.84450
   3   3  12    2.66    0.83   1-0.78955-0.35599-0.56050-0.43213-0.24987-0.82857
   3  -3  12    3.18    0.87   1-0.56760-0.97398-0.07827 0.04817 0.81957 0.22142
  -3   3 -12    3.38    1.05   1-0.86298-0.45519 0.44800 0.32046 0.23354 0.83072
   3   3  13    2.83    1.06   1-0.80819-0.37356-0.55480-0.43015-0.19752-0.82183
   3  -3  13    3.11    0.97   1-0.58027-0.98559-0.08923 0.03349 0.80951 0.16575
  -3   3 -13    3.37    1.12   1-0.86580-0.45894 0.46836 0.34451 0.17613 0.81894
   3  -3  14    0.17    0.68   1-0.58911-0.99336-0.09697 0.02203 0.80221 0.11284
  -3   3 -14    0.48    0.77   1-0.86548-0.45956 0.48615 0.36600 0.12077 0.80921
   3  -3  15    0.70    0.81   1-0.59476-0.99795-0.10196 0.01331 0.79740 0.06243
  -3   3 -15    0.08    0.58   1-0.86244-0.45741 0.50161 0.38511 0.06752 0.80153
   3  -3  16    0.68    0.82   1-0.59774-0.99987-0.10461 0.00695 0.79483 0.01425
  -3   3 -16   -0.08    0.83   1-0.85700-0.45291 0.51505 0.40223 0.01602 0.79566
  -3   4  16    0.65    0.85   1-0.86170-0.28463-0.50399-0.73375 0.05883-0.61691
  -3  -4  16    0.63    0.74   1-0.41650-0.95970 0.04223-0.18994 0.90815 0.20710
  -3   4  15    9.49    2.39   1-0.85745-0.28145-0.51418-0.74023 0.01952-0.61060
  -3  -4  15    8.56    2.12   1-0.40553-0.94980 0.05036-0.17809 0.91268 0.25720
  -3   4  14    1.62    0.94   1-0.85157-0.27665-0.52380-0.74611-0.02107-0.60562
  -3  -4  14    1.33    0.69   1-0.39171-0.93704 0.06051-0.16423 0.91809 0.30818
  -3   4  13   -0.09    0.70   1-0.84387-0.27002-0.53280-0.75138-0.06314-0.60208
  -3  -4  13    0.41    0.63   1-0.37474-0.92113 0.07282-0.14821 0.92426 0.35992
  -3   4  12    1.49    0.89   1-0.83414-0.26135-0.54109-0.75596-0.10685-0.60017
  -3  -4  12    1.57    0.88   1-0.35430-0.90175 0.08742-0.12989 0.93103 0.41225
  -3   4  11   17.09    2.05   1-0.82209-0.25038-0.54857-0.75970-0.15240-0.60013
  -3  -4  11   17.61    2.06   1-0.33008-0.87866 0.10444-0.10867 0.93815 0.46489
  -3   4  10   17.40    3.29   1-0.80737-0.23673-0.55510-0.76251-0.19999-0.60210
  -3  -4  10   17.47    3.26   1-0.30168-0.85134 0.12400-0.08541 0.94530 0.51761
  -3   4   9   27.31    2.60   1-0.78957-0.21999-0.56049-0.76417-0.24983-0.60632
  -3  -4   9   28.21    2.64   1-0.26882-0.81954 0.14613-0.05957 0.95203 0.56990
  -3   4   8   19.63    3.03   1-0.76817-0.19966-0.56448-0.76444-0.30210-0.61298
  -3  -4   8   19.14    2.91   1-0.23113-0.78296 0.17089-0.03125 0.95779 0.62127
   3   4  -8   18.13    2.81   1-0.81851-0.26505 0.34849 0.54948 0.45670 0.79234
  -3   4   7    0.87    0.61   1-0.74253-0.17509-0.56675-0.76298-0.35697-0.62224
  -3  -4   7    1.28    0.71   1-0.18863-0.74154 0.19801-0.00044 0.96187 0.67090
   3   4  -7    1.22    0.74   1-0.27191 0.28230 0.67583 0.87450-0.68506-0.39439
   3   4  -7    1.15    0.58   1-0.78107-0.22666 0.29540 0.49268 0.55014 0.84017
  -3   4   6    2.51    0.79   1-0.71189-0.14552-0.56686-0.75922-0.41456-0.63434
  -3  -4   6    2.94    0.92   1-0.14120-0.69517 0.22734 0.03258 0.96352 0.71810
   3   4  -6    3.51    1.05   1-0.29347 0.26179 0.66155 0.85640-0.69008-0.44500
  -3   4   6    2.93    0.90   1-0.45047 0.11573 0.53808 0.34406-0.71241-0.93178
   3   4  -6    3.07    0.93   1-0.72956-0.17418 0.23409 0.42767 0.64259 0.88699
  -3   4   5   54.01    3.27   1-0.67548-0.11016-0.56428-0.75291-0.47466-0.64883
  -3  -4   5   97.69    5.93   1-0.08880-0.64389 0.25862 0.06762 0.96188 0.76211
  -3   4   5   52.95    3.14   1 0.06339 0.62754 0.34299 0.15321 0.93719 0.76335
   3   4  -5   62.62    3.94   1-0.31857 0.23774 0.64418 0.83521-0.69537-0.49588
  -3   4   5   58.21    3.63   1-0.34685 0.21829 0.62358 0.43338-0.70059-0.87436
   3   4  -5   54.69    3.33   1-0.66322-0.10684 0.16545 0.35525 0.72990 0.92864
  -3   4   4    8.57    1.32   1-0.63233-0.06805-0.55835-0.74324-0.53702-0.66554
  -3  -4   4    9.33    1.48   1-0.03218-0.58833 0.29113 0.10383 0.95614 0.80192
  -3   4   4    8.28    1.21   1-0.00946 0.55363 0.30380 0.11772 0.95268 0.82439
  -3   4   4   10.71    1.61   1-0.25535 0.30875 0.68639 0.50001-0.68092-0.80910
   3   4  -4    9.00    1.47   1-0.34725 0.21010 0.62328 0.81049-0.70066-0.54676
   3   4  -4    9.18    1.41   1-0.58315-0.02585 0.09174 0.27820 0.80716 0.96017
  -3   4   3    0.51    0.57   1-0.58166-0.01844-0.54832-0.72948-0.60083-0.68374
  -3   4   3    0.50    0.81   1-0.09186 0.47022 0.25683 0.07454 0.96208 0.87939
  -3  -4   3    0.31    0.62   1 0.02836-0.52887 0.32442 0.14087 0.94548 0.83692
   3   4  -3    0.60    0.69   1-0.37949 0.17891 0.59841 0.78180-0.70560-0.59730
  -3   4   3    0.74    0.77   1-0.23021 0.33216-0.17149-0.35389 0.95791 0.87431
   3   4  -3    0.73    0.66   1-0.49258 0.06554 0.01631 0.19951 0.87011 0.97770
  -3   4   2    9.40    1.50   1-0.52279 0.03937-0.53342-0.71084-0.66494-0.70224
  -3   4   2    7.99    1.25   1-0.18226 0.37879 0.20201 0.02351 0.96227 0.92518
  -3  -4   2    8.19    1.36   1 0.09159-0.46670 0.35757 0.17773 0.92938 0.86637
   3   4  -2    8.42    1.43   1-0.41516 0.14429 0.56910 0.74866-0.70975-0.64705
  -3   4   2    8.61    1.50   1-0.28846 0.27293-0.13297-0.31158 0.94821 0.91017
   3   4  -2    8.10    1.44   1-0.39494 0.16398-0.05815 0.12146 0.91686 0.97895
  -3   4   1   24.25    2.35   1-0.45550 0.10561-0.51293-0.68663-0.72761-0.71929
  -3   4   1   21.36    1.93   1-0.27794 0.28190 0.14004-0.03483 0.95033 0.95880
  -3  -4   1   21.57    2.06   1 0.15657-0.40277 0.38989 0.21375 0.90744 0.88998
   3   4  -1   21.87    2.13   1-0.45401 0.10649 0.53486 0.71060-0.71259-0.69548
   3   4  -1   20.79    2.05   1-0.29549 0.26441-0.12822 0.04760 0.94670 0.96323
  -3   4   1   24.74    2.34   1-0.34858 0.21182-0.09147-0.26628 0.93280 0.94033
  -3   4   0   17.27    1.73   1-0.37540 0.18352 0.07234-0.09847 0.92403 0.97807
   3   4   0   17.23    1.82   1-0.49562 0.06593 0.49524 0.66716-0.71350-0.74198
   3   4   0   16.98    1.94   1-0.19912 0.36176-0.19139-0.01937 0.96110 0.93206
  -3   4   0   19.65    2.06   1-0.40937 0.15006-0.04752-0.21854 0.91112 0.96421
  -3   4  -1   32.33    2.79   1-0.47009 0.08794 0.00139-0.16564 0.88261 0.98225
   3   4   1   33.17    3.04   1-0.53945 0.02302 0.44982 0.61763-0.71179-0.78612
  -3   4  -1   38.37    3.45   1-0.46950 0.08894-0.00185-0.16908 0.88292 0.98158
   3   4   1   34.48    2.98   1-0.55724 0.00412 0.54252 0.71073-0.62859-0.70344
  -3   4  -2   41.66    3.31   1-0.55772-0.00077-0.06983-0.23327 0.82708 0.97241
   3   4   2   42.65    3.54   1-0.58471-0.02120 0.39835 0.56234-0.70669-0.82662
  -3   4  -2   42.75    3.55   1-0.52773 0.02979 0.04476-0.11892 0.84822 0.99245
   3   4   2   41.10    3.27   1-0.60306-0.04073 0.55291 0.71742-0.57498-0.69544
  -3   4  -3   10.89    1.47   1-0.63447-0.07851-0.13806-0.29748 0.76051 0.95149
   3  -4   3   12.38    1.74   1 0.12695-0.42876 0.37538 0.53552 0.91813 0.72758
   3   4   3   24.41    3.41   1-0.63042-0.06584 0.34074 0.50101-0.69746-0.86293
  -3   4  -3   11.94    1.64   1-0.58272-0.02632 0.09137-0.06919 0.80751 0.99725
   3   4   3   11.72    1.59   1-0.64299-0.07971 0.56006 0.72087-0.52238-0.68846
   3   4   4   51.94    3.28   1-0.46678 0.09824-0.51659-0.35788-0.71780-0.92858
   3  -4   4   54.39    3.52   1 0.04203-0.51262 0.33173 0.48816 0.94243 0.70633
   3   4   4   51.08    3.24   1-0.67550-0.10986 0.27701 0.43356-0.68333-0.89440
  -3   4  -4   56.59    3.52   1-0.63356-0.07812 0.13721-0.01960 0.76142 0.99675
   3   4   5   26.70    2.37   1-0.51930 0.04678-0.53244-0.37746-0.66844-0.92483
   3  -4   5   26.73    2.30   1-0.03802-0.59162 0.28783 0.44053 0.95692 0.67521
   3   4   5   26.46    2.27   1-0.71862-0.15193 0.20760 0.36036-0.66368-0.92035
  -3   4  -5   36.38    3.22   1-0.67952-0.12515 0.18154 0.02803 0.71083 0.99173
   3   4   6   10.99    1.95   1-0.56746-0.00031-0.54502-0.39377-0.61720-0.91920
   3  -4   6   11.93    2.06   1-0.11088-0.66342 0.24558 0.39458 0.96301 0.63575
   3   4   6   20.95    3.71   1-0.75830-0.19045 0.13343 0.28244-0.63810-0.94018
  -3   4  -6   23.51    4.11   1-0.72014-0.16671 0.22378 0.07403 0.65674 0.98322
   3   4   7    2.86    0.92   1-0.61115-0.04295-0.55452-0.40700-0.56479-0.91241
   3  -4   7    2.95    0.84   1-0.17568-0.72713 0.20612 0.35136 0.96262 0.58976
   3   4   7    3.04    0.88   1-0.79356-0.22465 0.05464 0.19987-0.60602-0.95371
  -3   4  -7    3.58    0.96   1-0.75530-0.20282 0.26355 0.11751 0.60003 0.97213
   3   4   8    3.09    3.11   1-0.65044-0.08119-0.56117-0.41739-0.51186-0.90509
   3  -4   8    0.01    0.33   1-0.23180-0.78218 0.17046 0.31200 0.95771 0.53929
   3   4   8    0.21    0.55   1-0.82289-0.25280-0.02711 0.11444-0.56755-0.96072
  -3   4  -8    0.09    0.62   1-0.78499-0.23346 0.30052 0.15817 0.54172 0.95941
   3   4   9    8.66    1.87   1-0.68552-0.11524-0.56524-0.42520-0.45885-0.89773
   3  -4   9   10.14    2.09   1-0.27994-0.82913 0.13870 0.27659 0.94994 0.48582
   3   4   9   11.20    2.31   1-0.84532-0.27410-0.11103 0.02676-0.52258-0.96132
  -3   4  -9    9.33    2.00   1-0.80945-0.25887 0.33460 0.19597 0.48251 0.94582
   3   4  10   10.35    1.49   1-0.71657-0.14523-0.56700-0.43068-0.40624-0.89073
   3  -4  10   12.22    1.68   1-0.32011-0.86823 0.11135 0.24554 0.94081 0.43113
  -3   4 -10   11.69    1.69   1-0.82897-0.27935 0.36575 0.23078 0.42311 0.93203
   3   4  11    2.29    0.86   1-0.74374-0.17115-0.56669-0.43422-0.35454-0.88439
   3  -4  11    2.20    0.87   1-0.35335-0.90057 0.08810 0.21808 0.93133 0.37603
  -3   4 -11    2.48    0.99   1-0.84393-0.29526 0.39404 0.26276 0.36401 0.91856
   3   4  12    0.15    0.85   1-0.76758-0.19394-0.56456-0.43581-0.30343-0.87889
   3  -4  12   -0.09    0.54   1-0.38052-0.92668 0.06864 0.19491 0.92221 0.32135
  -3   4 -12   -0.01    0.74   1-0.85471-0.30695 0.41953 0.29194 0.30570 0.90583
   3   4  13    4.01    1.07   1-0.78824-0.21350-0.56081-0.43576-0.25330-0.87437
   3  -4  13    3.40    0.84   1-0.40239-0.94748 0.05268 0.17524 0.91395 0.26752
  -3   4 -13    4.42    1.22   1-0.86173-0.31492 0.44244 0.31856 0.24830 0.89406
   3   4  14    4.53    1.42   1-0.80597-0.23016-0.55562-0.43428-0.20418-0.87086
   3  -4  14    4.82    1.39   1-0.41964-0.96366 0.03989 0.15873 0.90681 0.21481
  -3   4 -14    5.34    1.76   1-0.86534-0.31942 0.46287 0.34265 0.19216 0.88349
  -3   5  13    0.11    0.79   1-0.83476-0.12080-0.54064-0.75883-0.10430-0.63998
  -3  -5  13    0.07    0.57   1-0.23297-0.91938 0.16969-0.05111 0.95756 0.39002
   3   5 -13    0.02    0.61   1-0.26811 0.42000 0.67828 0.89998-0.68413-0.11670
  -3   5  12    4.65    1.22   1-0.82344-0.11056-0.54785-0.76229-0.14762-0.63772
  -3  -5  12    4.08    1.03   1-0.21085-0.89832 0.18393-0.03317 0.96005 0.43806
   3   5 -12    3.62    0.97   1-0.27162 0.41753 0.67601 0.89389-0.68499-0.16315
  -3   5  11   -0.11    0.72   1-0.80993-0.09811-0.55413-0.76485-0.19221-0.63669
  -3  -5  11   -0.20    0.53   1-0.18551-0.87405 0.19998-0.01344 0.96207 0.48563
  -3   5  10    0.34    0.73   1-0.79398-0.08322-0.55936-0.76636-0.23812-0.63699
  -3  -5  10    0.00    0.53   1-0.15682-0.84643 0.21779 0.00806 0.96331 0.53242
  -3   5   9    6.03    1.19   1-0.77531-0.06563-0.56340-0.76667-0.28541-0.63867
  -3  -5   9    5.38    1.13   1-0.12471-0.81539 0.23731 0.03128 0.96339 0.57805
   3   5  -9    4.99    1.17   1-0.29646 0.39584 0.65953 0.86594-0.69074-0.30567
  -3   5   8    4.81    1.10   1-0.75363-0.04502-0.56605-0.76560-0.33408-0.64173
  -3  -5   8    8.11    1.81   1-0.08898-0.78080 0.25851 0.05625 0.96189 0.62223
   3   5  -8    4.67    1.23   1-0.30981 0.38353 0.65033 0.85293-0.69359-0.35412
  -3   5   7    0.97    1.04   1-0.72856-0.02103-0.56710-0.76274-0.38416-0.64636
  -3  -5   7    0.58    0.63   1-0.05003-0.74292 0.28102 0.08245 0.95839 0.66427
   3   5  -7    0.57    0.71   1-0.32585 0.36854 0.63898 0.83775-0.69679-0.40290
  -3   5   6    2.62    1.42   1-0.69981 0.00667-0.56629-0.75820-0.43539-0.65198
  -3  -5   6    0.94    0.68   1-0.00768-0.70167 0.30478 0.10996 0.95239 0.70396
   3   5  -6    1.52    0.91   1-0.34465 0.35079 0.62523 0.82018-0.70021-0.45192
  -3   5   5    0.43    0.55   1-0.66695 0.03848-0.56333-0.75150-0.48767-0.65860
  -3  -5   5    0.33    0.63   1 0.03746-0.65758 0.32929 0.13818 0.94348 0.74060
   3   5  -5    0.88    0.87   1-0.36624 0.33024 0.60882 0.79995-0.70370-0.50100
  -3   5   5    0.59    0.81   1-0.21381 0.49057-0.18204-0.37191 0.95976 0.78804
  -3   5   4    0.38    0.51   1-0.62973 0.07465-0.55791-0.74234-0.54052-0.66584
  -3  -5   4    0.47    0.61   1 0.08519-0.61090 0.35429 0.16688 0.93124 0.77391
   3   5  -4    0.12    0.77   1-0.39065 0.30689 0.58945 0.77677-0.70705-0.54994
  -3   5   4    0.15    0.76   1-0.25721 0.44618-0.15383-0.33990 0.95402 0.82787
  -3   5   3   27.75    4.89   1-0.58788 0.11544-0.54971-0.73041-0.59346-0.67317
  -3  -5   3   28.56    5.06   1 0.13500-0.56214 0.37937 0.19566 0.91534 0.80355
  -3   5   3   26.25    4.67   1-0.28417 0.41907 0.66778 0.48533-0.68797-0.76734
   3   5  -3   24.79    4.48   1-0.41784 0.28075 0.56682 0.75031-0.71001-0.59849
  -3   5   3   25.29    4.53   1-0.30300 0.39941-0.12310-0.30538 0.94500 0.86441
   3   5  -3   24.30    4.33   1-0.52804 0.17015 0.04501 0.22828 0.84802 0.95861
  -3   5   2   44.91    9.96   1-0.54130 0.16097-0.53844-0.71541-0.64581-0.67990
  -3  -5   2   10.86    2.40   1 0.18631-0.51188 0.40408 0.22409 0.89554 0.82930
   3   5  -2    9.23    2.05   1-0.44771 0.25193 0.54058 0.72025-0.71226-0.64634
  -3   5   2    9.97    2.26   1-0.35065 0.35078-0.09000-0.26849 0.93216 0.89714
   3   5  -2    9.35    2.04   1-0.45522 0.24374-0.01292 0.16682 0.89028 0.95538
  -3   5   1    4.81    1.07   1-0.49008 0.21113-0.52387-0.69711-0.69668-0.68516
   3   5  -1    5.32    1.19   1-0.48009 0.22059 0.51039 0.68624-0.71344-0.69311
   3   5  -1    5.34    1.13   1-0.38091 0.31903-0.06836 0.10758 0.92207 0.94161
  -3   5   1    5.13    1.28   1-0.39952 0.30093-0.05479-0.22948 0.91508 0.92562
   3   5   0    0.31    0.68   1-0.51468 0.18688 0.47597 0.64764-0.71312-0.73866
   3   5   0   -0.11    0.47   1-0.30757 0.39335-0.11998 0.05216 0.94392 0.91790
  -3   5   0    0.04    0.52   1-0.44886 0.25060-0.01780-0.18869 0.89342 0.94952
   3   5   1    2.41    0.88   1-0.55128 0.15132 0.43684 0.60469-0.71080-0.78195
   3   5   1    1.96    0.81   1-0.23713 0.46477-0.16699 0.00136 0.95701 0.88542
  -3   5  -1    1.85    0.89   1-0.49795 0.20061 0.02059-0.14679 0.86695 0.96860
   3   5   2   43.64    8.04   1-0.58932 0.11432 0.39282 0.55684-0.70596-0.82271
  -3   5  -2   20.69    3.83   1-0.54586 0.15173 0.05982-0.10378 0.83573 0.98295
   3   5   3    3.47    1.02   1-0.44190 0.26218-0.50840-0.34551-0.73908-0.90104
   3   5   3    3.18    0.88   1-0.62818 0.07653 0.34371 0.50402-0.69802-0.86029
  -3   5  -3    3.47    1.07   1-0.59181 0.10463 0.09935-0.06126 0.79992 0.99262
   3   5   4    2.57    0.99   1-0.48847 0.21666-0.52338-0.36422-0.69818-0.90575
   3  -5   4    2.48    0.95   1 0.18916-0.50541 0.40542 0.56170 0.89434 0.65502
   3   5   4    1.94    0.81   1-0.66717 0.03858 0.28939 0.44589-0.68638-0.89425
  -3   5  -4    2.01    0.96   1-0.63524 0.06024 0.13877-0.01808 0.75974 0.99801
   3   5   5    0.54    0.75   1-0.53245 0.17373-0.53607-0.38064-0.65506-0.90825
   3  -5   5    0.68    0.62   1 0.12768-0.56583 0.37574 0.52832 0.91788 0.63301
   3   5   5    0.54    0.55   1-0.70547 0.00136 0.22983 0.38262-0.67043-0.92390
  -3   5  -5    1.69    1.25   1-0.67547 0.01891 0.17751 0.02388 0.71569 0.99953
   3   5   6   18.04    3.72   1-0.57359 0.13365-0.54647-0.39477-0.61020-0.90900
   3  -5   6    6.35    1.18   1 0.06891-0.62354 0.34587 0.49474 0.93574 0.60532
   3   5   6   21.87    4.09   1-0.74187-0.03388 0.16562 0.31468-0.64976-0.94859
  -3   5  -6    5.88    1.18   1-0.71214-0.01870 0.21519 0.06528 0.66823 0.99769
   3   5   7    2.21    0.95   1-0.61174 0.09655-0.55463-0.40666-0.56404-0.90846
   3  -5   7    2.10    0.68   1 0.01388-0.67751 0.31660 0.46176 0.94845 0.57248
  -3   5  -7    2.11    0.79   1-0.74488-0.05236 0.25137 0.10525 0.61803 0.99306
   3   5   8   11.86    4.56   1-0.64683 0.06252-0.56064-0.41640-0.51699-0.90702
   3  -5   8    3.02    0.86   1-0.03682-0.72715 0.28851 0.42994 0.95676 0.53516
  -3   5  -8    2.46    0.93   1-0.77354-0.08198 0.28579 0.14336 0.56564 0.98626
   3   5   9    1.47    0.76   1-0.67888 0.03150-0.56463-0.42412-0.46936-0.90505
   3  -5   9    1.58    0.66   1-0.08252-0.77178 0.26230 0.40002 0.96145 0.49429
  -3   5  -9    1.45    0.79   1-0.79809-0.10749 0.31825 0.17953 0.51162 0.97786
   3   5  10    1.64    0.87   1-0.70790 0.00353-0.56671-0.42994-0.42155-0.90284
   3  -5  10    1.46    0.65   1-0.12332-0.81147 0.23815 0.37212 0.96336 0.45058
  -3   5 -10    1.36    0.89   1-0.81857-0.12892 0.34859 0.21357 0.45652 0.96838
   3   5  11    6.72    1.95   1-0.73401-0.02152-0.56703-0.43399-0.37374-0.90065
  -3   5 -11    3.40    1.01   1-0.83510-0.14643 0.37671 0.24535 0.40084 0.95831
  -3   6   8    0.51    0.93   1-0.20136 0.64600-0.18998-0.39110 0.96091 0.65551
  -3  -6   7    0.80    0.75   1 0.07651-0.75633 0.34981 0.15114 0.93368 0.63648
   3   6  -7    0.45    0.74   1-0.38417 0.45040 0.59468 0.79356-0.70622-0.40913
  -3   6   7    0.60    0.91   1-0.23181 0.61457-0.17045-0.36778 0.95771 0.69787
  -3  -6   6    5.67    1.20   1 0.11310-0.72080 0.36847 0.17350 0.92273 0.67107
   3   6  -6    5.42    1.29   1-0.40089 0.43473 0.58106 0.77612-0.70826-0.45676
  -3   6   6    5.35    1.26   1-0.26462 0.58078-0.14893-0.34247 0.95278 0.73851
  -3  -6   5    1.43    0.76   1 0.15159-0.68336 0.38748 0.19622 0.90932 0.70321
   3   6  -5    2.07    0.98   1-0.41990 0.41677 0.56506 0.75629-0.71020-0.50428
  -3   6   5    1.75    0.91   1-0.29960 0.54481-0.12542-0.31516 0.94578 0.77707
   3   6  -4    1.43    0.89   1-0.44118 0.39654 0.54644 0.73386-0.71186-0.55154
  -3   6   4    1.69    0.98   1-0.33653 0.50691-0.09994-0.28588 0.93635 0.81320
   3   6  -3   16.11    3.61   1-0.46470 0.37406 0.52497 0.70857-0.71305-0.59832
  -3   6   3   16.55    3.66   1-0.37508 0.46737-0.07257-0.25472 0.92414 0.84656
   3   6  -2    0.51    1.00   1-0.49037 0.34944 0.50040 0.68018-0.71352-0.64438
  -3   6   2    0.35    1.00   1-0.41487 0.42660-0.04344-0.22179 0.90884 0.87682
   3   6  -1    0.77    0.81   1-0.51793 0.32272 0.47261 0.64813-0.71300-0.68976
  -3   6   1    0.56    0.77   1-0.45547 0.38502-0.01272-0.18728 0.89015 0.90370
  -3   6   0   12.02    1.64   1-0.25046 0.58981 0.68944 0.51856-0.67965-0.61904
   3   6   0   14.07    1.72   1-0.54751 0.29419 0.44102 0.61271-0.71114-0.73350
  -3   6   0   15.12    1.89   1-0.49643 0.34318 0.01938-0.15171 0.86785 0.92693
   3   6   1    1.59    0.82   1-0.57866 0.26407 0.40552 0.57339-0.70759-0.77555
  -3   6  -1    1.81    0.96   1-0.53711 0.30152 0.05252-0.11479 0.84187 0.94652
   3   6   2    0.29    0.77   1-0.44381 0.39933-0.50904-0.34196-0.73749-0.85064
   3   6   2    0.58    0.65   1-0.61106 0.23275 0.36590 0.53005-0.70193-0.81539
  -3   6  -2    0.33    0.76   1-0.57703 0.26063 0.08641-0.07711 0.81213 0.96235
   3   6   3   -0.11    0.79   1-0.48392 0.36027-0.52198-0.35863-0.70238-0.86115
   3   6   3   -0.07    0.52   1-0.64432 0.20054 0.32191 0.48225-0.69370-0.85276
  -3   6  -3   -0.27    0.70   1-0.61554 0.22095 0.12062-0.04004 0.77881 0.97446
   3   6   4    0.82    0.81   1-0.52252 0.32272-0.53334-0.37372-0.66521-0.86958
  -3   6  -4    1.35    0.92   1-0.65232 0.18306 0.15493-0.00254 0.74193 0.98309
   3   6   5    0.31    0.72   1-0.55938 0.28692-0.54305-0.38716-0.62624-0.87622
  -3   6  -5    0.29    0.82   1-0.68697 0.14745 0.18905 0.03530 0.70165 0.98843
   3   6   6    0.36    0.76   1-0.59428 0.25307-0.55109-0.39893-0.58576-0.88136
  -3   6  -6    0.15    0.67   1-0.71900 0.11450 0.22255 0.07261 0.65841 0.99076
  -4   0  20    0.67    0.78   1-0.77376-0.75310-0.28608-0.58935 0.56518-0.29238
  -4   0  19    0.07    0.62   1-0.78049-0.76090-0.29466-0.59422 0.55135-0.26059
   4   0 -19   -0.12    0.55   1-0.51923-0.53625 0.53242 0.83172-0.66852 0.14374
  -4   0  18   18.67    1.83   1-0.78655-0.76803-0.30257-0.59843 0.53831-0.22802
   4   0 -18   19.06    1.90   1-0.52962-0.54569 0.53530 0.83090-0.65798 0.10866
  -4   0  17   -0.06    0.75   1-0.79193-0.77448-0.30977-0.60193 0.52619-0.19453
   4   0 -17    0.15    0.59   1-0.53853-0.55364 0.53770 0.82960-0.64873 0.07229
  -4   0  16   28.16    4.91   1-0.79662-0.78025-0.31621-0.60466 0.51516-0.15994
   4   0 -16   25.58    4.54   1-0.29487-0.31055 0.66060 0.95042-0.69039-0.01602
   4   0 -16   25.71    4.54   1-0.54578-0.55995 0.53961 0.82781-0.64103 0.03436
  -4   0  15   -0.22    0.75   1-0.80061-0.78531-0.32179-0.60653 0.50544-0.12406
   4   0 -15   -0.07    0.46   1-0.28804-0.30267 0.66520 0.95119-0.68886-0.06008
   4   0 -15   -0.09    0.55   1-0.55117-0.56438 0.54099 0.82549-0.63523-0.00545
  -4   0  14   10.45    1.49   1-0.80384-0.78962-0.32640-0.60744 0.49728-0.08660
   4   0 -14   10.19    1.47   1-0.28750-0.30108 0.66556 0.94773-0.68874-0.10555
   4   0 -14   10.44    1.39   1-0.75388-0.76759-0.65398-0.37296-0.06285 0.52123
   4   0 -14   10.51    1.44   1-0.55436-0.56662 0.54180 0.82259-0.63176-0.04759
  -4   0  13    0.02    0.66   1-0.80626-0.79311-0.32990-0.60724 0.49102-0.04725
   4   0 -13    0.05    0.40   1-0.29401-0.30654 0.66119 0.93954-0.69020-0.15261
   4   0 -13    0.06    0.40   1-0.70970-0.72234-0.70448-0.42718 0.00535 0.54381
  -4   0  13   -0.11    0.41   1-0.86221-0.85124 0.50237 0.22554 0.06475-0.47382
   4   0 -13    0.14    0.49   1-0.55491-0.56622 0.54194 0.81903-0.63116-0.09261
  -4   0  12    9.10    1.37   1-0.80774-0.79566-0.33207-0.60570 0.48710-0.00555
   4   0 -12    9.69    1.44   1-0.30849-0.31997 0.65126 0.92578-0.69332-0.20132
  -4   0  12    9.26    1.26   1-0.85750-0.84747 0.51408 0.24093 0.01994-0.47301
   4   0 -12    9.03    1.34   1-0.55215-0.56251 0.54124 0.81463-0.63417-0.14124
  -4   0  11    0.14    0.57   1-0.80812-0.79711-0.33263-0.60255 0.48610 0.03905
   4   0 -11    0.02    0.38   1-0.33202-0.34245 0.63452 0.90523-0.69795-0.25154
  -4   0  11   -0.04    0.42   1-0.85025-0.84115 0.52557 0.25611-0.02897-0.47629
   4   0 -11   -0.04    0.44   1-0.54512-0.55453 0.53944 0.80912-0.64174-0.19443
   4   0 -10   61.33    3.66   1-0.85859-0.86866-0.51184-0.24557 0.02883 0.43024
  -4   0  10   58.02    3.43   1-0.80711-0.79718-0.33116-0.59738 0.48876 0.08733
   4   0 -10   56.30    3.69   1-0.36568-0.37507 0.60925 0.87614-0.70361-0.30280
  -4   0  10   58.89    3.40   1-0.83954-0.83126 0.53682 0.27098-0.08360-0.48534
   4   0 -10   58.87    3.52   1-0.53237-0.54082 0.53605 0.80203-0.65515-0.25346
   4   0  -9    0.05    0.47   1-0.86284-0.87184-0.50025-0.23770 0.07244 0.42823
  -4   0   9   -0.12    0.57   1-0.80429-0.79543-0.32705-0.58956 0.49612 0.14030
   4   0  -9    0.02    0.37   1-0.41027-0.41861 0.57324 0.83630-0.70927-0.35405
  -4   0   9    0.09    0.41   1-0.82407-0.81673 0.54750 0.28536-0.14539-0.50150
   4   0  -8  173.94    7.76   1-0.86547-0.87338-0.48624-0.22740 0.12050 0.43068
  -4   0   8  183.25    8.09   1-0.79892-0.79113-0.31941-0.57822 0.50960 0.19939
   4   0  -8  179.45    8.14   1-0.46580-0.47309 0.52395 0.78319-0.71309-0.40346
  -4   0   8  177.36    7.87   1-0.80142-0.79503 0.55716 0.29869-0.21743-0.52793
   4   0  -7    0.18    0.62   1-0.86583-0.87267-0.46893-0.21381 0.17444 0.43900
  -4   0   7   -0.05    0.56   1-0.78975-0.78304-0.30684-0.56194 0.53116 0.26657
   4   0  -7    0.05    0.39   1-0.53076-0.53681 0.45914 0.71462-0.71236-0.44848
  -4   0   7   -0.05    0.43   1-0.76715-0.76161 0.56462 0.30973-0.30441-0.56922
   4   0  -6    8.27    1.37   1-0.86275-0.86849-0.44688-0.19548 0.23655 0.45551
  -4   0   6    8.26    1.31   1-0.77458-0.76894-0.28711-0.53851 0.56354 0.34456
   4   0  -6    7.48    1.24   1-0.60126-0.60631 0.37821 0.62977-0.70387-0.48555
  -4   0   6    7.35    1.16   1-0.71385-0.70925 0.56692 0.31574-0.41110-0.63028
   4   0  -5   -0.03    0.48   1-0.85403-0.85870-0.41769-0.17001 0.31009 0.48344
  -4   0   5    0.13    0.54   1-0.74927-0.74473-0.25646-0.50415 0.61059 0.43725
  -4   0   5    0.08    0.46   1-0.29451-0.29036 0.66085 0.41306-0.69031-0.86316
   4   0  -5   -0.09    0.40   1-0.67179-0.67580 0.28257 0.53026-0.68472-0.51196
  -4   0   5    0.06    0.42   1-0.62660-0.62290 0.55737 0.30990-0.54470-0.71829
   4   0  -4  261.31   10.41   1-0.83523-0.83870-0.37696-0.13296 0.40034 0.52811
  -4   0   4  265.90   10.57   1-0.70607-0.70262-0.20877-0.45276 0.67665 0.54893
  -4   0   4  257.86   10.29   1-0.46866-0.46556 0.52126 0.27730-0.71318-0.84044
   4   0  -4  237.39    9.60   1-0.73597-0.73893 0.17664 0.42054-0.65356-0.52641
   4   0  -3   -0.09    0.52   1-0.79758-0.80000-0.31754-0.07726 0.51285 0.59500
  -4   0   3    0.60    0.58   1-0.62916-0.62684-0.13312-0.37342 0.76578 0.68382
  -4   0   3    0.03    0.40   1-0.60990-0.60798 0.36737 0.12722-0.70217-0.78368
   4   0  -3   -0.06    0.46   1-0.78838-0.79035 0.06725 0.30736-0.61149-0.52995
   4   0  -2    2.08    0.73   1-0.72215-0.72346-0.22596 0.01061 0.65378 0.69028
  -4   0   2    2.90    0.88   1-0.49113-0.48985-0.01516-0.25173 0.87094 0.83466
  -4   0   2    2.20    0.74   1-0.71152-0.71064 0.21973-0.01659-0.66742-0.70335
   4   0  -2    1.91    0.70   1-0.82645-0.82737-0.03870 0.19761-0.56167-0.52573
  -4   0   2    2.41    0.80   1-0.44787-0.44688-0.01855-0.25484 0.89390 0.85752
   4   0  -1    0.02    0.43   1-0.57512-0.57531-0.08476 0.14809 0.81366 0.80441
  -4   0   1   -0.01    0.41   1-0.25731-0.25727 0.15377-0.07899 0.95401 0.96310
  -4   0   1   -0.02    0.38   1-0.77811-0.77826 0.09109-0.14144-0.62148-0.61179
   4   0  -1    0.05    0.46   1-0.36502-0.36503-0.07979 0.15269 0.92757 0.91838
  -4   0   1   -0.04    0.44   1-0.64424-0.64452 0.14723-0.08536 0.75051 0.75980
   4   0   0    5.26    1.07   1-0.33038-0.32936 0.10423 0.33330 0.93807 0.88341
  -4   0   0    5.76    1.19   1 0.06574 0.06472 0.34422 0.11509 0.93658 0.99124
  -4   0   0    5.80    1.13   1-0.81847-0.81969-0.01336-0.24213-0.57438-0.51910
  -4   0   0    4.55    1.03   1-0.84093-0.84146 0.23897 0.00972 0.48551 0.54022
   4   0   0    5.49    1.11   1-0.56738-0.56633 0.07808 0.30681 0.81974 0.76494
  -4   0   0    5.24    1.07   1-0.75851-0.75981 0.26737 0.03849 0.59427 0.64899
   4   0   1   -0.01    0.46   1-0.03365-0.03159 0.29030 0.51573 0.95634 0.85616
  -4   0  -1    0.07    0.54   1-0.84154-0.84386-0.09460-0.31961-0.53183-0.43096
   4   0   1    0.00    0.50   1-0.86596-0.86360-0.30371-0.07855-0.39732-0.49800
  -4   0  -1   -0.09    0.52   1-0.81148-0.81303 0.34926 0.12363 0.46851 0.56893
   4   0   1    0.01    0.44   1-0.68430-0.68200 0.18635 0.41150 0.70497 0.60458
  -4   0  -1   -0.00    0.43   1-0.81784-0.82008 0.34743 0.12225 0.45871 0.55903
   4   0   2    6.21    2.04   1-0.58145-0.57884-0.54828-0.32667-0.60107-0.74713
  -4   0  -2    2.48    0.77   1-0.85403-0.85747-0.15566-0.37709-0.49638-0.35004
   4   0   2    2.55    0.82   1-0.86173-0.85830-0.37290-0.15146-0.34403-0.49028
   4   0   2    2.11    0.78   1-0.85269-0.85011 0.17480 0.39681 0.49230 0.34617
   4   0   2    2.16    0.71   1-0.74837-0.74516 0.25541 0.47687 0.61212 0.46617
  -4   0  -2    2.42    0.84   1-0.84709-0.85026 0.40087 0.17940 0.34890 0.49483
   4   0   3    0.02    0.67   1-0.69870-0.69504-0.56623-0.34835-0.43725-0.62892
  -4   0  -3    0.15    0.44   1-0.86055-0.86507-0.20121-0.41891-0.46793-0.27596
   4   0   3   -0.09    0.47   1-0.85204-0.84754-0.43391-0.21619-0.29279-0.48469
   4   0   3    0.06    0.47   1-0.83940-0.83580 0.24604 0.46443 0.48462 0.29280
   4   0   3    0.03    0.50   1-0.78429-0.78015 0.29960 0.51737 0.54324 0.35169
  -4   0  -4   24.84    2.03   1-0.48914-0.49386-0.52359-0.73773-0.69756-0.46026
   4   0   4   25.43    2.07   1-0.76450-0.75966-0.56495-0.35078-0.31039-0.54759
   4   0   4   30.83    2.48   1-0.83824-0.83266-0.48773-0.27372-0.24384-0.48138
   4   0   4   26.90    2.11   1-0.82461-0.81999 0.30551 0.52028 0.47609 0.23856
   4   0   4   26.59    2.14   1-0.80506-0.79997 0.32817 0.54223 0.49412 0.25696
  -4   0  -5   -0.02    0.47   1-0.55261-0.55838-0.54136-0.75177-0.63367-0.35077
   4   0   5   -0.09    0.42   1-0.80360-0.79767-0.55644-0.34597-0.21116-0.49398
   4   0   5   -0.12    0.41   1-0.82124-0.81463-0.53548-0.32524-0.19701-0.48019
   4   0   5    0.12    0.46   1-0.81012-0.80447 0.35346 0.56460 0.46772 0.18449
   4   0   5    0.17    0.55   1-0.81737-0.81132 0.34670 0.55705 0.46009 0.17731
  -4   0  -6   85.02    4.53   1-0.59235-0.59918-0.55068-0.75736-0.58810-0.25958
   4   0   6  116.02    6.24   1-0.82785-0.82086-0.54529-0.33855-0.13153-0.45996
   4   0   6  101.61    5.42   1-0.80174-0.79408-0.57794-0.37148-0.15225-0.48106
   4   0   6   93.67    4.91   1-0.82470-0.81774 0.35852 0.56517 0.43741 0.10897
  -4   0  -7   -0.02    0.37   1-0.61749-0.62537-0.55572-0.75867-0.55665-0.18252
   4   0   7   -0.00    0.43   1-0.84339-0.83529-0.53328-0.33023-0.06553-0.43958
  -4   0  -7   -0.00    0.76   1-0.86590-0.87475-0.28013-0.48291-0.41441-0.03988
   4   0   7    0.11    0.53   1-0.78024-0.77152-0.61583-0.41309-0.10938-0.48384
   4   0   7   -0.06    0.47   1-0.82897-0.82107 0.36576 0.56871 0.42309 0.04903
  -4   0  -8    3.81    0.81   1-0.63323-0.64217-0.55850-0.75772-0.53580-0.11605
   4   0   8    5.18    1.10   1-0.85349-0.84426-0.52103-0.32168-0.00895-0.42863
  -4   0  -8    7.08    1.64   1-0.86595-0.87589-0.28337-0.48243-0.41209 0.00808
   4   0   8    3.84    0.93   1-0.75704-0.74725-0.64979-0.45078-0.06816-0.48826
   4   0   8    4.42    1.01   1-0.83121-0.82236 0.36969 0.56893 0.41521-0.00448
  -4   0  -8    0.04    0.38   1-0.85083-0.85954 0.52481 0.32542-0.02555 0.39406
  -4   0  -9    0.03    0.35   1-0.64262-0.65262-0.56001-0.75549-0.52289-0.05753
   4   0   9    0.31    1.00   1-0.85995-0.84965-0.50872-0.31310 0.04097-0.42432
  -4   0  -9   -0.07    0.68   1-0.86593-0.87695-0.28230-0.47763-0.41286 0.05295
   4   0   9   -0.10    0.52   1-0.73237-0.72151-0.68030-0.48502-0.02838-0.49413
  -4   0  -9    0.11    0.33   1-0.84314-0.85270 0.53352 0.33786-0.06672 0.39842
  -4   0 -10  344.83  119.94   1-0.64752-0.65856-0.56075-0.75250-0.51601-0.00504
   4   0  11    0.02    0.48   1-0.86566-0.85320-0.48421-0.29602 0.12709-0.42942
   4   0  11    0.13    0.60   1-0.67913-0.66613-0.73247-0.54464 0.04751-0.50952
  -4   0 -11   -0.06    0.43   1-0.82500-0.83643 0.54698 0.35870-0.14204 0.41436
   4   0  12   79.13    4.38   1-0.86596-0.85243-0.47194-0.28746 0.16543-0.43671
  -4   0 -12   74.82    4.08   1-0.81478-0.82716 0.55211 0.36756-0.17692 0.42508
   4   0  13    0.09    0.76   1-0.86495-0.85035-0.45960-0.27885 0.20150-0.44624
  -4   0 -13   -0.06    0.76   1-0.80387-0.81719 0.55635 0.37550-0.21037 0.43725
   4   0  14    2.73    0.99   1-0.86281-0.84713-0.44716-0.27013 0.23578-0.45759
  -4   0 -14    2.30    0.99   1-0.79229-0.80655 0.55981 0.38265-0.24265 0.45060
   4   0  15    0.16    0.72   1-0.85965-0.84287-0.43461-0.26125 0.26851-0.47042
  -4   0 -15    0.25    0.59   1-0.78005-0.79525 0.56255 0.38909-0.27393 0.46494
   4   0  16   12.94    1.75   1-0.85554-0.83769-0.42184-0.25219 0.30014-0.48441
  -4   0 -16   13.21    1.77   1-0.76709-0.78337 0.56463 0.39497-0.30456 0.47992
   4   0  17    0.13    0.73   1-0.85054-0.83162-0.40885-0.24292 0.33078-0.49939
  -4   0 -17   -0.06    0.76   1-0.75353-0.77076 0.56606 0.40010-0.33429 0.49581
   4   0  18    6.79    1.28   1-0.84467-0.82467-0.39560-0.23339 0.36058-0.51520
  -4   0 -18    6.35    1.20   1-0.73931-0.75749 0.56688 0.40463-0.36340 0.51232
  -4   1  20    8.54    1.37   1-0.81581-0.65519-0.34426-0.64724 0.46468-0.38961
  -4  -1  20    7.89    1.31   1-0.71289-0.83221-0.21599-0.51954 0.66717-0.19364
  -4   1  19    8.94    2.26   1-0.82244-0.66298-0.35479-0.65415 0.44464-0.36405
  -4  -1  19    8.58    2.11   1-0.71837-0.83875-0.22187-0.52171 0.65932-0.15587
  -4   1  18   -0.10    0.87   1-0.82851-0.67012-0.36497-0.66061 0.42468-0.33839
  -4  -1  18    0.05    0.59   1-0.72288-0.84434-0.22676-0.52289 0.65270-0.11688
  -4   1  17    1.27    0.90   1-0.83401-0.67669-0.37471-0.66665 0.40497-0.31249
  -4  -1  17    1.42    0.89   1-0.72636-0.84889-0.23056-0.52300 0.64748-0.07648
   4   1 -17    1.44    0.69   1-0.62361-0.49882 0.55684 0.84879-0.54865 0.17528
  -4   1  16    6.28    1.84   1-0.83896-0.68271-0.38402-0.67225 0.38556-0.28630
  -4  -1  16    3.87    1.09   1-0.72871-0.85232-0.23315-0.52188 0.64390-0.03445
   4   1 -16    3.79    1.11   1-0.63628-0.51054 0.55900 0.84725-0.53165 0.14666
  -4   1  15   24.95    2.48   1-0.84338-0.68820-0.39290-0.67742 0.36650-0.25974
  -4  -1  15   26.29    2.54   1-0.72980-0.85448-0.23436-0.51938 0.64222 0.00948
   4   1 -15   22.92    2.20   1-0.65855-0.53345-0.74887-0.46410 0.07411 0.70712
   4   1 -15   25.21    2.48   1-0.64789-0.52119 0.56080 0.84534-0.51549 0.11721
  -4   1  14   56.00    7.22   1-0.84736-0.69296-0.40148-0.68224 0.34752-0.23308
  -4  -1  14   57.94    7.42   1-0.72945-0.85520-0.23397-0.51529 0.64277 0.05563
  -4  -1  14   47.42    6.11   1-0.84225-0.97029 0.39057 0.10995 0.37155-0.21547
   4   1 -14   53.66    6.95   1-0.65836-0.53072 0.56226 0.84310-0.50041 0.08666
  -4   1  13   27.75    2.39   1-0.85078-0.69746-0.40944-0.68649 0.32940-0.20559
  -4  -1  13   30.87    2.51   1-0.72739-0.85422-0.23170-0.50931 0.64591 0.10439
  -4  -1  13   25.70    2.14   1-0.84590-0.97489 0.39826 0.12134 0.35472-0.18668
   4   1 -13   23.04    2.16   1-0.66756-0.53896 0.56340 0.84054-0.48675 0.05471
  -4   1  12   -0.00    0.65   1-0.85373-0.70148-0.41691-0.69024 0.31195-0.17743
  -4  -1  12   -0.15    0.40   1-0.72327-0.85117-0.22718-0.50109 0.65211 0.15621
  -4  -1  12    0.10    0.47   1-0.84893-0.97886 0.40505 0.13184 0.33947-0.15630
   4   1 -12    0.09    0.50   1-0.67527-0.54573 0.56426 0.83770-0.47497 0.02086
   4   1 -10   35.39    2.51   1-0.86105-0.73102-0.43975-0.17313 0.25533 0.66001
   4   1 -10   41.11    3.14   1-0.25675-0.12596 0.68551 0.95250-0.68128-0.27725
   4  -1  -9   25.07    2.17   1-0.79784-0.94694-0.55827-0.29609-0.22754 0.12498
  -4   1   9   23.06    2.12   1-0.85996-0.71092-0.43570-0.69788 0.26574-0.08679
   4   1  -9   26.11    2.42   1-0.28222-0.15037 0.66908 0.93225-0.68752-0.32908
  -4  -1   9   24.65    2.14   1-0.85473-0.98581 0.16095-0.10131 0.49348 0.13377
  -4  -1   9   25.60    2.23   1-0.85391-0.98669 0.41738 0.15530 0.31082-0.04807
  -4   1   9   23.72    2.01   1-0.71245-0.56510 0.56688 0.30460-0.41358-0.76673
   4   1  -9   25.40    2.21   1-0.68466-0.55226 0.56517 0.82749-0.46023-0.10125
   4  -1  -8   12.36    1.55   1-0.80200-0.95004-0.55697-0.29852-0.21578 0.09113
  -4   1   8   12.37    1.63   1-0.86122-0.71326-0.44040-0.69886 0.25364-0.05328
  -4  -1   8   14.24    1.83   1-0.67227-0.80438-0.17433-0.43357 0.71948 0.40618
   4   1  -8   15.14    1.96   1-0.31483-0.18194 0.64681 0.90616-0.69462-0.38178
  -4  -1   8   12.75    1.66   1-0.84990-0.98201 0.19205-0.06658 0.49069 0.17669
  -4  -1   8   12.80    1.61   1-0.85366-0.98738 0.41671 0.15832 0.31242-0.00085
   4   1  -8   12.13    1.59   1-0.67928-0.54593 0.56467 0.82329-0.46874-0.15537
  -4   1   8   13.74    1.66   1-0.66395-0.51749 0.56297 0.30444-0.49215-0.79969
   4  -1  -7    2.63    0.79   1-0.80503-0.95200-0.55595-0.30122-0.20697 0.05433
  -4   1   7    2.39    0.82   1-0.86209-0.71520-0.44395-0.69871 0.24432-0.01698
  -4  -1   7    2.70    0.86   1-0.64446-0.77764-0.14744-0.40295 0.75028 0.48258
   4   1  -7    2.87    0.91   1-0.35489-0.22095 0.61753 0.87305-0.70192-0.43467
  -4  -1   7    2.59    0.82   1-0.84250-0.97563 0.23147-0.02355 0.48642 0.21812
  -4  -1   7    3.00    0.88   1-0.85133-0.98599 0.41077 0.15608 0.32633 0.05869
   4   1  -7    2.79    0.80   1-0.66421-0.52990 0.56300 0.81792-0.49178-0.22403
  -4   1   7    2.52    0.75   1-0.60172-0.45621 0.55264 0.29782-0.57663-0.83855
   4  -1  -6   47.76    2.95   1-0.80654-0.95245-0.55541-0.30440-0.20248 0.01320
  -4   1   6   49.44    3.07   1-0.86254-0.71672-0.44592-0.69696 0.23909 0.02340
  -4  -1   6   50.85    3.13   1-0.60571-0.74014-0.11173-0.36344 0.78779 0.56577
   4   1  -6   48.09    3.24   1-0.40226-0.26727 0.57993 0.83164-0.70842-0.48676
   4  -1  -6   46.68    3.02   1-0.77877-0.92381-0.61817-0.36699-0.10664 0.10902
  -4  -1   6   47.47    3.01   1-0.83171-0.96586 0.27869 0.02729 0.48019 0.25759
  -4  -1   6   49.75    3.05   1-0.84382-0.97943 0.39381 0.14281 0.36451 0.14250
   4   1  -6   48.10    3.00   1-0.62831-0.49305 0.55767 0.80888-0.54243-0.32030
  -4   1   6   50.52    3.07   1-0.52203-0.37746 0.53320 0.28208-0.66571-0.88201
   4  -1  -5   95.94    4.29   1-0.80578-0.95062-0.55568-0.30840-0.20474-0.03466
  -4   1   5  101.27    4.51   1-0.86244-0.71769-0.44548-0.69280 0.24027 0.07018
  -4  -1   5  103.62    4.71   1-0.55255-0.68804-0.06545-0.31344 0.83090 0.65448
   4   1  -5  101.42    4.84   1-0.45625-0.32021 0.53280 0.78069-0.71270-0.53664
  -4   1   5   98.11    4.34   1-0.64152-0.49738 0.32575 0.07802-0.69449-0.86401
   4  -1  -5   98.04    4.44   1-0.79406-0.93803-0.59234-0.34490-0.13631 0.03370
  -4  -1   5  100.94    4.45   1-0.81665-0.95182 0.33283 0.08504 0.47149 0.29460
  -4  -1   5   97.51    4.38   1-0.81668-0.95324 0.34562 0.09832 0.46213 0.28575
   4   1  -5  104.47    4.65   1-0.53221-0.39600 0.53601 0.78353-0.65531-0.47880
   4  -1  -4   75.19    3.71   1-0.80108-0.94485-0.55727-0.31371-0.21841-0.09395
  -4   1   4   82.52    4.00   1-0.86136-0.71768-0.44093-0.68453 0.25225 0.12778
  -4  -1   4   81.19    3.92   1-0.47967-0.61621-0.00609-0.25039 0.87742 0.74671
   4   1  -4   76.82    3.99   1-0.51550-0.37830 0.47513 0.71916-0.71309-0.58282
  -4   1   4   80.76    3.93   1-0.80594-0.66273 0.02256-0.22126-0.59155-0.71542
   4  -1  -4   80.38    3.99   1-0.79468-0.93758-0.59122-0.34750-0.13757-0.01320
  -4  -1   4   77.19    3.88   1-0.57708-0.71453 0.08646-0.15736 0.81209 0.68167
   4  -1  -3  180.03    7.76   1-0.78808-0.93079-0.56085-0.32100-0.25369-0.17484
  -4   1   3  167.22    7.31   1-0.85768-0.71508-0.42815-0.66803 0.28472 0.20587
  -4  -1   3  189.81    8.34   1-0.38273-0.52030 0.06704-0.17340 0.92142 0.83619
  -4  -1   3  182.43    7.98   1-0.34815-0.48628 0.62261 0.38237-0.70081-0.78569
  -4   1   3  166.65    7.23   1-0.85680-0.71479-0.17301-0.41307-0.48575-0.56430
   4  -1  -3  169.47    7.45   1-0.78994-0.93177-0.59965-0.35966-0.12806-0.04934
   4  -1  -2  127.61    6.06   1-0.75166-0.89331-0.56620-0.33009-0.33824-0.30500
  -4   1   2  131.26    6.24   1-0.84351-0.70222-0.39316-0.62946 0.36593 0.33264
  -4  -1   2  117.96    5.76   1-0.25788-0.39665 0.15339-0.08322 0.95392 0.91418
  -4  -1   2  129.36    6.12   1-0.44518-0.58436 0.54286 0.30644-0.71211-0.75140
  -4   1   2  113.38    5.34   1-0.86601-0.72509-0.29800-0.53433-0.40151-0.43443
   4  -1  -2  123.90    5.91   1-0.78225-0.92301-0.61258-0.37632-0.11318-0.08010
   4   1  -2  123.22    5.79   1-0.83935-0.70110 0.24627 0.48319 0.48460 0.52438
   4  -1  -1   29.76    2.37   1-0.59702-0.73768-0.55167-0.31933-0.58242-0.59484
  -4   1   1   37.12    2.87   1-0.75699-0.61680-0.26555-0.49815 0.59702 0.60941
   4   1  -1   33.97    2.81   1-0.36188-0.22218 0.08203 0.31505 0.92860 0.92269
  -4  -1   1   34.97    2.75   1-0.10787-0.24772 0.24737 0.01438 0.96289 0.96872
  -4  -1   1   34.21    2.66   1-0.53089-0.67120 0.45901 0.22644-0.71236-0.70583
   4   1  -1   33.13    2.62   1-0.69726-0.55695 0.24319 0.47577-0.67429-0.68076
  -4   1   1   35.90    2.71   1-0.86123-0.72151-0.37722-0.60980-0.34054-0.32796
   4  -1  -1   34.03    2.68   1-0.77253-0.91222-0.62780-0.39526-0.09518-0.10775
   4   1  -1   34.51    2.64   1-0.81447-0.67520 0.33985 0.57315 0.47023 0.46432
   4   1  -1   35.09    2.70   1-0.81754-0.67720 0.34696 0.57945 0.45959 0.45346
  -4  -1   1   44.94    3.47   1-0.69614-0.83615 0.56606 0.33335-0.44152-0.43555
   4   1   0  675.59   23.58   1-0.21343-0.07255 0.18228 0.41160 0.95980 0.90846
  -4  -1   0  650.17   32.19   1 0.05670-0.08422 0.33948 0.11021 0.93889 0.99033
  -4  -1   0  680.25   23.46   1-0.60284-0.74418 0.37624 0.14747-0.70357-0.65148
  -4   1   0  677.14   22.93   1-0.85311-0.71446-0.42867-0.65753-0.29737-0.23914
   4  -1   0  721.96   24.55   1-0.76120-0.89983-0.64412-0.41532-0.07524-0.13345
   4  -1   0  735.86   25.50   1-0.31308-0.45215-0.11620 0.11236 0.94258 0.88483
   4   1   0  755.13   25.45   1-0.85813-0.71687 0.42959 0.65838 0.28115 0.22940
  -4  -1   0  747.68   25.35   1-0.76487-0.90587 0.56491 0.33594-0.30957-0.25794
   4   1   1  130.54    6.22   1-0.06290 0.07907 0.27366 0.49925 0.95976 0.86283
  -4  -1  -1  127.03    6.00   1-0.66111-0.80350 0.29822 0.07326-0.68847-0.59078
   4   1   1  129.08    6.18   1-0.79191-0.64949 0.05871 0.28372-0.60780-0.70544
  -4   1  -1  127.43    6.00   1-0.84556-0.70798-0.46175-0.68690-0.26795-0.16407
   4  -1   1  126.18    6.01   1-0.43262-0.57071-0.03014 0.19462 0.90107 0.79775
   4   1   1  127.01    5.96   1-0.86466-0.72246 0.45744 0.68255 0.20762 0.11025
  -4  -1  -1  136.61    6.54   1-0.78559-0.92760 0.56141 0.33620-0.26010-0.16284
  -4   1  -2    0.07    2.69   1-0.61800-0.48050-0.55582-0.77696-0.55599-0.40674
   4  -1   2    0.20    0.68   1-0.75114-0.88810-0.25864-0.03715 0.60736 0.45813
   4   1   2    0.11    0.47   1 0.07491 0.21795 0.34899 0.57085 0.93412 0.79159
   4   1   2    0.01    0.57   1-0.82492-0.68140-0.03366 0.18760-0.56424-0.70745
  -4   1  -2   -0.02    0.49   1-0.83983-0.70332-0.48246-0.70390-0.24880-0.09927
   4  -1   2    0.02    0.50   1-0.52577-0.66283 0.04314 0.26424 0.84952 0.70058
   4   1   2   -0.04    0.48   1-0.86584-0.72270 0.46903 0.69045 0.17415 0.03115
  -4  -1  -2    0.00    0.48   1-0.79308-0.93603 0.55960 0.33809-0.24053-0.09765
   4   1   3    0.82    0.56   1-0.48593-0.34215-0.52260-0.30427-0.70053-0.88901
  -4   1  -3    0.86    0.48   1-0.72437-0.58792-0.56711-0.78452-0.39199-0.19712
   4  -1   3    0.76    0.61   1-0.82279-0.95873-0.35537-0.13761 0.44353 0.24876
   4   1   3    0.80    0.67   1-0.84783-0.70321-0.12277 0.09473-0.51585-0.70464
  -4   1  -3    1.00    0.58   1-0.83609-0.70065-0.49457-0.71224-0.23734-0.04218
   4  -1   3    1.17    0.72   1-0.71958-0.85500-0.69434-0.47671-0.00906-0.20420
   4  -1   3    1.10    0.65   1-0.59532-0.73125 0.10245 0.32009 0.79692 0.60233
  -4   1  -3    0.92    0.59   1-0.76659-0.63072 0.27717 0.05933 0.57922 0.77373
   4   1   3    0.74    0.61   1-0.86601-0.72193 0.47365 0.69137 0.16024-0.02837
  -4  -1  -3    1.06    0.66   1-0.79488-0.93877 0.55912 0.34130-0.23568-0.04717
   4   1   4   71.25    3.78   1-0.58091-0.43608-0.54816-0.33355-0.60171-0.83580
  -4   1  -4   74.31    3.66   1-0.75466-0.61940-0.56597-0.77972-0.33191-0.09147
   4  -1   4   92.48    4.67   1-0.84012-0.97500-0.38629-0.17224 0.38074 0.14035
  -4  -1  -4   77.43    3.83   1-0.76706-0.91267 0.11522-0.09842-0.63113-0.39666
   4   1   4   76.82    3.84   1-0.86119-0.71556-0.20696 0.00702-0.46422-0.69851
  -4   1  -4   78.13    3.81   1-0.83424-0.69987-0.50026-0.71420-0.23189 0.00891
   4  -1   4   85.57    4.22   1-0.70349-0.83784-0.71056-0.49666 0.01420-0.22658
  -4   1  -4   80.09    3.90   1-0.82629-0.69115 0.29941 0.08506 0.47706 0.71768
   4  -1   4   84.22    4.13   1-0.64591-0.78088 0.14882 0.36270 0.74875 0.50858
  -4   1  -4   76.34    3.81   1-0.80562-0.67069 0.32897 0.11483 0.49269 0.73279
   4   1   4   78.43    3.80   1-0.86602-0.72101 0.47461 0.68864 0.15731-0.07693
  -4  -1  -4   80.65    4.03   1-0.79364-0.93846 0.55945 0.34533-0.23903-0.00491
   4   1   5   59.00    7.13   1-0.65380-0.50791-0.56164-0.35077-0.50704-0.78674
  -4   1  -5   14.03    1.62   1-0.76605-0.63186-0.56476-0.77479-0.30690-0.02085
   4  -1   5   14.63    1.74   1-0.84574-0.97975-0.39789-0.18773 0.35552 0.06946
  -4  -1  -5   14.44    1.73   1-0.78596-0.93263 0.07300-0.13685-0.61394-0.33386
   4   1   5   25.75    3.00   1-0.86597-0.71926-0.28525-0.07498-0.41074-0.69067
  -4   1  -5   13.81    1.61   1-0.83396-0.70065-0.50111-0.71134-0.23106 0.05538
   4  -1   5   14.69    1.74   1-0.68637-0.81966-0.72626-0.51609 0.03783-0.24860
   4  -1   5   21.29    2.44   1-0.68243-0.81635 0.18446 0.39484 0.70728 0.42150
  -4   1  -5   16.49    1.89   1-0.83212-0.69812 0.37130 0.16086 0.41194 0.69766
   4   1   5   13.83    1.62   1-0.86600-0.72005 0.47335 0.68368 0.16115-0.11872
  -4  -1  -5   14.29    1.69   1-0.79048-0.93624 0.56027 0.34984-0.24744 0.03231
   4   1   6   13.64    1.60   1-0.70916-0.56224-0.56676-0.35962-0.41935-0.74467
  -4   1  -6   15.56    1.76   1-0.76961-0.63648-0.56428-0.77059-0.29879 0.03286
   4  -1   6   15.38    1.79   1-0.84762-0.98057-0.40206-0.19561 0.34623 0.01455
  -4  -1  -6   15.50    1.79   1-0.79948-0.94729 0.03968-0.16648-0.59937-0.27372
   4   1   6   14.55    1.69   1-0.86329-0.71550-0.35713-0.15059-0.35661-0.68218
   4  -1   6   16.99    1.92   1-0.66826-0.80048-0.74135-0.53491 0.06172-0.27035
   4  -1   6   17.52    1.97   1-0.70869-0.84166 0.21153 0.41817 0.67306 0.34166
  -4   1  -6   11.56    1.65   1-0.84931-0.71626 0.40594 0.19920 0.33744 0.66878
   4   1   6   16.42    1.83   1-0.86591-0.71902 0.47060 0.67723 0.16946-0.15603
  -4  -1  -6   15.74    1.81   1-0.78596-0.93266 0.56133 0.35460-0.25915 0.06622
  -4  -1  -7   -0.04    0.44   1-0.45120-0.59919-0.51151-0.71492-0.73127-0.36034
   4   1   7   -0.00    0.37   1-0.75089-0.60274-0.56626-0.36285-0.33985-0.71065
  -4   1  -7   -0.02    0.39   1-0.76911-0.63704-0.56435-0.76693-0.29994 0.07732
   4  -1   7   -0.13    0.46   1-0.84758-0.97946-0.40197-0.19924 0.34642-0.03087
  -4  -1  -7   -0.08    0.40   1-0.80909-0.95797 0.01391-0.18846-0.58751-0.21624
   4   1   7    0.06    0.44   1-0.85426-0.70554-0.42276-0.21989-0.30248-0.67369
   4  -1   7   -0.05    0.87   1-0.72742-0.85948 0.23173 0.43471 0.64587 0.26890
  -4   1  -7    0.04    0.36   1-0.85959-0.72745 0.43441 0.23136 0.26902 0.64596
   4   1   7    0.00    0.50   1-0.86568-0.71785 0.46675 0.66969 0.18089-0.19023
  -4  -1  -7    0.05    0.46   1-0.78037-0.92801 0.56249 0.35945-0.27316 0.09784
  -4  -1  -8    6.82    1.19   1-0.48125-0.63030-0.52116-0.72083-0.70482-0.28828
  -4   1  -8    7.26    1.17   1-0.76614-0.63514-0.56475-0.76360-0.30671 0.11616
   4   1   8    6.45    1.07   1-0.78278-0.63357-0.56201-0.36233-0.26718-0.68359
   4  -1   8    7.66    1.29   1-0.84639-0.97719-0.39931-0.20030 0.35237-0.07052
  -4  -1  -8    6.96    1.17   1-0.81567-0.96562-0.00496-0.20357-0.57849-0.16161
  -4   1  -8    7.08    1.17   1-0.83956-0.70949-0.48337-0.68251-0.24796 0.17546
   4   1   8    6.85    1.22   1-0.83996-0.69016-0.48202-0.28287-0.24922-0.66607
   4  -1   8    8.19    1.34   1-0.74080-0.87190 0.24670 0.44598 0.62477 0.20219
  -4   1  -8   -0.05    0.34   1-0.86474-0.73350 0.45801 0.25862 0.20600 0.62855
   4   1   8    9.00    1.50   1-0.86525-0.71647 0.46203 0.66128 0.19458-0.22217
  -4  -1  -9    0.05    0.42   1-0.50324-0.65334-0.52781-0.72376-0.68421-0.22206
  -4   1  -9   -0.02    0.32   1-0.76146-0.63153-0.56531-0.76043-0.31716 0.15133
   4   1   9    0.17    0.46   1-0.80703-0.65673-0.55523-0.35924-0.20103-0.66305
   4  -1   9    0.16    0.54   1-0.84447-0.97400-0.39518-0.19968 0.36152-0.10693
  -4  -1  -9    0.11    0.49   1-0.81992-0.97095-0.01780-0.21264-0.57219-0.10970
  -4   1  -9   -0.19    0.47   1-0.84269-0.71369-0.47249-0.66792-0.25809 0.21098
   4   1   9   -0.19    0.43   1-0.82119-0.67040-0.53560-0.34023-0.19690-0.65939
  -4   1  -9   -0.01    0.32   1-0.86600-0.73570 0.47775 0.28206 0.14760 0.61577
  -4   1 -10   44.57    2.66   1-0.75549-0.62661-0.56589-0.75730-0.33013 0.18396
   4   1  10   25.04    2.40   1-0.82545-0.67409-0.54672-0.35445-0.14040-0.64804
   4  -1  10   59.66    3.59   1-0.84172-0.97018-0.38949-0.19769 0.37389-0.14016
  -4  -1 -10   46.13    2.80   1-0.82233-0.97443-0.02534-0.21640-0.56843-0.06033
   4   1  10   47.45    2.89   1-0.79871-0.64690-0.58376-0.39219-0.14586-0.65398
  -4   1 -11   37.25    3.05   1-0.74844-0.62063-0.56643-0.75410-0.34494 0.21477
   4   1  11   38.46    3.23   1-0.83932-0.68684-0.53700-0.34843-0.08457-0.63783
   4  -1  11   20.49    2.78   1-0.83833-0.96573-0.38281-0.19473 0.38812-0.17155
  -4  -1 -11   39.50    3.25   1-0.82323-0.97641-0.02821-0.21550-0.56699-0.01328
   4   1  11   35.68    3.00   1-0.77311-0.62024-0.62692-0.43907-0.09624-0.65000
  -4   1 -11   41.18    3.44   1-0.86011-0.73163 0.50831 0.31994 0.04256 0.60195
   4   1  12    3.03    0.97   1-0.84961-0.69606-0.52638-0.34153-0.03266-0.63154
   4  -1  12    3.61    1.13   1-0.83434-0.96068-0.37532-0.19095 0.40372-0.20157
   4   1  12    2.89    0.89   1-0.74480-0.59086-0.66556-0.48143-0.04796-0.64737
  -4   1 -12    2.91    1.05   1-0.85404-0.72649 0.52017 0.33549-0.00530 0.59970
   4   1  13   10.95    1.50   1-0.85698-0.70230-0.51510-0.33396 0.01581-0.62868
   4  -1  13   12.78    1.82   1-0.82976-0.95502-0.36713-0.18647 0.42035-0.23054
   4   1  13   12.17    1.71   1-0.71409-0.55908-0.70005-0.51965-0.00099-0.64604
  -4   1 -13    9.35    1.42   1-0.84634-0.71973 0.53023 0.34923-0.05062 0.60001
  -4  -1 -13   10.77    1.64   1-0.73042-0.88376 0.56709 0.38629-0.38063 0.26407
   4   1  14   13.14    2.57   1-0.86194-0.70618-0.50326-0.32584 0.06152-0.62858
   4  -1  14   12.89    2.58   1-0.82458-0.94877-0.35832-0.18136 0.43780-0.25871
   4   1  14   12.59    2.49   1-0.68121-0.52514-0.73071-0.55404 0.04474-0.64595
  -4   1 -14   13.36    2.69   1-0.83726-0.71155 0.53871 0.36151-0.09367 0.60249
  -4  -1 -14   13.06    2.59   1-0.71974-0.87402 0.56706 0.38996-0.40051 0.28982
   4   1  15    3.97    1.20   1-0.86485-0.70800-0.49096-0.31727 0.10480-0.63092
   4  -1  15    3.98    1.21   1-0.81878-0.94191-0.34892-0.17568 0.45588-0.28624
  -4   1 -15    3.37    1.19   1-0.82695-0.70217 0.54584 0.37235-0.13491 0.60688
  -4  -1 -15    3.15    1.07   1-0.70840-0.86364 0.56673 0.39334-0.42067 0.31527
   4   1  16    1.12    0.79   1-0.86599-0.70807-0.47825-0.30827 0.14605-0.63528
   4  -1  16    1.61    0.81   1-0.81240-0.93439-0.33903-0.16943 0.47439-0.31337
  -4   1 -16    1.87    0.95   1-0.81552-0.69170 0.55177 0.38202-0.17452 0.61286
  -4  -1 -16    1.81    1.13   1-0.69645-0.85263 0.56608 0.39632-0.44101 0.34049
   4   1  17    1.07    0.77   1-0.86556-0.70657-0.46516-0.29890 0.18554-0.64141
   4  -1  17    1.33    0.75   1-0.80534-0.92625-0.32857-0.16267 0.49341-0.33997
  -4   1 -17    1.74    1.06   1-0.80307-0.68019 0.55662 0.39056-0.21269 0.62032
  -4  -1 -17    1.62    0.86   1-0.68379-0.84093 0.56509 0.39903-0.46161 0.36551
   4   1  18    0.13    0.68   1-0.86371-0.70365-0.45169-0.28915 0.22353-0.64904
   4  -1  18    0.73    0.73   1-0.79761-0.91745-0.31759-0.15540 0.51277-0.36622
  -4   1 -18   -0.12    0.78   1-0.78965-0.66771 0.56047 0.39811-0.24962 0.62901
  -4  -1 -18    0.16    0.69   1-0.67046-0.82854 0.56374 0.40138-0.48236 0.39038
  -4   2  19   -0.39    0.84   1-0.84735-0.54752-0.40145-0.70043 0.34759-0.45783
  -4   2  18    2.92    1.10   1-0.85218-0.55342-0.41290-0.70817 0.32138-0.43842
  -4   2  17   27.72    2.31   1-0.85631-0.55862-0.42403-0.71558 0.29482-0.41937
  -4   2  16    0.15    0.87   1-0.85973-0.56311-0.43487-0.72271 0.26785-0.40073
  -4   2  15    0.19    0.61   1-0.86243-0.56689-0.44544-0.72956 0.24038-0.38258
  -4   2  14    5.14    1.17   1-0.86440-0.56987-0.45577-0.73617 0.21227-0.36507
  -4  -2  14    5.20    1.04   1-0.72950-0.99750 0.23402-0.04666 0.64269 0.05293
   4   2 -14    4.24    0.97   1-0.74346-0.47584 0.56671 0.84758-0.35510 0.23487
  -4   2  13    6.10    1.36   1-0.86562-0.57216-0.46586-0.74254 0.18350-0.34822
  -4  -2  13    6.58    1.45   1-0.61916-0.88607-0.12391-0.40193 0.77542 0.23090
  -4  -2  13   13.45    2.69   1-0.72412-0.99309 0.22811-0.04885 0.65084 0.10669
   4   2 -13    7.79    1.59   1-0.75904-0.49047 0.56556 0.84273-0.32247 0.22187
  -4   2  12   59.05    3.45   1-0.86602-0.57363-0.47573-0.74870 0.15387-0.33224
  -4  -2  12   60.45    3.65   1-0.60788-0.87586-0.11369-0.38798 0.78584 0.28693
  -4  -2  12   54.43    3.16   1-0.71461-0.98453 0.21783-0.05543 0.66473 0.16620
   4   2 -12   60.05    3.56   1-0.77434-0.50483 0.56356 0.83702-0.28771 0.21101
   4  -2  -9    1.19    2.25   1-0.65108-0.94028-0.56126-0.29953-0.51095-0.16166
  -4   2   9    0.59    0.89   1-0.86155-0.57234-0.50443-0.76622 0.05717-0.29209
  -4  -2   9   -0.03    0.34   1-0.54840-0.81957-0.06196-0.32508 0.83391 0.47182
   4   2  -9    0.09    0.48   1-0.25920 0.01282 0.68396 0.94724-0.68190-0.32026
  -4  -2   9    0.19    0.40   1-0.63725-0.90994 0.14065-0.12189 0.75771 0.39640
   4   2  -9    0.23    0.44   1-0.82024-0.54764 0.54953 0.81169-0.15880 0.20306
  -4   2   9    0.38    0.52   1-0.62859-0.34127 0.55771 0.29553-0.54205-0.89229
   4  -2  -8   13.64    1.50   1-0.63842-0.92657-0.55935-0.30135-0.52871-0.22504
  -4   2   8   14.92    1.66   1-0.85764-0.56951-0.51380-0.77187 0.02104-0.28260
   4   2  -8   15.27    1.63   1-0.78564-0.51351-0.30137-0.04198 0.54030 0.85705
   4   2  -8   15.39    1.88   1-0.28245-0.00937 0.66892 0.92837-0.68757-0.37151
  -4  -2   8   14.77    1.62   1-0.57733-0.85099 0.08667-0.17211 0.81189 0.49617
   4   2  -8   16.06    1.71   1-0.83565-0.56212 0.53996 0.79843-0.10056 0.21568
  -4   2   8   15.10    1.57   1-0.57528-0.28891 0.54686 0.28839-0.60826-0.91288
   4  -2  -6   15.17    1.71   1-0.58949-0.87553-0.55006-0.29952-0.59154-0.37910
  -4   2   6   17.01    1.86   1-0.84416-0.55816-0.53251-0.78312-0.06171-0.27416
   4   2  -6   17.80    1.94   1-0.70736-0.43306-0.21012 0.04181 0.67489 0.90039
   4   2  -6   16.48    1.97   1-0.34463-0.06946 0.62524 0.87705-0.70021-0.47534
  -4   2   6   15.41    1.70   1-0.86177-0.57648-0.21240-0.46363-0.46068-0.67283
  -4  -2   6   16.94    1.91   1-0.32302-0.59818-0.10934-0.36106 0.94005 0.71540
   4   2  -6   13.43    1.48   1-0.86350-0.58791 0.49771 0.74862 0.08151 0.30645
   4  -2  -5    2.23    2.06   1-0.54478-0.82977-0.53935-0.29254-0.64211-0.47528
  -4   2   5    0.44    0.53   1-0.83303-0.54809-0.54189-0.78878-0.11138-0.27821
   4   2  -5    0.41    0.50   1-0.65262-0.37735-0.15521 0.09316 0.74161 0.92137
  -4  -2   5    0.46    0.47   1-0.36714-0.64247 0.07827-0.16983 0.92686 0.74724
  -4   2   5    0.39    0.39   1-0.85081-0.56686-0.43969-0.68712-0.28772-0.45445
   4   2  -5    0.44    0.55   1-0.84114-0.56620 0.23796 0.48616 0.48563 0.66562
   4   2  -5    0.39    0.46   1-0.86210-0.58554 0.44399 0.69120 0.24423 0.42352
   4  -2  -4    0.11    0.44   1-0.47582-0.75976-0.51946-0.27639-0.70974-0.58853
  -4   2   4    0.12    0.36   1-0.81680-0.53292-0.55119-0.79434-0.17031-0.29154
   4   2  -4    0.01    0.43   1-0.58587-0.30939-0.09413 0.15037 0.80491 0.93896
  -4  -2   4    0.09    0.40   1-0.29449-0.57102 0.12889-0.11528 0.94691 0.81279
  -4   2   4    0.11    0.41   1-0.81970-0.53687-0.53922-0.78293-0.19320-0.31430
   4   2  -4    0.08    0.50   1-0.81294-0.53697 0.34472 0.58930 0.46935 0.60363
   4   2  -4    0.01    0.39   1-0.80368-0.52614 0.32617 0.56972 0.49770 0.63133
  -4   2   3  324.97   13.40   1-0.79197-0.50916-0.55989-0.79932-0.24349-0.31910
   4   2  -3  332.51   12.97   1-0.50713-0.22961-0.02797 0.21286 0.86141 0.94971
  -4  -2   3  335.03   13.07   1-0.20943-0.48703 0.18484-0.05574 0.96019 0.87160
   4   2  -3  362.01   14.36   1-0.47558-0.19726 0.51472 0.75506-0.71336-0.62526
  -4   2   3  344.66   13.24   1-0.79416-0.51246-0.59216-0.83213-0.13651-0.21197
   4   2  -3  373.13   14.53   1-0.59680-0.31834 0.10377 0.34379 0.79564 0.88343
  -4   2   2  488.22   17.97   1-0.75093-0.46918-0.56626-0.80196-0.33976-0.36976
   4   2  -2  482.59   18.04   1-0.41810-0.13957 0.04103 0.27801 0.90747 0.95038
  -4  -2   2  510.41   23.60   1-0.11287-0.39157 0.24440 0.00754 0.96308 0.92011
   4   2  -2  543.30   25.06   1-0.52700-0.24760 0.46313 0.69954-0.71258-0.67031
  -4   2   2  475.67   17.42   1-0.77607-0.49543-0.62240-0.85864-0.10163-0.13144
   4   2  -2  517.20   30.13   1-0.25789 0.02119-0.15339 0.08314 0.95392 0.99631
   4   2  -2  527.63   24.08   1-0.63532-0.35635 0.55885 0.79531-0.53296-0.49039
  -4   2   1   29.90    2.24   1-0.67637-0.39561-0.56437-0.79626-0.47327-0.45766
   4   2  -1   28.85    2.37   1-0.32076-0.04103 0.11091 0.34398 0.94064 0.93807
  -4   2   1   34.34    2.57   1-0.06312 0.21676 0.27353 0.04103 0.95978 0.97536
  -4  -2   1   31.36    2.31   1-0.00781-0.28760 0.30471 0.07158 0.95241 0.95507
  -4  -2   1   36.01    2.68   1-0.31028-0.59069 0.65001 0.41730-0.69369-0.69060
   4   2  -1   33.29    2.59   1-0.58007-0.29962 0.40387 0.63646-0.70739-0.71073
  -4   2   1   31.43    2.36   1-0.76437-0.48480-0.63969-0.87220-0.08072-0.06488
  -4   2   1   33.56    2.58   1-0.35769-0.07760-0.08501-0.31725 0.92995 0.94515
   4   2  -1   33.30    2.43   1-0.71263-0.43271 0.56689 0.79964-0.41325-0.41631
  -4   2   0   44.39    3.13   1-0.53424-0.25452-0.53656-0.76470-0.65321-0.59197
  -4   2   0   50.76    3.16   1-0.39180-0.11288 0.06044-0.16812 0.91806 0.97928
  -4  -2   0   46.05    3.01   1 0.10119-0.17964 0.36246 0.13304 0.92648 0.97469
  -4   2   0   45.69    2.81   1-0.75774-0.47924-0.64886-0.87764-0.06932-0.00784
  -4   2   0   46.52    3.04   1-0.44878-0.16967-0.01786-0.24630 0.89346 0.95422
   4   2   0   48.40    3.01   1-0.75626-0.47536 0.56582 0.79482-0.32847-0.37719
  -4   2  -1   85.74    4.63   1-0.66588-0.38784-0.16805-0.39284 0.72688 0.83382
   4   2   1   83.03    4.64   1-0.68416-0.40163 0.26382 0.48885-0.67993-0.77441
  -4   2  -1   82.13    4.46   1-0.75501-0.47758-0.65250-0.87756-0.06473 0.04239
   4  -2   1   87.15    4.82   1-0.24567-0.52380-0.16142 0.06322 0.95581 0.84948
  -4   2  -1   83.49    4.66   1-0.53332-0.25521 0.04937-0.17542 0.84447 0.95083
   4   2   1   89.17    4.80   1-0.78391-0.50195 0.56177 0.78699-0.26435-0.35872
  -4   2  -2   65.58    3.94   1-0.80329-0.52632-0.32561-0.54679 0.49869 0.65115
   4  -2   2   65.26    4.33   1-0.01524-0.29194 0.30059 0.52201 0.95362 0.80141
  -4  -2  -2   76.97    4.72   1-0.48436-0.76792 0.50627 0.28503-0.71349-0.57363
   4   2   2   61.94    3.80   1-0.73135-0.44777 0.18509 0.40633-0.65640-0.79648
  -4   2  -2   62.65    3.74   1-0.75528-0.47892-0.65214-0.87347-0.06518 0.08758
   4  -2   2   69.13    4.24   1-0.32956-0.60670-0.10480 0.11604 0.93829 0.78640
  -4   2  -2   66.00    4.00   1-0.60838-0.33143 0.11413-0.10730 0.78539 0.93735
   4   2   2   77.97    4.62   1-0.80339-0.52048 0.55651 0.77803-0.21177-0.35177
  -4   2  -3  142.85    6.70   1-0.85142-0.57519-0.41101-0.62824 0.32579 0.52389
   4  -2   3  133.38    6.44   1-0.27639-0.55194 0.14109 0.35875 0.95063 0.75276
  -4  -2  -3  136.66    6.45   1-0.53014-0.81474 0.45980 0.24250-0.71240-0.52667
   4   2   3  165.64    7.85   1-0.77280-0.48811 0.10288 0.32036-0.62625-0.81185
  -4   2  -3  135.88    6.33   1-0.75783-0.48254-0.64872-0.86633-0.06949 0.12892
   4  -2   3  149.05    7.02   1-0.40158-0.67775-0.05327 0.16378 0.91426 0.71681
  -4   2  -3  141.39    6.74   1-0.67219-0.39633 0.17426-0.04367 0.71957 0.91706
   4   2   3  145.80    6.81   1-0.81788-0.53403 0.55068 0.76852-0.16674-0.35238
  -4  -2  -3  143.06    6.79   1-0.54690-0.83063 0.53990 0.32195-0.63983-0.45430
  -4   2  -4  122.75    7.06   1-0.86483-0.58960-0.45870-0.67217 0.20408 0.44782
   4  -2   4  113.85    6.89   1-0.45032-0.72514 0.01668 0.23036 0.89270 0.64891
   4   2   4  110.95    6.50   1-0.80733-0.52152 0.01878 0.23254-0.58979-0.82093
  -4   2  -4  113.21    6.41   1-0.76212-0.48789-0.64285-0.85672-0.07682 0.16723
   4  -2   4  125.50    7.21   1-0.46180-0.73699-0.00783 0.20542 0.88694 0.64392
  -4   2  -4   92.19    6.94   1-0.72471-0.44975 0.22875 0.01454 0.64997 0.89303
   4   2   4  115.17    6.58   1-0.82913-0.54434 0.54450 0.75864-0.12670-0.35797
  -4  -2  -4  112.52    6.53   1-0.58282-0.86750 0.54859 0.33434-0.59947-0.36831
  -4   2  -5   12.90    1.59   1-0.86531-0.59114-0.48768-0.69744 0.11575 0.40510
   4  -2   5   12.84    1.64   1-0.55770-0.83138-0.06982 0.14021 0.82709 0.53772
  -4  -2  -5   12.68    1.57   1-0.60197-0.88866 0.37733 0.16755-0.70374-0.42684
   4   2   5   13.84    1.75   1-0.83409-0.54717-0.06540 0.14459-0.54772-0.82443
  -4   2  -5   11.95    1.51   1-0.76770-0.49454-0.63493-0.84507-0.08656 0.20314
   4  -2   5   12.56    1.61   1-0.51113-0.78533 0.03120 0.24087 0.85893 0.57028
   4   2   5   13.93    1.71   1-0.83809-0.55236 0.53803 0.74848-0.09005-0.36695
  -4  -2  -5   13.14    1.67   1-0.60652-0.89215 0.55361 0.34307-0.57064-0.29386
  -4   2  -6    9.79    1.82   1-0.86065-0.58753-0.50694-0.71295 0.04779 0.38276
   4  -2   6    6.20    1.12   1-0.62407-0.89668-0.12842 0.07788 0.77073 0.43575
  -4  -2  -6    5.19    0.96   1-0.62903-0.91677 0.34259 0.13662-0.69781-0.37531
   4   2   6    5.44    1.08   1-0.85272-0.56472-0.14814 0.05808-0.50090-0.82323
  -4   2  -6    5.80    1.02   1-0.77422-0.50213-0.62523-0.83165-0.09826 0.23709
  -4   2  -6    5.99    1.13   1-0.84248-0.56961 0.23159 0.02490 0.48640 0.82153
  -4   2  -6   -0.06    0.36   1-0.79940-0.52635 0.32009 0.11327 0.50842 0.84268
   4   2   6    6.28    1.10   1-0.84527-0.55844 0.53137 0.73803-0.05614-0.37875
  -4  -2  -6    6.24    1.16   1-0.62201-0.90859 0.55655 0.34971-0.55076-0.22836
  -4   2  -7   15.78    1.71   1-0.85365-0.58160-0.52078-0.72307-0.00788 0.37269
   4  -2   7   15.78    1.69   1-0.66588-0.93748-0.16805 0.03440 0.72688 0.34632
  -4  -2  -7   29.10    3.20   1-0.65091-0.93969 0.31273 0.11057-0.69173-0.32363
   4   2   7   12.90    1.47   1-0.86323-0.57431-0.22805-0.02523-0.45035-0.81824
   4   2   7   14.99    1.60   1-0.85115-0.56338 0.52438 0.72735-0.02363-0.39186
  -4  -2  -7   15.68    1.76   1-0.63173-0.91926 0.55825 0.35512-0.53782-0.16981
   4   2   9    6.16    2.42   1-0.74546-0.45508-0.56660-0.37023-0.35104-0.80982
  -4   2  -9    6.76    1.20   1-0.83637-0.56640-0.53941-0.73423-0.09750 0.37428
   4  -2   9    6.38    2.46   1-0.71047-0.97987-0.21342-0.01814 0.67057 0.19878
  -4  -2  -9    5.37    2.09   1-0.68146-0.97236 0.26797 0.07323-0.68102-0.22168
   4   2   9    6.27    2.44   1-0.86144-0.57064-0.37540-0.17995-0.34202-0.80123
  -4   2  -9    6.67    1.30   1-0.85407-0.58381 0.41781 0.22207 0.30981 0.78092
  -4  -2  -9    6.35    2.50   1-0.63956-0.92899 0.55953 0.36380-0.52714-0.06788
   4   2  10   26.07    2.48   1-0.77373-0.48228-0.56366-0.37101-0.28916-0.79356
  -4   2 -10   33.96    3.14   1-0.82674-0.55778-0.54597-0.73701-0.13567 0.38168
   4  -2  10   24.16    2.30   1-0.72165-0.98997-0.22541-0.03384 0.65452 0.13711
  -4  -2 -10   22.50    2.13   1-0.69120-0.98314 0.25285 0.06190-0.67698-0.17203
   4   2  10   27.05    2.58   1-0.85041-0.55853-0.44151-0.24978-0.28611-0.79097
  -4   2 -10   28.20    2.69   1-0.86165-0.59233 0.44211 0.25007 0.24916 0.76589
  -4  -2 -10   27.39    2.61   1-0.63937-0.92975 0.55950 0.36747-0.52740-0.02252
   4   2  11    3.93    0.99   1-0.79679-0.50425-0.55857-0.36962-0.23043-0.78044
   4  -2  11   -0.01    0.45   1-0.72842-0.99567-0.23283-0.04496 0.64435 0.08132
  -4  -2 -11    3.09    0.72   1-0.69782-0.99081 0.24229 0.05513-0.67403-0.12348
   4   2  11    3.97    0.98   1-0.83348-0.54064-0.50253-0.31459-0.22969-0.78021
  -4   2 -11    4.87    1.44   1-0.86536-0.59694 0.46312 0.27474 0.19144 0.75376
  -4  -2 -11    3.55    0.94   1-0.63715-0.92848 0.55914 0.37082-0.53046 0.02003
   4   2  12   15.35    1.76   1-0.81549-0.52189-0.55179-0.36656-0.17460-0.77023
   4  -2  12   17.82    2.03   1-0.73198-0.99815-0.23678-0.05262 0.63885 0.03022
   4   2  12   18.42    2.02   1-0.81138-0.51747-0.55817-0.37395-0.17349-0.76966
  -4   2 -12   18.81    2.10   1-0.86586-0.59838 0.48134 0.29665 0.13631 0.74426
  -4  -2 -12   18.44    2.05   1-0.63322-0.92551 0.55850 0.37388-0.53581 0.06030
   4   2  13    5.26    1.14   1-0.83046-0.53574-0.54364-0.36211-0.12155-0.76279
   4  -2  13    5.62    1.15   1-0.73309-0.99819-0.23802-0.05756 0.63712-0.01713
   4   2  13    4.97    0.98   1-0.78458-0.48970-0.60875-0.42834-0.11762-0.75941
  -4   2 -13    4.12    0.86   1-0.86365-0.59705 0.49706 0.31601 0.08381 0.73733
  -4  -2 -13    4.70    1.07   1-0.62783-0.92107 0.55758 0.37666-0.54305 0.09867
   4   2  14   -0.04    0.55   1-0.84227-0.54647-0.53435-0.35655-0.07092-0.75778
   4  -2  14   -0.00    0.56   1-0.73225-0.99628-0.23708-0.06034 0.63842-0.06143
  -4   2 -14   -0.06    0.54   1-0.85912-0.59345 0.51067 0.33330 0.03345 0.73260
   4   2  15    0.45    0.69   1-0.85133-0.55447-0.52413-0.35004-0.02253-0.75500
   4  -2  15    0.46    0.60   1-0.72980-0.99276-0.23436-0.06132 0.64222-0.10325
  -4   2 -15    0.67    0.86   1-0.85258-0.58784 0.52238 0.34871-0.01482 0.72995
   4   2  16    0.17    0.64   1-0.85798-0.55999-0.51311-0.34274 0.02380-0.75427
   4  -2  16    0.34    0.62   1-0.72597-0.98785-0.23013-0.06080 0.64807-0.14301
  -4   2 -16    0.28    0.81   1-0.84426-0.58046 0.53241 0.36261-0.06121 0.72908
   4   2  17    0.15    0.69   1-0.86251-0.56345-0.50138-0.33472 0.06839-0.75530
   4  -2  17    0.23    0.55   1-0.72089-0.98170-0.22459-0.05896 0.65564-0.18106
  -4   2 -17    0.09    0.87   1-0.83436-0.57150 0.54093 0.37483-0.10593 0.72999
  -4   3  18   -0.02    0.94   1-0.86273-0.42390-0.44680-0.74170 0.23676-0.51978
  -4  -3  18    0.19    0.74   1-0.53379-0.93544-0.04976-0.34676 0.84415 0.06848
   4   3 -18    0.05    0.53   1-0.25484 0.14793 0.68671 0.98448-0.68079 0.09439
  -4   3  17    1.89    1.16   1-0.86479-0.42694-0.45835-0.74953 0.20506-0.50587
  -4  -3  17    2.09    0.87   1-0.53040-0.93310-0.04695-0.34023 0.84644 0.11639
  -4   3  16    7.52    1.47   1-0.86586-0.42909-0.46956-0.75702 0.17258-0.49273
  -4  -3  16    7.79    1.30   1-0.52486-0.92863-0.04240-0.33195 0.85012 0.16568
  -4   3  15   11.08    1.52   1-0.86591-0.43021-0.48044-0.76419 0.13916-0.48054
  -4  -3  15   13.20    1.64   1-0.51694-0.92175-0.03592-0.32174 0.85526 0.21643
  -4   3  14    2.11    0.98   1-0.86484-0.43021-0.49101-0.77104 0.10462-0.46946
  -4  -3  14    2.18    0.83   1-0.50631-0.91217-0.02730-0.30940 0.86191 0.26869
  -4   3  13    0.08    0.65   1-0.86254-0.42895-0.50129-0.77756 0.06869-0.45977
  -4  -3  13    0.42    0.69   1-0.49261-0.89952-0.01633-0.29470 0.87009 0.32248
  -4   3  12   11.39    1.66   1-0.85887-0.42635-0.51122-0.78377 0.03128-0.45156
  -4   3  11    0.01    0.63   1-0.85363-0.42219-0.52080-0.78964-0.00798-0.44522
  -4  -3  11    0.20    0.43   1-0.43305-0.84334-0.02982-0.30064 0.90087 0.44540
  -4   3  10   11.05    1.55   1-0.84655-0.41616-0.52999-0.79509-0.04951-0.44117
   4   3 -10   10.15    1.54   1-0.26029 0.15086 0.68327 0.95047-0.68218-0.27173
  -4  -3  10   10.11    1.40   1-0.37766-0.78893-0.07071-0.33774 0.92323 0.51333
   4   3 -10   10.44    1.44   1-0.85919-0.44735 0.51051 0.77612 0.03408 0.44441
  -4   3   9    1.64    0.79   1-0.83724-0.40792-0.53872-0.80010-0.09376-0.43980
   4   3  -9    1.37    0.75   1-0.27513 0.13707 0.67373 0.93711-0.68584-0.32098
  -4  -3   9    1.24    0.59   1-0.30611-0.71837-0.12098-0.38421 0.94427 0.57993
   4   3  -9    1.66    0.82   1-0.86546-0.45267 0.48628 0.74820 0.12036 0.48506
  -4   3   8    0.19    0.71   1-0.82519-0.39693-0.54687-0.80451-0.14137-0.44181
   4   3  -8    0.04    0.53   1-0.29370 0.11955 0.66140 0.92095-0.69013-0.37086
  -4  -3   8    0.18    0.42   1-0.21567-0.62891-0.18085-0.44029 0.95957 0.64079
   4   3  -8    0.33    0.62   1-0.86382-0.45009 0.45233 0.71055 0.22179 0.54086
  -4   3   7    9.84    1.46   1-0.80965-0.38246-0.55424-0.80815-0.19306-0.44788
  -4   3   7    7.80    1.21   1-0.49346-0.06666 0.49737 0.24225-0.71352-0.96791
   4   3  -7   10.59    1.44   1-0.84292-0.43026 0.22945 0.48531 0.48666 0.76115
   4   3  -7   11.40    1.59   1-0.84865-0.43397 0.40441 0.65893 0.34093 0.61438
  -4   3   6    2.64    0.81   1-0.78959-0.36346-0.56049-0.81068-0.24979-0.45899
  -4   3   6    2.77    0.85   1-0.27877 0.14697 0.67135 0.42006-0.68671-0.89551
  -4   3   6    2.34    0.73   1-0.75575-0.33097-0.65151-0.90264-0.06598-0.27510
   4   3  -6    2.86    0.83   1-0.81440-0.40072 0.34007 0.59231 0.47019 0.69898
   4   3  -6    2.57    0.77   1-0.81127-0.39562 0.33733 0.58822 0.47752 0.70532
  -4  -3   5    0.04    0.35   1-0.21071-0.62608 0.18403-0.06413 0.96006 0.77711
   4   3  -5   -0.10    0.34   1-0.37290 0.04349 0.60362 0.85172-0.70468-0.52218
  -4   3   3    0.06    0.37   1-0.68342-0.26044-0.56506-0.80395-0.46220-0.53463
   4   3  -3    0.09    0.43   1-0.47811-0.06066-0.00487 0.23623 0.87828 0.96980
  -4  -3   3   -0.01    0.31   1-0.07626-0.49381 0.26594 0.02522 0.96096 0.86920
  -4   3   3   -0.13    0.42   1 0.07261 0.49449 0.34780 0.10799 0.93475 0.86244
   4   3  -3   -0.04    0.35   1-0.44494-0.02644 0.54307 0.78352-0.71210-0.62079
  -4   3   3   -0.00    0.33   1-0.69090-0.26932-0.72225-0.96219 0.03168-0.04049
  -4   3   3   -0.11    0.30   1-0.22063 0.20146-0.17767-0.41737 0.95903 0.88612
   4   3  -3    0.04    0.39   1-0.48346-0.06514 0.00908 0.24939 0.87531 0.96620
  -4   3   2    0.22    0.38   1-0.62250-0.20056-0.55664-0.79179-0.55012-0.57691
   4   3  -2    0.05    0.45   1-0.40738 0.01103 0.04899 0.28622 0.91193 0.95810
  -4   3   2    0.06    0.41   1-0.06309 0.35777 0.27355 0.03751 0.95978 0.93305
  -4  -3   2    0.02    0.30   1-0.00058-0.41922 0.30869 0.07171 0.95116 0.90504
   4   3  -2   -0.05    0.45   1-0.48593-0.06638 0.50475 0.74138-0.71350-0.66779
  -4   3   2    0.34    0.47   1-0.68398-0.26347-0.72833-0.96455 0.04104 0.01450
  -4   3   2   -0.00    0.35   1-0.28990 0.13121-0.13200-0.36791 0.94790 0.92055
   4   3  -2    0.03    0.49   1-0.31659 0.10253-0.11378 0.12287 0.94171 0.98711
   4   3  -1   23.21    2.12   1-0.33307 0.08654 0.10235 0.33558 0.93732 0.93802
  -4   3   1   22.83    2.06   1-0.21863 0.20119 0.17895-0.05331 0.95925 0.97809
   4   3  -1   23.75    2.25   1-0.52954-0.10896 0.46044 0.69306-0.71244-0.71258
  -4   3   1   21.81    2.01   1-0.68150-0.26205-0.73047-0.96296 0.04437 0.06347
   4   3  -1   21.02    1.91   1-0.57831-0.15848 0.54756 0.78037-0.60475-0.60489
  -4   3   0    3.21    0.87   1-0.38146 0.03735 0.06796-0.16035 0.92188 0.98635
   4   3   0    2.84    0.81   1-0.25745 0.16322 0.15367 0.38320 0.95399 0.90912
  -4  -3   0   -0.08    0.29   1 0.15895-0.26179 0.39104 0.16148 0.90653 0.95151
   4   3   0    7.17    2.24   1-0.57475-0.15314 0.41011 0.63890-0.70813-0.75388
  -4   3   0    2.81    0.79   1-0.68240-0.26403-0.72969-0.95845 0.04315 0.10791
  -4   3   0   -0.00    0.33   1-0.43093-0.01178-0.03142-0.25973 0.90183 0.96560
   4   3   0    2.80    0.79   1-0.63736-0.21659 0.55918 0.78828-0.53016-0.57592
  -4   3  -1   22.01    2.09   1-0.53286-0.11495-0.04899-0.27358 0.84478 0.95495
   4   3   1   18.83    1.84   1-0.18299 0.23878 0.20156 0.42755 0.96223 0.87188
   4   3   1   18.43    1.89   1-0.62056-0.19790 0.35370 0.57873-0.69984-0.79113
  -4   3  -1   19.50    1.86   1-0.68594-0.26863-0.72664-0.95167 0.03841 0.14881
   4   3   1   20.19    1.94   1-0.68322-0.26149 0.56504 0.79044-0.46253-0.55391
  -4   3  -2    0.16    0.40   1-0.65566-0.23876-0.15814-0.37889 0.73830 0.89411
   4   3   2    0.26    0.47   1-0.11102 0.31184 0.24550 0.46772 0.96301 0.82703
   4  -3   2    0.37    0.49   1 0.16991-0.24669 0.39630 0.61757 0.90225 0.74682
  -4  -3  -2    0.20    0.52   1-0.28008-0.70382 0.67049 0.44914-0.68701-0.55036
   4   3   2    0.12    0.59   1-0.66579-0.24208 0.29142 0.51265-0.68687-0.82376
  -4   3  -2    0.21    0.44   1-0.69150-0.27526-0.72171-0.94302 0.03087 0.18691
   4   3   2    0.17    0.44   1-0.71915-0.29645 0.56705 0.78866-0.40157-0.53863
  -4   3  -3    0.42    0.45   1-0.74423-0.32844-0.25063-0.46787 0.61910 0.82049
   4  -3   3    0.43    0.52   1 0.02434-0.39120 0.32226 0.53982 0.94633 0.74535
  -4  -3  -3    0.26    0.50   1-0.32048-0.74527 0.64282 0.42529-0.69575-0.51350
   4   3   3    0.36    0.54   1-0.70910-0.28433 0.22379 0.44128-0.66864-0.85113
  -4   3  -3    0.73    0.55   1-0.69862-0.28345-0.71518-0.93276 0.02104 0.22273
  -4   3  -3    0.59    0.61   1-0.62071-0.20467 0.12533-0.09239 0.77395 0.97445
   4   3   3    0.93    0.59   1-0.74786-0.32421 0.56646 0.78437-0.34613-0.52881
   4   3   4   -0.09    0.41   1-0.45693-0.03188-0.51340-0.29788-0.72637-0.95406
  -4   3  -4    4.55    0.97   1-0.80162-0.38684-0.32323-0.53671 0.50290 0.74985
   4  -3   4    4.28    0.98   1-0.11019-0.52468 0.24600 0.45984 0.96298 0.71641
  -4  -3  -4    4.35    0.99   1-0.35726-0.78310 0.61572 0.40201-0.70231-0.47447
   4   3   4    8.24    1.90   1-0.74900-0.32312 0.15192 0.36566-0.64490-0.87285
  -4   3  -4    4.36    1.07   1-0.67230-0.25736 0.17437-0.03996 0.71944 0.96548
   4   3   4    4.39    0.97   1-0.77108-0.34648 0.56407 0.77827-0.29538-0.52368
   4   3   5    0.00    0.36   1-0.51825-0.09215-0.53214-0.32036-0.66950-0.94280
  -4   3  -5    1.90    0.73   1-0.83609-0.42235-0.37855-0.58833 0.39703 0.68955
   4  -3   5    1.73    0.67   1-0.22521-0.63864 0.17472 0.38482 0.95851 0.66636
  -4  -3  -5    2.02    0.80   1-0.39022-0.81711 0.58980 0.37991-0.70700-0.43357
   4   3   5    1.61    0.74   1-0.78454-0.35760 0.07633 0.28628-0.61535-0.88891
  -4   3  -5    1.74    0.77   1-0.71698-0.30294 0.22036 0.00977 0.66134 0.95295
   4   3   5    1.96    0.74   1-0.79005-0.36438 0.56037 0.77081-0.24856-0.52256
  -4   3  -6   16.88    1.77   1-0.85486-0.44176-0.41993-0.62566 0.30474 0.64294
   4  -3   6   17.94    1.88   1-0.31882-0.73106 0.11224 0.31865 0.94114 0.60332
  -4  -3  -6   17.23    1.79   1-0.41927-0.84720 0.56560 0.35953-0.71014-0.39112
   4   3   6   16.75    1.82   1-0.81444-0.38634-0.00135 0.20490-0.58024-0.89930
  -4   3  -6   16.37    1.78   1-0.75483-0.34175 0.26299 0.05611 0.60088 0.93811
   4   3   6   19.55    2.01   1-0.80579-0.37917 0.55568 0.76242-0.20471-0.52433
   4   3   7   43.99    3.57   1-0.62169-0.19348-0.55649-0.35217-0.55118-0.91571
  -4   3  -7   61.39    4.51   1-0.86372-0.45161-0.45175-0.65371 0.22336 0.60721
   4  -3   7   66.46    4.84   1-0.39186-0.80323 0.06040 0.26274 0.91803 0.53458
  -4  -3  -7   59.52    4.36   1-0.44438-0.87336 0.54358 0.34134-0.71206-0.34745
   4   3   7   59.29    4.43   1-0.83798-0.40875-0.08016 0.12233-0.53977-0.90440
  -4   3  -7   56.23    4.14   1-0.78607-0.37394 0.30194 0.09875 0.53936 0.92217
   4  -3   8    0.49    0.61   1-0.44817-0.85871 0.01833 0.21684 0.89375 0.46432
  -4  -3  -8    0.43    0.53   1-0.46561-0.89564 0.52412 0.32570-0.71308-0.30288
   4   3   8    0.45    0.56   1-0.85461-0.42458-0.15909 0.04001-0.49429-0.90450
  -4   3  -8    0.62    0.72   1-0.81123-0.40006 0.33727 0.13779 0.47764 0.90607
   4  -3   9   36.44    4.95   1-0.49101-0.90050-0.01506 0.17971 0.87101 0.39597
   4   3   9   31.17    4.28   1-0.86389-0.43278-0.23646-0.04108-0.44471-0.90056
  -4   3  -9   35.43    4.88   1-0.83086-0.42063 0.36906 0.17325 0.41648 0.89053
   4  -3  10   10.72    1.55   1-0.52343-0.93186-0.04122 0.14982 0.85106 0.33040
   4   3  10   11.98    1.67   1-0.86581-0.43364-0.31146-0.11979-0.39159-0.89308
  -4   3 -10   12.52    1.82   1-0.84556-0.43628 0.39751 0.20541 0.35637 0.87605
   4  -3  11    3.55    0.92   1-0.54792-0.95515-0.06156 0.12589 0.83425 0.26799
   4   3  11    4.72    1.03   1-0.86045-0.42756-0.38362-0.19560-0.33533-0.88256
  -4   3 -11    4.53    1.06   1-0.85589-0.44751 0.42283 0.23441 0.29774 0.86300
   4  -3  12    0.39    0.61   1-0.56587-0.97204-0.07679 0.10694 0.82090 0.20904
  -4   3 -12    0.43    0.79   1-0.86241-0.45498 0.44535 0.26063 0.24061 0.85150
   4  -3  13    0.58    0.55   1-0.57878-0.98388-0.08793 0.09207 0.81072 0.15325
  -4   3 -13    0.94    0.95   1-0.86557-0.45902 0.46525 0.28418 0.18527 0.84174
   4  -3  14    0.12    0.48   1-0.58764-0.99167-0.09567 0.08061 0.80344 0.10036
  -4   3 -14   -0.10    0.75   1-0.86577-0.46017 0.48284 0.30547 0.13152 0.83362
   4   3  15    9.49    2.31   1-0.83279-0.39582-0.54205-0.36757-0.11233-0.84155
   4  -3  15   11.66    2.85   1-0.59316-0.99614-0.10055 0.07201 0.79877 0.05008
  -4   3 -15    7.21    1.81   1-0.86336-0.45863 0.49825 0.32453 0.07958 0.82724
   4   3  16    0.18    0.70   1-0.84363-0.40559-0.53304-0.36228-0.06435-0.83919
   4  -3  16    0.04    0.71   1-0.59591-0.99782-0.10298 0.06586 0.79641 0.00212
  -4   3 -16    0.23    0.87   1-0.85862-0.45482 0.51177 0.34173 0.02911 0.82240
  -4   4  15    4.73    1.47   1-0.86242-0.28659-0.50169-0.78501 0.06724-0.54919
  -4  -4  15    4.96    1.55   1-0.38994-0.93442 0.06180-0.22392 0.91876 0.27696
   4   4 -15    4.32    1.35   1-0.27358 0.27251 0.67474 0.96115-0.68547-0.04384
  -4   4  14    1.85    1.00   1-0.85865-0.28388-0.51172-0.79132 0.02933-0.54149
  -4  -4  14    1.92    0.81   1-0.37563-0.92117 0.07217-0.20983 0.92395 0.32772
   4   4 -14    1.55    0.75   1-0.27319 0.27395 0.67499 0.95758-0.68537-0.08934
  -4   4  13   10.73    1.56   1-0.85334-0.27965-0.52125-0.79714-0.00991-0.53512
  -4  -4  13   12.05    1.64   1-0.35824-0.90485 0.08462-0.19367 0.92978 0.37912
   4   4 -13    8.78    1.37   1-0.27522 0.27297 0.67367 0.95244-0.68586-0.13542
  -4   4  12    2.28    0.94   1-0.84632-0.27369-0.53024-0.80238-0.05071-0.53034
  -4  -4  12    1.55    0.83   1-0.33752-0.88529 0.09925-0.17483 0.93607 0.43091
   4   4 -12    1.93    0.85   1-0.27978 0.26947 0.67069 0.94563-0.68694-0.18209
  -4   4  11    0.03    0.70   1-0.83736-0.26580-0.53863-0.80704-0.09325-0.52727
  -4  -4  11    0.23    0.66   1-0.31310-0.86194 0.11619-0.15419 0.94258 0.48299
   4   4 -11   -0.17    0.56   1-0.28697 0.26332 0.66592 0.93704-0.68861-0.22935
  -4   4  10    0.50    0.81   1-0.82616-0.25567-0.54631-0.81098-0.13782-0.52624
  -4  -4  10   -0.18    0.55   1-0.28472-0.83463 0.13549-0.13118 0.94898 0.53495
   4   4 -10    0.65    0.68   1-0.29692 0.25442 0.65921 0.92652-0.69084-0.27717
  -4   4   9    0.00    0.67   1-0.81235-0.24293-0.55315-0.81410-0.18465-0.52746
  -4  -4   9    0.10    0.56   1-0.25212-0.80310 0.15719-0.10579 0.95484 0.58637
  -4   4   8    1.41    0.77   1-0.79546-0.22710-0.55895-0.81618-0.23408-0.53128
  -4  -4   8    1.23    0.69   1-0.21500-0.76708 0.18128-0.07815 0.95964 0.63676
  -4   4   7    0.54    0.53   1-0.77489-0.20759-0.56347-0.81697-0.28642-0.53800
  -4  -4   7    0.67    0.64   1-0.17341-0.72655 0.20753-0.04820 0.96273 0.68541
   4   4  -7    0.25    0.63   1-0.34435 0.21014 0.62545 0.88129-0.70016-0.42327
  -4   4   6    2.67    0.83   1-0.74988-0.18365-0.56633-0.81611-0.34196-0.54793
  -4  -4   6    2.37    0.78   1-0.12725-0.68146 0.23578-0.01625 0.96343 0.73166
  -4   4   6    2.82    0.82   1 0.12520 0.69015 0.37451 0.12374 0.91872 0.71300
   4   4  -6    2.70    0.95   1-0.36627 0.18926 0.60879 0.86081-0.70370-0.47240
  -4   4   5   34.60    2.57   1-0.71943-0.15424-0.56705-0.81295-0.40107-0.56152
  -4   4   5   33.12    2.45   1 0.05660 0.62049 0.33943 0.09236 0.93892 0.77874
   4   4  -5   39.63    3.05   1-0.39129 0.16528 0.58893 0.83713-0.70713-0.52142
   4   4  -5   51.79    3.89   1-0.68078-0.12407 0.18281 0.42983 0.70929 0.89434
  -4   4   4    5.97    1.26   1-0.68261-0.11847-0.56498-0.80715-0.46348-0.57833
  -4   4   4    6.04    1.25   1-0.02334 0.53955 0.29608 0.05281 0.95487 0.84029
   4   4  -4    6.52    1.28   1-0.41936 0.13827 0.56552 0.80990-0.71015-0.57003
  -4   4   4    6.70    1.31   1-0.22500 0.33811-0.17485-0.41822 0.95854 0.84306
   4   4  -4    6.08    1.15   1-0.59286-0.03525 0.10028 0.34395 0.79903 0.93832
  -4   4   3    8.64    1.34   1-0.63812-0.07502-0.55930-0.79773-0.52912-0.59832
  -4   4   3    9.21    1.38   1-0.11396 0.44787 0.24375 0.00418 0.96311 0.89408
   4   4  -3    8.90    1.53   1-0.45033 0.10834 0.53820 0.77876-0.71241-0.61788
  -4   4   3    9.21    1.50   1-0.27796 0.28417-0.14003-0.37961 0.95032 0.88041
   4   4  -3    9.21    1.50   1-0.49201 0.06637 0.01585 0.25624 0.87044 0.96433
  -4   4   2   15.70    1.87   1-0.58484-0.02279-0.54904-0.78373-0.59708-0.62067
  -4   4   2   16.84    1.90   1-0.21380 0.34701 0.18205-0.05372 0.95976 0.93632
   4   4  -2   20.91    2.56   1-0.48398 0.07575 0.50664 0.74338-0.71349-0.66456
  -4   4   2   17.83    2.17   1-0.33300 0.22815-0.10241-0.33819 0.93734 0.91300
   4   4  -2   18.11    2.15   1-0.38336 0.17580-0.06658 0.17020 0.92119 0.96960
  -4   4   1   15.39    1.96   1-0.52182 0.03916-0.53315-0.76411-0.66591-0.64388
   4   4  -1   14.77    1.97   1-0.51997 0.04072 0.47050 0.70314-0.71291-0.70987
   4   4  -1   14.62    1.95   1-0.27402 0.28612-0.14267 0.09031 0.95108 0.95392
  -4   4   1   15.13    1.97   1-0.38916 0.17101-0.06237-0.29435 0.91905 0.94027
  -4   4   0    8.48    1.50   1-0.44884 0.11108-0.51073-0.73796-0.73327-0.66563
   4   4   0    7.52    1.35   1-0.55784 0.00389 0.42950 0.65832-0.71016-0.75272
  -4   4   0    7.17    1.40   1-0.44538 0.11380-0.02046-0.24865 0.89510 0.96188
   4   4   0    7.98    1.30   1-0.59877-0.03808 0.55203 0.78118-0.58028-0.62313
   4   4   1   18.24    3.05   1-0.59697-0.03419 0.38350 0.60849-0.70465-0.79281
  -4   4  -1    9.03    1.48   1-0.50064 0.05759 0.02275-0.20189 0.86535 0.97771
   4   4   1    8.57    1.31   1-0.64052-0.07888 0.55968 0.78513-0.52580-0.61427
   4   4   2   10.05    2.24   1-0.63662-0.07277 0.33243 0.55369-0.69584-0.82953
  -4   4  -2    5.10    1.22   1-0.55369 0.00357 0.06642-0.15444 0.83006 0.98799
   4   4   2    4.86    1.13   1-0.67626-0.11367 0.56436 0.78611-0.47344-0.60753
   4  -4   3    4.33    1.22   1 0.18695-0.36850 0.40438 0.62180 0.89527 0.69106
   4   4   3    3.54    1.03   1-0.67598-0.11107 0.27630 0.49382-0.68315-0.86243
  -4   4  -3    3.74    1.11   1-0.60373-0.04764 0.10995-0.10782 0.78956 0.99302
   4   4   3    3.42    0.97   1-0.70686-0.14332 0.56666 0.78471-0.42335-0.60306
   4   4   4   57.96    3.65   1-0.45954 0.10561-0.51425-0.29828-0.72412-0.94861
   4  -4   4   58.07    3.57   1 0.09488-0.45951 0.35925 0.57296 0.92840 0.67864
   4   4   4   53.53    3.35   1-0.71406-0.14810 0.21543 0.42917-0.66610-0.89099
  -4   4  -4   60.11    3.62   1-0.64988-0.09475 0.15259-0.06143 0.74456 0.99360
   4   4   5    0.62    0.64   1-0.51125 0.05495-0.53015-0.31790-0.67642-0.94652
   4  -4   5    0.54    0.45   1 0.00726-0.54609 0.31299 0.52299 0.94972 0.65441
   4   4   5    0.74    1.09   1-0.74972-0.18264 0.15051 0.36051-0.64439-0.91469
  -4   4  -5    0.55    0.72   1-0.69164-0.13762 0.19381-0.01691 0.69574 0.99033
   4   4   6    0.35    0.44   1-0.55900 0.00826-0.54296-0.33445-0.62666-0.94237
   4  -4   6    0.46    0.51   1-0.07314-0.62542 0.26775 0.47402 0.96070 0.61979
   4   4   6    0.36    0.47   1-0.78229-0.21414 0.08156 0.28777-0.61754-0.93344
  -4   4  -6    0.31    0.65   1-0.72868-0.17556 0.23312 0.02614 0.64395 0.98412
   4   4   7    1.89    0.81   1-0.60262-0.03430-0.55282-0.34804-0.57552-0.93684
   4  -4   7    1.59    0.63   1-0.14450-0.69571 0.22533 0.42786 0.96350 0.57699
   4   4   7    2.00    0.83   1-0.81056-0.24124 0.00979 0.21232-0.58556-0.94695
  -4   4  -7    1.78    0.85   1-0.76091-0.20875 0.27025 0.06699 0.58989 0.97566
   4   4   8    0.14    0.64   1-0.64211-0.07274-0.55993-0.35888-0.52360-0.93054
   4  -4   8    0.19    0.47   1-0.20611-0.75625 0.18696 0.38578 0.96050 0.52843
   4   4   8    0.43    0.62   1-0.83378-0.26332-0.06425 0.13451-0.54834-0.95528
  -4   4  -8    0.31    0.80   1-0.78832-0.23711 0.30492 0.10535 0.53438 0.96575
   4   4   9   12.66    1.70   1-0.67760-0.10720-0.56450-0.36719-0.47136-0.92394
   4  -4   9   -0.11    0.32   1-0.25873-0.80766 0.15283 0.34799 0.95378 0.47600
   4   4   9   13.33    1.73   1-0.85117-0.27964-0.13967 0.05531-0.50595-0.95850
  -4   4  -9   12.26    1.65   1-0.81110-0.26084 0.33707 0.14121 0.47801 0.95499
   4   4  10    4.66    1.16   1-0.70921-0.13775-0.56676-0.37318-0.41927-0.91747
   4  -4  10    4.65    0.98   1-0.30232-0.85019 0.12356 0.31502 0.94515 0.42182
  -4   4 -10    4.83    1.18   1-0.82947-0.28018 0.36662 0.17443 0.42137 0.94396
   4   4  11   10.55    1.49   1-0.73702-0.16429-0.56695-0.37721-0.36790-0.91143
   4  -4  11   11.14    1.45   1-0.33820-0.88500 0.09876 0.28652 0.93587 0.36697
  -4   4 -11   11.46    1.62   1-0.84374-0.29540 0.39365 0.20516 0.36486 0.93308
   4   4  12    1.74    0.79   1-0.76159-0.18780-0.56529-0.37927-0.31687-0.90602
   4  -4  12    1.57    0.68   1-0.36729-0.91323 0.07816 0.26170 0.92681 0.31227
  -4   4 -12    1.07    0.93   1-0.85421-0.30677 0.41818 0.23337 0.30893 0.92272
   4   4  13    5.20    1.48   1-0.78300-0.20814-0.56196-0.37967-0.26664-0.90140
   4  -4  13    6.58    1.76   1-0.39057-0.93544 0.06134 0.24117 0.91852 0.25841
  -4   4 -13    5.63    1.70   1-0.86122-0.31472 0.44039 0.25929 0.25365 0.91307
   4   4  14    2.29    0.91   1-0.80147-0.22551-0.55715-0.37855-0.21731-0.89768
  -4   4 -14    2.65    1.24   1-0.86505-0.31944 0.46035 0.28290 0.19940 0.90438
  -4   5  12    4.16    1.14   1-0.83681-0.12407-0.53906-0.81081-0.09562-0.57200
  -4  -5  12    3.40    0.96   1-0.20002-0.88774 0.19083-0.08357 0.96102 0.45268
   4   5 -12    3.32    0.89   1-0.32751 0.36192 0.63778 0.91284-0.69710-0.18904
  -4   5  11    2.69    1.18   1-0.82606-0.11439-0.54637-0.81435-0.13818-0.56897
  -4  -5  11    2.44    0.89   1-0.17493-0.86372 0.20659-0.06411 0.96266 0.49987
   4   5 -11    2.35    0.87   1-0.33424 0.35623 0.63290 0.90413-0.69836-0.23589
  -4   5  10    2.80    1.00   1-0.81315-0.10255-0.55281-0.81708-0.18214-0.56732
  -4  -5  10    2.71    0.89   1-0.14666-0.83652 0.22402-0.04299 0.96348 0.54624
  -4   5   9    7.10    1.28   1-0.79780-0.08827-0.55828-0.81882-0.22764-0.56721
  -4  -5   9    6.79    1.27   1-0.11497-0.80598 0.24314-0.02009 0.96315 0.59159
   4   5  -9    6.07    1.28   1-0.35474 0.33783 0.61764 0.88122-0.70190-0.33061
  -4   5   8    9.93    1.40   1-0.77972-0.07125-0.56261-0.81943-0.27476-0.56873
  -4  -5   8    8.47    1.29   1-0.08020-0.77227 0.26364 0.00409 0.96127 0.63526
   4   5  -8    8.86    1.39   1-0.36863 0.32499 0.60696 0.86673-0.70406-0.37836
  -4   5   7    0.06    0.48   1-0.75853-0.05112-0.56561-0.81870-0.32358-0.57193
  -4  -5   7    0.18    0.50   1-0.04225-0.73538 0.28544 0.02960 0.95746 0.67700
   4   5  -7    0.39    0.71   1-0.38500 0.30966 0.59401 0.84996-0.70633-0.42623
  -4   5   6    5.42    1.54   1-0.73377-0.02741-0.56703-0.81620-0.37422-0.57710
  -4  -5   6    2.77    0.85   1-0.00108-0.69532 0.30842 0.05632 0.95124 0.71648
   4   5  -6    3.05    1.01   1-0.40389 0.29183 0.57858 0.83070-0.70859-0.47408
  -4   5   6    3.21    1.08   1-0.21415 0.49097-0.18183-0.43266 0.95972 0.75613
  -4   5   5    2.08    0.83   1-0.70512 0.00018-0.56658-0.81202-0.42635-0.58362
  -4  -5   5    1.54    0.82   1 0.04269-0.65260 0.33208 0.08369 0.94228 0.75306
   4   5  -5    2.09    0.99   1-0.42526 0.27150 0.56043 0.80874-0.71067-0.52175
  -4   5   5    2.38    1.06   1-0.25369 0.45045-0.15616-0.40320 0.95459 0.79656
  -4   5   4    2.71    0.91   1-0.67208 0.03217-0.56392-0.80563-0.47989-0.59154
  -4  -5   4    2.68    0.97   1 0.08891-0.60743 0.35620 0.11151 0.93016 0.78649
   4   5  -4    2.70    0.98   1-0.44909 0.24871 0.53933 0.78381-0.71234-0.56901
  -4   5   4    2.99    1.13   1-0.29556 0.40759-0.12816-0.37141 0.94668 0.83421
  -4  -5   3   13.86    1.87   1 0.13711-0.56029 0.38040 0.13942 0.91459 0.81647
   4   5  -3   12.67    1.84   1-0.47528 0.22358 0.51500 0.75566-0.71335-0.61561
  -4   5   3   13.53    1.88   1-0.33937 0.36280-0.09795-0.33740 0.93553 0.86863
  -4  -5   2    2.96    1.08   1 0.18677-0.51168 0.40430 0.16702 0.89535 0.84277
   4   5  -2    2.74    0.96   1-0.50367 0.19623 0.48719 0.72403-0.71341-0.66126
  -4   5   2    3.11    1.07   1-0.38458 0.31661-0.06570-0.30135 0.92074 0.89941
   4   5  -1   16.89    3.22   1-0.53402 0.16681 0.45567 0.68834-0.71216-0.70594
  -4   5   1   17.01    3.25   1-0.43060 0.26961-0.03166-0.26352 0.90198 0.92620
   4   5   0    3.95    2.18   1-0.56611 0.13576 0.42011 0.64896-0.70923-0.74861
  -4   5   0    1.38    0.90   1-0.47685 0.22243 0.00388-0.22447 0.87897 0.94875
   4   5   1    0.08    0.66   1-0.59951 0.10340 0.38038 0.60540-0.70420-0.78917
   4   5   1    0.16    0.53   1-0.21845 0.48369-0.17907 0.04645 0.95927 0.87400
  -4   5  -1   -0.02    0.66   1-0.52247 0.17583 0.04044-0.18413 0.85169 0.96704
   4   5   2   36.60    4.29   1-0.63371 0.07026 0.33634 0.55764-0.69661-0.82710
  -4   5  -2   19.50    2.26   1-0.56687 0.13046 0.07764-0.14314 0.82013 0.98106
   4   5   3    0.21    0.57   1-0.43577 0.26844-0.50632-0.28616-0.74413-0.91981
   4   5   3    0.14    0.58   1-0.66820 0.03682 0.28788 0.50538-0.68602-0.86211
  -4   5  -3    0.22    0.56   1-0.60937 0.08676 0.11502-0.10280 0.78449 0.99090
   4   5   4    1.75    0.97   1-0.48163 0.22363-0.52127-0.30484-0.70448-0.92577
   4   5   4    2.04    0.81   1-0.70231 0.00377 0.23501 0.44878-0.67195-0.89363
  -4   5  -4    2.37    1.02   1-0.64943 0.04574 0.15217-0.06190 0.74503 0.99703
   4   5   5    5.95    1.20   1-0.52514 0.18117-0.53407-0.32137-0.66255-0.92945
   4  -5   5   -0.00    0.37   1 0.17605-0.51721 0.39923 0.60908 0.89978 0.60125
   4   5   5    4.86    1.02   1-0.73528-0.02814 0.17790 0.38788-0.65398-0.92127
  -4   5  -5    5.39    1.27   1-0.68655 0.00751 0.18862-0.02222 0.70218 0.99972
   4   5   6    3.69    1.02   1-0.56605 0.14132-0.54468-0.33571-0.61878-0.93130
   4  -5   6    3.63    0.90   1 0.11350-0.57870 0.36867 0.57482 0.92260 0.57851
   4   5   6    4.57    1.07   1-0.76618-0.05789 0.11709 0.32334-0.63185-0.94450
  -4   5  -6    7.12    2.06   1-0.72039-0.02724 0.22405 0.01698 0.65638 0.99948
   4   5   7    0.10    0.54   1-0.60417 0.10425-0.55314-0.34790-0.57358-0.93171
   4  -5   7    0.41    0.53   1 0.05455-0.63659 0.33836 0.54080 0.93943 0.54979
   4   5   7    0.41    0.63   1-0.79451-0.08515 0.05228 0.25475-0.60499-0.96324
  -4   5  -7    0.25    0.61   1-0.75073-0.05854 0.25817 0.05482 0.60806 0.99677
   4   5   8    3.50    0.94   1-0.63941 0.07007-0.55951-0.35800-0.52734-0.93108
  -4   5  -8    3.96    1.07   1-0.77739-0.08615 0.29068 0.09102 0.55781 0.99211
   4   5   9    0.73    0.67   1-0.67177 0.03874-0.56388-0.36612-0.48036-0.92976
  -4   5  -9    0.64    0.76   1-0.80036-0.11008 0.32144 0.12549 0.50605 0.98596
   4   5  10    0.11    1.13   1-0.70121 0.01035-0.56637-0.37234-0.43303-0.92803
  -4   5 -10   -0.14    0.68   1-0.81965-0.13032 0.35031 0.15807 0.45326 0.97878
   4   5  11    7.62    1.27   1-0.72783-0.01520-0.56711-0.37680-0.38554-0.92616
  -4   5 -11    7.77    1.36   1-0.83536-0.14701 0.37719 0.18862 0.39985 0.97098
  -4  -6   7    2.62    0.82   1 0.07872-0.75437 0.35096 0.09500 0.93307 0.64953
   4   6  -7    3.23    1.08   1-0.43315 0.40170 0.55355 0.80960-0.71130-0.42798
  -4   6   7    2.47    1.05   1-0.26475 0.58138-0.14884-0.40334 0.95275 0.70661
  -4  -6   6    0.87    0.75   1 0.11440-0.71975 0.36912 0.11687 0.92231 0.68431
   4   6  -6    0.34    0.85   1-0.44976 0.38613 0.53872 0.79095-0.71237-0.47465
  -4   6   6    0.60    0.86   1-0.29673 0.54842-0.12737-0.37808 0.94642 0.74584
  -4  -6   5    0.56    0.71   1 0.15191-0.68330 0.38763 0.13909 0.90920 0.71676
   4   6  -5    0.49    0.88   1-0.46844 0.36850 0.52147 0.76988-0.71317-0.52104
  -4   6   5    0.73    0.92   1-0.33062 0.51356-0.10406-0.35098 0.93800 0.78298
   4   6  -4    1.42    1.07   1-0.48914 0.34886 0.50162 0.74620-0.71352-0.56698
  -4   6   4    1.18    0.93   1-0.36616 0.47703-0.07897-0.32209 0.92719 0.81773
   4   6  -3    0.69    0.77   1-0.51163 0.32726 0.47911 0.71945-0.71322-0.61260
  -4   6   3    0.10    0.84   1-0.40305 0.43916-0.05219-0.29152 0.91368 0.84979
   4   6  -2    0.93    0.88   1-0.53611 0.30381 0.45342 0.68994-0.71202-0.65701
  -4   6   2    1.68    0.88   1-0.44091 0.40031-0.02386-0.25939 0.89723 0.87889
   4   6  -1    0.56    0.81   1-0.56225 0.27871 0.42452 0.65721-0.70968-0.70027
  -4   6   1    0.45    0.74   1-0.47943 0.36090 0.00590-0.22615 0.87755 0.90476
   4   6   0   11.89    3.55   1-0.58983 0.25217 0.39220 0.62107-0.70588-0.74207
  -4   6   0    5.41    1.59   1-0.51797 0.32137 0.03676-0.19151 0.85460 0.92738
   4   6   1    0.54    0.71   1-0.61855 0.22452 0.35631 0.58145-0.70030-0.78198
  -4   6  -1    0.29    0.87   1-0.55617 0.28220 0.06852-0.15598 0.82823 0.94658
   4   6   2    8.54    2.20   1-0.43782 0.40544-0.50702-0.28267-0.74245-0.86931
   4   6   2    8.05    2.04   1-0.64813 0.19599 0.31663 0.53796-0.69258-0.81986
  -4   6  -2    9.27    2.36   1-0.59346 0.24368 0.10081-0.12081 0.79851 0.96230
   4   6   3   -0.31    0.78   1-0.47742 0.36690-0.51996-0.29934-0.70830-0.88078
   4   6   3    0.27    0.62   1-0.67813 0.16705 0.27305 0.49064-0.68233-0.85519
  -4   6  -3    0.43    0.83   1-0.62955 0.20663 0.13348-0.08439 0.76540 0.97477
   4   6   4    0.51    0.82   1-0.51567 0.32970-0.53141-0.31452-0.67206-0.89015
   4   6   4    0.51    0.62   1-0.70806 0.13817 0.22553 0.43932-0.66916-0.88763
  -4   6  -4    0.29    0.78   1-0.66386 0.17118 0.16608-0.04861 0.72917 0.98403
   4   6   5    0.61    0.95   1-0.55233 0.29410-0.54129-0.32813-0.63398-0.89768
  -4   6  -5    0.93    0.95   1-0.69617 0.13792 0.19846-0.01250 0.68989 0.99036
  -5   0  20    6.66    1.19   1-0.75816-0.73772-0.26695-0.62752 0.59491-0.24893
  -5   0  19    0.10    0.71   1-0.76444-0.74508-0.27452-0.63139 0.58332-0.21492
  -5   0  18    7.35    1.28   1-0.76998-0.75167-0.28135-0.63450 0.57268-0.17998
  -5   0  17   -0.01    0.77   1-0.77475-0.75751-0.28732-0.63677 0.56320-0.14385
  -5   0  16    0.68    0.82   1-0.77872-0.76255-0.29237-0.63812 0.55507-0.10636
   5   0 -16    0.45    0.47   1-0.45506-0.47046 0.53390 0.88088-0.71265-0.05205
  -5   0  15   -0.06    0.71   1-0.78183-0.76673-0.29638-0.63842 0.54853-0.06729
   5   0 -15   -0.02    0.39   1-0.45372-0.46808 0.53511 0.87827-0.71258-0.09758
  -5   0  14   10.68    1.89   1-0.78399-0.76996-0.29920-0.63753 0.54390-0.02630
   5   0 -14   10.42    1.87   1-0.45880-0.47211 0.53045 0.86979-0.71282-0.14341
   5   0 -14   10.79    1.87   1-0.69735-0.71075-0.71636-0.37813 0.02280 0.59316
  -5   0  13    0.03    0.64   1-0.78507-0.77212-0.30062-0.63524 0.54156 0.01696
   5   0 -13    0.03    0.42   1-0.47060-0.48285 0.51944 0.85496-0.71324-0.18942
  -5   0  13   -0.01    0.49   1-0.85814-0.84747 0.51279 0.17873 0.02509-0.49983
  -5   0  12   27.18    2.19   1-0.78486-0.77299-0.30035-0.63127 0.54200 0.06301
   5   0 -12   32.15    2.74   1-0.48936-0.50057 0.50139 0.83309-0.71352-0.23530
  -5   0  12   26.64    2.04   1-0.85086-0.84113 0.52477 0.19440-0.02537-0.50468
  -5   0  11    0.02    0.54   1-0.78308-0.77228-0.29802-0.62524 0.54585 0.11248
   5   0 -11   -0.05    0.39   1-0.51510-0.52499 0.47555 0.80349-0.71310-0.28065
  -5   0  11    0.08    0.45   1-0.84003-0.83109 0.53639 0.20963-0.08136-0.51509
   5   0 -10   21.02    1.90   1-0.86245-0.87236-0.50161-0.17806 0.06755 0.45526
  -5   0  10   21.11    1.98   1-0.77927-0.76954-0.29308-0.61659 0.55392 0.16616
   5   0 -10   21.75    2.04   1-0.54776-0.55662 0.44073 0.76486-0.71112-0.32427
  -5   0  10   21.42    1.93   1-0.82447-0.81647 0.54728 0.22422-0.14395-0.53206
   5   0  -9   -0.11    0.48   1-0.86522-0.87404-0.48834-0.16851 0.11358 0.45568
  -5   0   9   -0.15    0.49   1-0.77272-0.76406-0.28477-0.60458 0.56727 0.22512
   5   0  -9    0.05    0.86   1-0.58644-0.59426 0.39628 0.71658-0.70643-0.36517
  -5   0   9    0.06    0.46   1-0.80203-0.79497 0.55696 0.23757-0.21569-0.55818
   5   0  -8  328.73   15.99   1-0.86598-0.87372-0.47236-0.15625 0.16415 0.46064
  -5   0   8  271.02   13.20   1-0.76228-0.75474-0.27191-0.58801 0.58735 0.29085
  -5   0   8  294.15   14.18   1-0.76900-0.76278 0.56437 0.24853-0.30019-0.59698
   5   0  -7    0.04    0.49   1-0.86389-0.87056-0.45271-0.14032 0.22073 0.47161
  -5   0   7    0.16    0.48   1-0.74624-0.73977-0.25294-0.56534 0.61574 0.36486
   5   0  -7    0.00    0.40   1-0.67456-0.68035 0.27843 0.59088-0.68369-0.43354
  -5   0   7   -0.00    0.41   1-0.71990-0.71463 0.56706 0.25493-0.40021-0.65139
   5   0  -6    8.69    1.35   1-0.85760-0.86317-0.42790-0.11923 0.28534 0.49062
  -5   0   6    8.18    1.26   1-0.72154-0.71615-0.22530-0.53399 0.65467 0.44940
  -5   0   6    8.72    1.37   1-0.27671-0.27178 0.67270 0.36393-0.68622-0.89088
   5   0  -6    7.99    1.25   1-0.71937-0.72412 0.20631 0.51497-0.66327-0.45873
  -5   0   6    8.48    1.29   1-0.64459-0.64020 0.56031 0.25190-0.52014-0.72573
   5   0  -5   -0.02    0.59   1-0.84457-0.84890-0.39539-0.09038 0.36105 0.52076
  -5   0   5    0.03    0.45   1-0.68306-0.67864-0.18510-0.49014 0.70651 0.54698
  -5   0   5    0.11    0.49   1-0.42652-0.42265 0.55934 0.25439-0.71077-0.86985
   5   0  -5   -0.10    0.86   1-0.76083-0.76462 0.12826 0.43313-0.63614-0.47722
  -5   0   5    0.01    0.41   1-0.52781-0.52437 0.53481 0.23010-0.65983-0.81980
   5   0  -4  196.66    6.76   1-0.82055-0.82381-0.35174-0.05045 0.45051 0.56460
  -5   0   4  177.98    6.74   1-0.62185-0.61869-0.12638-0.42769 0.77286 0.65900
  -5   0   4  178.53    6.16   1-0.55359-0.55096 0.43427 0.13308-0.71058-0.82384
   5   0  -4  185.59    6.72   1-0.79629-0.79905 0.04782 0.34888-0.60301-0.48967
   5   0  -3    0.16    0.51   1-0.77747-0.77969-0.29077 0.00679 0.55765 0.62612
  -5   0   3   -0.00    0.43   1-0.52430-0.52217-0.04194-0.33952 0.85049 0.78233
  -5   0   3    0.02    0.93   1-0.65273-0.65111 0.31017 0.01284-0.69117-0.75887
   5   0  -3    0.03    0.45   1-0.82451-0.82621-0.03235 0.26493-0.56490-0.49717
  -5   0   3    0.01    0.42   1-0.39770-0.39597-0.05612-0.35338 0.91579 0.84754
   5   0  -2   32.22    2.60   1-0.70104-0.70214-0.20350 0.09036 0.68346 0.70627
  -5   0   2   30.03    2.42   1-0.37194-0.37090 0.07483-0.21891 0.92523 0.90250
  -5   0   2   29.71    2.38   1-0.72532-0.72475 0.19588-0.09762-0.65994-0.68205
   5   0  -2   33.77    2.69   1-0.84505-0.84565-0.10981 0.18370-0.52328-0.50112
  -5   0   2   31.31    2.54   1-0.57369-0.57305 0.08352-0.20996 0.81480 0.79216
   5   0  -1    0.03    0.36   1-0.57108-0.57105-0.08127 0.20886 0.81685 0.79389
  -5   0   1    0.18    0.45   1-0.15098-0.15112 0.22138-0.06872 0.96342 0.98612
  -5   0   1    0.09    0.38   1-0.77572-0.77618 0.09643-0.19329-0.62365-0.60014
  -5   0   1   -0.13    0.38   1-0.85134-0.85098 0.18335-0.10683 0.49152 0.51421
   5   0  -1   -0.00    0.43   1-0.37523-0.37500-0.07246 0.21719 0.92409 0.90122
  -5   0   1   -0.05    0.37   1-0.69926-0.69998 0.20165-0.08816 0.68583 0.70869
   5   0   0  169.58    7.90   1-0.37775-0.37666 0.07065 0.35697 0.92320 0.85480
  -5   0   0  171.20    7.72   1 0.11739 0.11612 0.37062 0.08422 0.92133 0.98965
  -5   0   0  158.44    7.02   1-0.80916-0.81069 0.01370-0.27225-0.58741-0.51831
  -5   0   0  167.97    7.44   1-0.83426-0.83492 0.26833-0.01823 0.48166 0.55005
   5   0   0  155.03    7.05   1-0.53760-0.53629 0.05293 0.33884 0.84153 0.77302
  -5   0   0  155.91    7.09   1-0.77638-0.77799 0.28939 0.00328 0.55988 0.62826
   5   0   1    0.01    0.43   1-0.14553-0.14325 0.22471 0.50743 0.96349 0.84970
  -5   0  -1   -0.06    0.40   1-0.83070-0.83330-0.05320-0.33538-0.55417-0.43945
   5   0   1   -0.06    0.32   1-0.86575-0.86308-0.31411-0.03172-0.38962-0.50406
  -5   0  -1   -0.03    0.46   1-0.80876-0.81044 0.35759 0.07464 0.46693 0.58103
   5   0   1    0.09    0.51   1-0.64261-0.64010 0.14569 0.42800 0.75221 0.63802
  -5   0  -1    0.03    0.52   1-0.82117-0.82373 0.35274 0.07033 0.44860 0.56259
   5   0   2  399.39   10.98   1-0.55428-0.55154-0.54178-0.26291-0.63185-0.79162
   5   0   2  391.09   11.45   1 0.07318 0.07656 0.34809 0.62708 0.93459 0.77517
  -5   0  -2  388.28   10.22   1-0.84417-0.84788-0.10590-0.38433-0.52549-0.36520
   5   0   2  387.06   10.39   1-0.86185-0.85811-0.37173-0.09308-0.34497-0.50495
   5   0   2  405.45   10.76   1-0.70773-0.70414 0.21051 0.48915 0.67438 0.51468
  -5   0  -2  398.27   10.85   1-0.84601-0.84951 0.39850 0.11982 0.35419 0.51378
   5   0   3    0.08    0.35   1-0.67154-0.66776-0.56386-0.28872-0.48071-0.68610
  -5   0  -3   -0.07    0.47   1-0.85247-0.85725-0.14674-0.42140-0.50174-0.29584
   5   0   3   -0.00    0.37   1-0.85393-0.84910-0.42452-0.14958-0.30096-0.50659
   5   0   3   -0.03    0.45   1-0.85419-0.85046 0.16469 0.44039 0.49317 0.28766
   5   0   3   -0.05    0.49   1-0.74820-0.74372 0.25521 0.53018 0.61241 0.40716
  -5   0  -3    0.01    0.62   1-0.85900-0.86341 0.43240 0.15741 0.27411 0.47930
   5   0   4  126.30    6.12   1-0.74321-0.73821-0.56672-0.29528-0.35561-0.60650
  -5   0  -4  141.05    6.64   1-0.85739-0.86332-0.17703-0.44822-0.48325-0.23187
   5   0   4  172.65    8.16   1-0.84263-0.83674-0.47270-0.20147-0.25790-0.50918
   5   0   4  124.91    5.86   1-0.84601-0.84126 0.21371 0.48579 0.48844 0.23724
   5   0   4  137.75    6.45   1-0.77387-0.76845 0.28621 0.55749 0.56498 0.31414
  -5   0  -4  138.35    6.67   1-0.86478-0.87010 0.45829 0.18697 0.20523 0.45603
  -5   0  -5    0.10    0.47   1-0.44392-0.44982-0.50908-0.77676-0.73740-0.44078
   5   0   5    0.02    0.37   1-0.78821-0.78213-0.56082-0.29308-0.25338-0.54988
   5   0   5    0.03    0.45   1-0.82848-0.82156-0.51675-0.24930-0.21580-0.51271
   5   0   5   -0.05    0.50   1-0.83754-0.83176 0.25435 0.52280 0.48355 0.18664
   5   0   5   -0.13    0.46   1-0.79037-0.78400 0.30768 0.57525 0.52975 0.23329
  -5   0  -5    0.13    0.43   1-0.86598-0.87224 0.47866 0.21103 0.14477 0.44120
  -5   0  -6  361.18   16.89   1-0.49821-0.50517-0.52632-0.79027-0.68902-0.34680
   5   0   6  356.58   16.75   1-0.81711-0.80996-0.55105-0.28703-0.16931-0.51143
   5   0   6  427.85   12.80   1-0.81195-0.80396-0.55692-0.29319-0.17481-0.51737
   5   0   6  400.92   11.84   1-0.82963-0.82283 0.28684 0.55167 0.47898 0.13637
   5   0   6  428.25   12.54   1-0.80102-0.79370 0.32238 0.58624 0.50440 0.16232
  -5   0  -7   -0.00    0.34   1-0.53495-0.54296-0.53675-0.79696-0.65246-0.26462
   5   0   7   -0.07    0.39   1-0.83607-0.82781-0.53964-0.27932-0.09877-0.48651
  -5   0  -7   -0.14    0.37   1-0.86297-0.87215-0.22500-0.48501-0.45237-0.06407
   5   0   7   -0.05    0.46   1-0.79331-0.78427-0.59370-0.33375-0.13479-0.52298
   5   0   7   -0.01    0.42   1-0.82291-0.81509 0.31158 0.57279 0.47510 0.08679
   5   0   7   -0.01    0.44   1-0.80782-0.79954 0.33220 0.59235 0.48688 0.09919
  -5   0  -8    1.83    0.66   1-0.55977-0.56884-0.54315-0.79963-0.62580-0.19235
   5   0   8    2.16    0.76   1-0.84869-0.83937-0.52752-0.27091-0.03788-0.47123
  -5   0  -8    1.75    0.63   1-0.86339-0.87366-0.23002-0.48629-0.44903-0.01508
   5   0   8    2.07    0.77   1-0.77285-0.76275-0.62730-0.37108-0.09578-0.52961
   5   0   8    2.29    0.74   1-0.81779-0.80895 0.32904 0.58663 0.47215 0.03813
   5   0   8    2.04    0.68   1-0.81197-0.80273 0.33838 0.59483 0.47560 0.04229
  -5   0  -9    0.19    1.06   1-0.57626-0.58638-0.54709-0.79984-0.60712-0.12806
   5   0   9   -0.04    0.52   1-0.85696-0.84651-0.51513-0.26223 0.01567-0.46330
   5   0   9   -0.21    0.48   1-0.75075-0.73958-0.65805-0.40556-0.05766-0.53715
   5   0   9   -0.02    0.44   1-0.81452-0.80465 0.33969 0.59366 0.47026-0.00945
  -5   0 -10   28.31    2.07   1-0.58674-0.59791-0.54946-0.79848-0.59482-0.07015
   5   0  10   29.41    2.24   1-0.86214-0.85062-0.50260-0.25342 0.06392-0.46066
   5   0  10   30.27    2.25   1-0.72714-0.71490-0.68618-0.43742-0.02037-0.54550
   5   0  10   32.18    2.29   1-0.81318-0.80229 0.34396 0.59430 0.46949-0.05593
   5   0  11    0.01    0.48   1-0.86499-0.85237-0.49002-0.24455 0.10798-0.46223
   5   0  11   -0.03    0.54   1-0.70211-0.68880-0.71188-0.46684 0.01615-0.55461
   5   0  11    0.08    0.40   1-0.81374-0.80183 0.34217 0.58889 0.46981-0.10130
  -5   0 -11   -0.21    0.60   1-0.83061-0.84232 0.54354 0.29804-0.12098 0.44906
   5   0  12    5.83    1.32   1-0.86601-0.85231-0.47735-0.23560 0.14886-0.46696
   5   0  12    6.22    1.37   1-0.67573-0.66135-0.73530-0.49400 0.05199-0.56441
   5   0  12    5.83    1.22   1-0.81612-0.80318 0.33455 0.57765 0.47118-0.14564
  -5   0 -12    6.13    1.41   1-0.82087-0.83352 0.54921 0.30739-0.15660 0.45906
   5   0  13   -0.01    0.61   1-0.86551-0.85073-0.46459-0.22656 0.18719-0.47424
  -5   0 -13   -0.15    0.61   1-0.81037-0.82397 0.55395 0.31588-0.19084 0.47041
   5   0  14    0.46    0.61   1-0.86371-0.84787-0.45171-0.21740 0.22348-0.48357
  -5   0 -14    0.55    0.81   1-0.79914-0.81368 0.55788 0.32350-0.22390 0.48298
   5   0  15   -0.09    0.72   1-0.86078-0.84383-0.43871-0.20807 0.25801-0.49461
  -5   0 -15    0.00    0.75   1-0.78720-0.80268 0.56105 0.33037-0.25596 0.49654
   5   0  16   17.98    1.92   1-0.85680-0.83878-0.42549-0.19856 0.29127-0.50696
  -5   0 -16   18.70    1.97   1-0.77457-0.79099 0.56352 0.33653-0.28717 0.51095
   5   0  17    0.16    0.66   1-0.85184-0.83274-0.41204-0.18883 0.32340-0.52045
  -5   0 -17    0.18    0.72   1-0.76117-0.77867 0.56534 0.34214-0.31781 0.52592
   5   0  18   -0.05    0.69   1-0.84593-0.82577-0.39832-0.17883 0.35457-0.53489
  -5   0 -18    0.11    0.72   1-0.74713-0.76558 0.56651 0.34702-0.34764 0.54171
  -5   1  19    6.75    1.85   1-0.80984-0.65049-0.33519-0.69176 0.48145-0.31356
  -5  -1  19    6.84    1.81   1-0.69997-0.82056-0.20239-0.55952 0.68489-0.11662
  -5   1  18    0.51    0.77   1-0.81592-0.65765-0.34444-0.69730 0.46434-0.28505
  -5  -1  18    0.80    0.68   1-0.70360-0.82527-0.20618-0.55961 0.68002-0.07588
  -5   1  17    0.00    0.83   1-0.82139-0.66427-0.35309-0.70232 0.44792-0.25587
  -5  -1  17    0.07    0.70   1-0.70608-0.82882-0.20877-0.55850 0.67665-0.03363
   5   1 -17    0.10    0.49   1-0.34636-0.22262 0.62395 0.97486-0.70050 0.00888
  -5   1  16    8.77    1.51   1-0.82634-0.67029-0.36127-0.70679 0.43202-0.22616
  -5  -1  16    8.38    1.36   1-0.70727-0.83108-0.21002-0.55604 0.67502 0.01034
   5   1 -16   -0.11    0.45   1-0.33970-0.21492 0.62889 0.97598-0.69934-0.03554
  -5  -1  16    8.71    1.38   1-0.84913-0.97319 0.19653-0.14841 0.49024-0.17569
  -5   1  15   43.62    7.39   1-0.83074-0.67576-0.36885-0.71066 0.41689-0.19567
  -5  -1  15   40.03    6.76   1-0.70700-0.83189-0.20975-0.55206 0.67538 0.05632
   5   1 -15   34.02    5.88   1-0.33707-0.21124 0.63083 0.97409-0.69887-0.08066
  -5  -1  15   39.87    6.71   1-0.85265-0.97773 0.17502-0.16629 0.49228-0.12796
   5   1 -15   38.92    6.57   1-0.58211-0.45515 0.54843 0.89021-0.60030 0.01877
  -5   1  14    0.47    0.81   1-0.83461-0.68070-0.37580-0.71391 0.40272-0.16423
  -5  -1  14    0.55    0.70   1-0.70506-0.83102-0.20770-0.54631 0.67804 0.10459
   5   1 -14    0.52    0.54   1-0.33870-0.21182 0.62963 0.96907-0.69917-0.12655
  -5  -1  14    0.27    0.49   1-0.85476-0.98087 0.16071-0.17698 0.49350-0.08103
  -5  -1  14    0.51    0.50   1-0.84575-0.97411 0.39793 0.06009 0.35545-0.21790
   5   1 -14    0.27    0.56   1-0.58776-0.45985 0.54968 0.88776-0.59361-0.02015
  -5   1  13   -0.05    0.92   1-0.83794-0.68510-0.38205-0.71645 0.38971-0.13163
  -5  -1  13    0.12    0.61   1-0.70111-0.82815-0.20358-0.53848 0.68336 0.15552
   5   1 -13   -0.00    0.44   1-0.34487-0.21694 0.62506 0.96069-0.70025-0.17322
  -5  -1  13   -0.04    0.46   1-0.84952-0.97883 0.40644 0.07230 0.33630-0.19142
   5   1 -13    0.02    0.46   1-0.59081-0.46195 0.55035 0.88472-0.58996-0.06212
  -5   1  12   33.83    3.15   1-0.84073-0.68896-0.38751-0.71819 0.37814-0.09759
  -5  -1  12   50.45    4.57   1-0.69475-0.82286-0.19699-0.52819 0.69174 0.20951
   5   1 -12   30.46    2.95   1-0.35586-0.22689 0.61679 0.94859-0.70208-0.22065
  -5  -1  12   29.99    2.73   1-0.85268-0.98294 0.41416 0.08376 0.31843-0.16369
   5   1 -12   28.53    2.70   1-0.59049-0.46068 0.55028 0.88095-0.59034-0.10813
  -5   1  11   13.18    1.74   1-0.84296-0.69225-0.39202-0.71900 0.36840-0.06171
  -5  -1  11   12.48    1.60   1-0.68532-0.81440-0.18738-0.51506 0.70371 0.26730
   5   1 -11   12.43    1.64   1-0.37197-0.24195 0.60435 0.93234-0.70454-0.26870
  -5  -1  11   11.92    1.46   1-0.85502-0.98419 0.15889-0.16793 0.49364 0.05621
  -5  -1  11   11.25    1.38   1-0.85523-0.98644 0.42098 0.09428 0.30221-0.13427
  -5   1  11   13.01    1.56   1-0.75736-0.60839 0.56572 0.23880-0.32610-0.75685
   5   1 -11   11.36    1.44   1-0.58555-0.45479 0.54920 0.87617-0.59623-0.15964
   5  -1 -10    8.72    1.31   1-0.80581-0.95583-0.55567-0.23250-0.20466 0.17979
  -5   1  10    9.33    1.41   1-0.84469-0.69476-0.39566-0.71883 0.36046-0.02401
  -5  -1  10    9.19    1.45   1-0.67215-0.80230-0.17421-0.49818 0.71962 0.32881
   5   1 -10    8.80    1.42   1-0.39342-0.26235 0.58720 0.91136-0.70739-0.31714
  -5  -1  10    8.64    1.32   1-0.85313-0.98333 0.17189-0.15131 0.49255 0.10083
  -5  -1  10    9.05    1.32   1-0.85718-0.98933 0.42662 0.10362 0.28849-0.10237
  -5   1  10    9.31    1.32   1-0.72181-0.57379 0.56709 0.24386-0.39672-0.78184
   5   1 -10    7.86    1.19   1-0.57387-0.44216 0.54654 0.86981-0.60987-0.21890
   5  -1  -9   24.38    2.14   1-0.81142-0.96037-0.55353-0.23408-0.18759 0.15125
   5   1  -9   18.78    1.84   1-0.84727-0.71600-0.40128-0.08110 0.34798 0.69337
  -5   1   9   20.20    1.94   1-0.84562-0.69675-0.39764-0.71709 0.35609 0.01723
  -5  -1   9   22.20    2.08   1-0.65408-0.78531-0.15662-0.47686 0.74002 0.39482
   5   1  -9   20.31    2.02   1-0.42033-0.28821 0.56469 0.88503-0.71024-0.36558
  -5  -1   9   20.65    1.99   1-0.84996-0.98117 0.19171-0.12786 0.49072 0.14470
  -5  -1   9   22.11    2.04   1-0.85845-0.99155 0.43060 0.11129 0.27862-0.06661
  -5   1   9   21.87    1.92   1-0.67688-0.52973 0.56443 0.24496-0.47248-0.81202
   5   1  -9   20.15    2.01   1-0.55155-0.41889 0.54109 0.86066-0.63482-0.28946
   5  -1  -8   10.38    1.30   1-0.81633-0.96422-0.55141-0.23568-0.17187 0.12135
  -5   1   8   11.00    1.47   1-0.84566-0.69787-0.39773-0.71347 0.35589 0.06264
   5   1  -8   10.76    1.46   1-0.83189-0.69946-0.37088-0.05447 0.41278 0.71258
  -5  -1   8   12.77    1.61   1-0.62939-0.76191-0.13333-0.44977 0.76555 0.46603
   5   1  -8   10.98    1.51   1-0.45263-0.31946 0.53611 0.85263-0.71253-0.41346
   5  -1  -8   11.71    1.55   1-0.83344-0.98032-0.50266-0.18684-0.22957 0.06366
  -5  -1   8   11.88    1.57   1-0.84513-0.97737 0.21831-0.09764 0.48793 0.18761
  -5  -1   8   12.90    1.60   1-0.85887-0.99290 0.43195 0.11635 0.27523-0.02437
  -5   1   8   11.85    1.48   1-0.62019-0.47399 0.55622 0.24045-0.55314-0.84705
   5  -1  -7  104.78    6.17   1-0.82044-0.96727-0.54942-0.23742-0.15808 0.08953
  -5   1   7  100.41    5.90   1-0.84431-0.69788-0.39484-0.70698 0.36225 0.11457
   5   1  -7  103.56    6.05   1-0.80953-0.67608-0.33472-0.02203 0.48230 0.73649
  -5  -1   7  146.39    8.68   1-0.59648-0.73006-0.10349-0.41621 0.79592 0.54200
   5   1  -7  118.93    7.40   1-0.48997-0.35576 0.50080 0.81350-0.71352-0.46005
   5  -1  -7  100.08    6.02   1-0.83919-0.98500-0.48460-0.17250-0.24680 0.00078
  -5  -1   7   96.81    5.69   1-0.83818-0.97145 0.25150-0.06083 0.48392 0.22930
  -5  -1   7   95.92    5.66   1-0.85775-0.99273 0.42837 0.11646 0.28417 0.03018
  -5   1   7  102.40    6.01   1-0.54895-0.40371 0.54043 0.22836-0.63763-0.88592
   5  -1  -6  208.12    8.86   1-0.82358-0.96934-0.54777-0.23949-0.14712 0.05488
  -5   1   6  230.53   10.01   1-0.84115-0.69579-0.38834-0.69677 0.37636 0.17430
   5   1  -6  202.29    8.64   1-0.77790-0.64338-0.29133 0.01764 0.55676 0.76533
  -5  -1   6  204.16    8.97   1-0.55248-0.68712-0.06539-0.37439 0.83095 0.62264
  -5   1   6  208.82    9.01   1-0.51214-0.36730 0.47859 0.16978-0.71320-0.91447
   5   1  -6  197.39    8.89   1-0.53173-0.39631 0.45811 0.76697-0.71231-0.50466
   5  -1  -6  204.02    8.95   1-0.83806-0.98280-0.48832-0.17995-0.24328-0.04134
  -5  -1   6  197.80    8.47   1-0.82856-0.96284 0.29094-0.01777 0.47837 0.26945
  -5  -1   6  222.18    9.61   1-0.85209-0.98802 0.41268 0.10447 0.32189 0.11354
   5  -1  -5  285.89   11.92   1-0.82540-0.97009-0.54675-0.24219-0.14057 0.01581
  -5   1   5  229.88    9.63   1-0.83445-0.69016-0.37552-0.68024 0.40331 0.24686
   5   1  -5  236.29    9.75   1-0.73415-0.59852-0.23921 0.06604 0.63544 0.79837
  -5  -1   5  250.26   10.44   1-0.49389-0.62958-0.01735-0.32265 0.86935 0.70676
   5   1  -5  233.04    9.98   1-0.57662-0.44016 0.40792 0.71296-0.70788-0.54583
  -5   1   5  229.46    9.45   1-0.69906-0.55521 0.24030-0.06454-0.67347-0.82919
   5  -1  -5  241.05   10.47   1-0.83399-0.97766-0.50101-0.19636-0.23116-0.07487
  -5  -1   5  234.89    9.75   1-0.81566-0.95097 0.33603 0.03093 0.47092 0.30771
  -5  -1   5  231.80    9.62   1-0.81437-0.95125 0.34204 0.03752 0.46883 0.30611
   5  -1  -4    2.58    0.89   1-0.82513-0.96876-0.54690-0.24607-0.14155-0.03078
  -5   1   4    1.89    0.75   1-0.82037-0.67714-0.35145-0.65246 0.45107 0.34023
   5   1  -4    2.10    0.81   1-0.67503-0.53844-0.17707 0.12455 0.71621 0.83340
  -5  -1   4    1.99    0.78   1-0.41775-0.55447 0.04130-0.26012 0.90762 0.79050
  -5  -1   4    1.88    0.69   1-0.33854-0.47590 0.62975 0.32851-0.69914-0.81583
   5   1  -4    2.02    0.70   1-0.62310-0.48562 0.35040 0.65158-0.69925-0.58275
  -5   1   4    1.89    0.69   1-0.79682-0.65391 0.04648-0.25453-0.60242-0.71246
   5  -1  -4    1.90    0.70   1-0.82798-0.97059-0.51811-0.21718-0.21445-0.10381
   5  -1  -3    3.21    0.87   1-0.82075-0.96331-0.54927-0.25215-0.15702-0.09186
  -5   1   3    3.09    0.85   1-0.78794-0.64576-0.30442-0.60171 0.53522 0.47002
   5   1  -3    4.17    1.14   1-0.59706-0.45923-0.10400 0.19382 0.79542 0.86691
  -5  -1   3    3.37    0.96   1-0.32013-0.45809 0.11134-0.18624 0.94080 0.86917
  -5  -1   3    3.04    0.82   1-0.42764-0.56604 0.55837 0.26096-0.71087-0.78197
  -5   1   3    2.79    0.82   1-0.84220-0.70038-0.09738-0.39463-0.53028-0.59475
   5  -1  -3    3.67    0.99   1-0.82042-0.96196-0.53747-0.24026-0.19499-0.13000
  -5   1   3    3.29    0.91   1-0.26734-0.12557-0.14712-0.44425 0.95230 0.88705
   5  -1  -2   23.47    2.10   1-0.80507-0.94656-0.55593-0.26254-0.20685-0.18729
  -5   1   2   37.31    3.34   1-0.69709-0.55596-0.19941-0.49296 0.68869 0.66924
   5   1  -2   22.82    2.07   1-0.49886-0.36001-0.02132 0.27279 0.86641 0.89217
  -5  -1   2   21.73    2.01   1-0.20060-0.33959 0.19046-0.10352 0.96098 0.93485
  -5  -1   2   22.76    2.06   1-0.50699-0.64645 0.48383 0.19024-0.71334-0.73885
  -5   1   2   23.25    2.03   1-0.86047-0.71986-0.20052-0.49407-0.46838-0.48753
   5  -1  -2   23.47    2.14   1-0.81149-0.95196-0.55793-0.26444-0.17375-0.15440
   5   1  -2   23.72    2.09   1-0.85244-0.71406 0.17643 0.47066 0.49215 0.51826
   5   1  -2   22.52    2.11   1-0.31973-0.18043-0.11162 0.18196 0.94091 0.96660
  -5   1   2   23.38    2.19   1-0.38496-0.24417-0.06542-0.35876 0.92061 0.90092
  -5  -1   2   22.03    2.13   1-0.74734-0.88672 0.56650 0.27287-0.34720-0.37318
   5  -1  -1   41.33    2.76   1-0.72623-0.86667-0.56711-0.27745-0.38854-0.41461
   5   1  -1   47.38    3.16   1-0.38266-0.24275 0.06709 0.35738 0.92144 0.90186
  -5   1   1   42.87    4.44   1-0.32760-0.18792 0.10616-0.18371 0.93883 0.96484
  -5  -1   1   43.72    2.91   1-0.06221-0.20231 0.27405-0.01622 0.95969 0.97918
   5   1  -1   34.75    3.41   1-0.75430-0.61370 0.14148 0.43125-0.64109-0.66134
  -5   1   1   76.17    4.87   1-0.86579-0.72627-0.27528-0.56510-0.41786-0.39138
   5  -1  -1   49.40    3.24   1-0.80130-0.94068-0.57879-0.28905-0.15132-0.17762
   5   1  -1   46.05    2.91   1-0.83741-0.69801 0.25490 0.54551 0.48348 0.46388
  -5   1   1   45.77    3.07   1-0.49530-0.35557 0.01848-0.27114 0.86852 0.89445
   5   1  -1   47.62    3.13   1-0.70726-0.56656 0.21001 0.49974 0.67503 0.65517
  -5  -1   1   50.70    3.37   1-0.80540-0.94581 0.55582 0.26599-0.20588-0.18625
   5   1   0   23.23    2.06   1-0.25351-0.11234 0.15627 0.44276 0.95462 0.88957
  -5  -1   0   21.48    1.99   1 0.08588-0.05530 0.35464 0.06809 0.93104 0.99614
  -5  -1   0   45.63    4.09   1-0.63231-0.77396 0.33821 0.05226-0.69698-0.63106
   5   1   0   22.27    2.08   1-0.78941-0.64775 0.06478 0.35077-0.61043-0.67629
  -5   1   0   22.09    2.02   1-0.86521-0.72678-0.32853-0.61462-0.37876-0.30664
   5  -1   0   23.05    2.13   1-0.78991-0.92823-0.59969-0.31368-0.12801-0.19996
   5   1   0   22.21    1.96   1-0.81949-0.67907 0.32337 0.61035 0.47313 0.40783
   5  -1   0   23.23    2.13   1-0.32456-0.46339-0.10827 0.17746 0.93964 0.86820
  -5   1   0   21.44    2.01   1-0.59164-0.45314 0.09920-0.18690 0.80007 0.87162
   5   1   0   22.58    2.06   1-0.80375-0.66211 0.32627 0.61229 0.49752 0.43208
  -5  -1   0   22.83    2.13   1-0.81746-0.95880 0.55088 0.26475-0.16816-0.10290
   5   1   1  238.37    7.42   1-0.12203 0.02016 0.23892 0.52183 0.96333 0.85281
  -5  -1  -1  249.27    7.52   1-0.67838-0.82108 0.27267-0.00951-0.68223-0.57072
   5   1   1  263.35    8.09   1-0.81814-0.67539-0.01236 0.26987-0.57488-0.68630
  -5   1  -1  267.60    7.95   1-0.86244-0.72509-0.36614-0.64850-0.34946-0.23169
   5  -1   1  251.34    7.78   1-0.42816-0.56601-0.03350 0.24844 0.90307 0.78607
   5   1   1  244.82    7.95   1-0.83639-0.69384 0.37912 0.66141 0.39586 0.28481
  -5  -1  -1  258.94    7.98   1-0.82016-0.96245 0.54957 0.26712-0.15904-0.04814
   5  -1   2    7.14    1.43   1-0.80724-0.94405-0.33134-0.05258 0.48842 0.32556
   5   1   2    6.60    1.10   1 0.00267 0.14596 0.31048 0.58962 0.95057 0.79438
  -5  -1  -2    6.86    1.12   1-0.71486-0.85861 0.21406-0.06433-0.66568-0.50857
   5   1   2    7.47    1.27   1-0.84005-0.69619-0.08842 0.19004-0.53525-0.69224
  -5   1  -2    7.06    1.15   1-0.85933-0.72314-0.39199-0.67065-0.32845-0.16518
   5  -1   2    7.47    1.20   1-0.51068-0.64748 0.03083 0.30911 0.85921 0.69657
   5   1   2    7.43    1.27   1-0.84949-0.70602 0.40636 0.68497 0.33648 0.17981
  -5  -1  -2    6.97    1.20   1-0.81925-0.96248 0.55002 0.27127-0.16214-0.00561
   5   1   3    9.68    1.45   1-0.47736-0.33346-0.51994-0.24435-0.70836-0.91054
  -5   1  -3    8.85    1.26   1-0.48623-0.34992-0.52270-0.79738-0.70025-0.49166
   5  -1   3   10.25    1.47   1-0.84570-0.98145-0.39782-0.12277 0.35569 0.14724
   5   1   3   10.16    1.43   1 0.11206 0.25641 0.36795 0.64338 0.92306 0.72132
   5   1   3    9.54    1.41   1-0.85510-0.71023-0.16212 0.11282-0.49245-0.69486
  -5   1  -3    3.87    0.53   1-0.85664-0.72153-0.40944-0.68437-0.31386-0.10494
   5  -1   3    5.35    1.06   1-0.74914-0.88425-0.66011-0.38528-0.05502-0.26390
  -5   1  -3    9.57    1.39   1-0.84813-0.71209 0.20223-0.07305 0.48966 0.69826
   5  -1   3    9.92    1.40   1-0.57411-0.70994 0.08389 0.35838 0.81446 0.60624
   5   1   3    9.53    1.36   1-0.85535-0.71094 0.42131 0.69622 0.30142 0.09912
  -5  -1  -3    9.83    1.39   1-0.81641-0.96057 0.55137 0.27633-0.17161 0.03051
   5   1   4   35.10    2.66   1-0.56883-0.42388-0.54535-0.27348-0.61564-0.86344
  -5   1  -4   35.68    2.62   1-0.60202-0.46675-0.55270-0.82365-0.57626-0.32206
   5  -1   4   40.66    3.03   1-0.85270-0.98763-0.41423-0.14308 0.31827 0.06414
   5   1   4   36.60    2.73   1-0.86360-0.71765-0.23264 0.03856-0.44728-0.69533
  -5   1  -4   38.66    2.78   1-0.85474-0.72070-0.42020-0.69142-0.30468-0.05012
   5  -1   4   40.90    3.01   1-0.73347-0.86751-0.67905-0.40795-0.03007-0.28460
  -5   1  -4   38.41    2.84   1-0.81930-0.68429 0.32402 0.05236 0.47302 0.72732
   5  -1   4   41.15    2.96   1-0.62214-0.75680 0.12665 0.39774 0.77258 0.51869
   5   1   4   41.93    3.04   1-0.85808-0.71272 0.42941 0.70063 0.28158 0.03365
  -5  -1  -4   36.48    2.72   1-0.81229-0.95740 0.55317 0.28182-0.18484 0.06290
   5   1   5    0.71    0.51   1-0.64109-0.49508-0.55977-0.29164-0.52502-0.81843
  -5   1  -5    3.73    2.35   1-0.65389-0.51968-0.56165-0.82887-0.50691-0.20710
   5  -1   5    0.84    0.57   1-0.85455-0.98840-0.41911-0.15167 0.30672 0.00697
  -5  -1  -5    0.68    0.47   1-0.78100-0.92797 0.08452-0.18252-0.61877-0.32487
   5   1   5    0.67    0.56   1-0.86600-0.71897-0.29922-0.03173-0.40062-0.69430
  -5   1  -5    0.84    0.55   1-0.85370-0.72073-0.42570-0.69321-0.29994 0.00027
   5  -1   5   -0.01    0.41   1-0.71679-0.84976-0.69726-0.42989-0.00493-0.30511
   5  -1   5    0.82    0.57   1-0.65793-0.79151 0.16032 0.42791 0.73581 0.43633
   5   1   5    0.81    0.67   1-0.85928-0.71297 0.43333 0.70084 0.27177-0.02178
  -5  -1  -5    0.98    0.66   1-0.80721-0.95325 0.55516 0.28751-0.20047 0.09290
  -5   1  -6    8.38    1.15   1-0.68009-0.54692-0.56475-0.82823-0.46747-0.12205
   5   1   6   17.21    2.42   1-0.69737-0.55032-0.56614-0.30174-0.43948-0.77851
   5  -1   6   10.11    1.44   1-0.85441-0.98719-0.41872-0.15500 0.30763-0.03772
  -5  -1  -6   10.72    1.44   1-0.79307-0.94110 0.05587-0.20739-0.60656-0.26705
   5   1   6   10.18    1.47   1-0.86289-0.71478-0.36151-0.09775-0.35314-0.69247
  -5   1  -6    9.42    1.31   1-0.85345-0.72156-0.42696-0.69075-0.29885 0.04700
   5  -1   6    0.00    0.36   1-0.69912-0.83102-0.71471-0.45106 0.02034-0.32547
   5  -1   6   14.52    1.96   1-0.68454-0.81717 0.18659 0.45046 0.70468 0.35959
  -5   1  -6    0.04    0.34   1-0.84920-0.71647 0.40567 0.14172 0.33805 0.68306
   5   1   6   10.86    1.48   1-0.85961-0.71236 0.43446 0.69828 0.26890-0.07027
  -5  -1  -6    9.84    1.45   1-0.80133-0.94831 0.55719 0.29324-0.21771 0.12129
  -5   1  -7   30.32    3.00   1-0.69364-0.56152-0.56589-0.82565-0.44566-0.05463
   5   1   7   15.61    1.62   1-0.74064-0.59234-0.56683-0.30615-0.36076-0.74524
   5  -1   7   18.51    1.95   1-0.85321-0.98491-0.41554-0.15553 0.31519-0.07578
  -5  -1  -7   19.03    1.87   1-0.80172-0.95091 0.03382-0.22575-0.59672-0.21164
   5   1   7   19.15    1.89   1-0.85487-0.70582-0.41952-0.15944-0.30526-0.69020
   5  -1   7   13.39    1.65   1-0.68047-0.81131-0.73133-0.47141 0.04572-0.34573
   5  -1   7   19.60    1.95   1-0.70421-0.83589 0.20681 0.46696 0.67919 0.28848
   5   1   7   19.30    1.90   1-0.85936-0.71117 0.43362 0.69374 0.27102-0.11378
  -5  -1  -7   18.24    1.85   1-0.79473-0.94265 0.55916 0.29890-0.23609 0.14854
  -5   1  -9   10.57    1.83   1-0.70197-0.57196-0.56642-0.81871-0.43172 0.05053
   5   1   9    0.00    0.33   1-0.80023-0.64977-0.55754-0.30428-0.22084-0.69655
   5  -1   9    7.30    1.26   1-0.84867-0.97823-0.40445-0.15188 0.34082-0.14137
  -5  -1  -9    7.13    1.18   1-0.81193-0.96326 0.00590-0.24612-0.58372-0.10741
   5   1   9    6.10    2.38   1-0.82638-0.67528-0.52239-0.26980-0.21020-0.68643
  -5   1  -9    0.03    0.34   1-0.86602-0.73603 0.47444 0.22152 0.15783 0.63966
  -5  -1  -9    6.92    1.23   1-0.77957-0.92937 0.56264 0.30977-0.27512 0.20075
  -5   1 -10   20.55    2.67   1-0.70082-0.57186-0.56635-0.81492-0.43368 0.09419
   5   1  10   12.79    1.69   1-0.82017-0.66865-0.54956-0.30003-0.15902-0.68035
   5  -1  10   13.61    1.81   1-0.84550-0.97398-0.39738-0.14852 0.35667-0.17114
   5   1  10   11.27    1.52   1-0.80689-0.65477-0.56764-0.31886-0.16341-0.68527
  -5   1 -10    8.10    1.50   1-0.86486-0.73582 0.49086 0.24164 0.10513 0.63259
  -5  -1 -10   12.44    1.68   1-0.77104-0.92181 0.56407 0.31492-0.29546 0.22601
  -5   1 -11   35.02    3.26   1-0.69741-0.56950-0.56614-0.81098-0.43942 0.13406
   5   1  11   22.27    2.14   1-0.83535-0.68271-0.54019-0.29435-0.10182-0.66877
   5   1  11   19.75    1.89   1-0.78445-0.63127-0.60897-0.36392-0.11737-0.68487
  -5   1 -11   21.59    2.09   1-0.86140-0.73322 0.50486 0.25927 0.05558 0.62861
   5   1  12   -0.14    0.61   1-0.84675-0.69304-0.52977-0.28765-0.04845-0.66101
   5  -1  12    0.05    1.05   1-0.83754-0.96367-0.38130-0.13963 0.39130-0.22765
   5   1  12    0.16    0.52   1-0.75936-0.60511-0.64666-0.40533-0.07208-0.68523
  -5   1 -12    0.19    0.60   1-0.85600-0.72876 0.51689 0.27498 0.00846 0.62712
   5   1  13    1.12    0.78   1-0.85503-0.70019-0.51857-0.28015 0.00149-0.65669
   5  -1  13    1.26    0.81   1-0.83264-0.95770-0.37222-0.13427 0.41006-0.25451
   5   1  13    0.84    0.63   1-0.73184-0.57652-0.68090-0.44330-0.02756-0.68636
  -5   1 -13    0.73    0.84   1-0.84896-0.72265 0.52719 0.28897-0.03639 0.62790
   5   1  14   25.33    3.12   1-0.86073-0.70482-0.50671-0.27202 0.04864-0.65515
   5  -1  14   15.80    1.95   1-0.82714-0.95113-0.36262-0.12837 0.42935-0.28083
   5   1  14   13.70    1.76   1-0.70209-0.54570-0.71190-0.47802 0.01618-0.68825
  -5   1 -14   15.96    2.02   1-0.84052-0.71508 0.53596 0.30154-0.07914 0.63065
   5   1  15   10.20    1.52   1-0.86425-0.70726-0.49432-0.26334 0.09334-0.65606
   5  -1  15   12.26    1.69   1-0.82102-0.94394-0.35250-0.12196 0.44906-0.30673
   5   1  15    9.58    1.40   1-0.67022-0.51276-0.73979-0.50965 0.05919-0.69088
  -5   1 -15   11.88    1.72   1-0.83078-0.70628 0.54343 0.31270-0.12031 0.63511
   5   1  16    0.47    0.68   1-0.86586-0.70777-0.48146-0.25421 0.13592-0.65910
   5  -1  16    0.38    0.67   1-0.81430-0.93608-0.34193-0.11504 0.46903-0.33241
  -5   1 -16    0.45    0.83   1-0.81989-0.69633 0.54970 0.32267-0.15996 0.64108
   5   1  17    1.54    0.82   1-0.86578-0.70663-0.46817-0.24464 0.17670-0.66394
   5  -1  17    1.61    0.83   1-0.80689-0.92760-0.33083-0.10764 0.48935-0.35770
  -5   1 -17    1.57    0.87   1-0.80793-0.68533 0.55489 0.33161-0.19829 0.64834
  -5  -1 -17    1.85    0.98   1-0.69438-0.85178 0.56594 0.34264-0.44444 0.39630
  -5   2  19    7.22    1.93   1-0.83834-0.53912-0.38282-0.73919 0.38810-0.40366
  -5   2  18    7.19    1.95   1-0.84374-0.54558-0.39364-0.74630 0.36489-0.38126
  -5  -2  18    7.28    1.88   1-0.61734-0.87916-0.12226-0.47617 0.77713 0.01829
   5   2 -18    8.17    2.09   1-0.32239-0.05952 0.64146 0.99629-0.69612 0.06207
  -5   2  17    4.94    1.21   1-0.84860-0.55109-0.40429-0.75311 0.34119-0.35932
  -5  -2  17    6.15    1.20   1-0.61651-0.87939-0.12150-0.47168 0.77791 0.06468
   5   2 -17    7.10    1.39   1-0.31375-0.04984 0.64757 0.99859-0.69440 0.01820
  -5   2  16    1.48    0.94   1-0.85277-0.55633-0.41441-0.75952 0.31784-0.33705
  -5  -2  16    1.32    0.89   1-0.61386-0.87780-0.11909-0.46555 0.78037 0.11275
   5   2 -16    1.71    0.86   1-0.30809-0.04313 0.65153 0.99872-0.69323-0.02622
  -5   2  15    7.24    1.39   1-0.85636-0.56099-0.42420-0.76559 0.29442-0.31486
  -5  -2  15    7.32    1.34   1-0.60915-0.87416-0.11483-0.45757 0.78469 0.16267
   5   2 -15    7.62    1.38   1-0.30554-0.03953 0.65330 0.99667-0.69270-0.07127
  -5   2  14   -0.45    0.62   1-0.85938-0.56508-0.43367-0.77134 0.27091-0.29275
  -5  -2  14   -0.00    0.62   1-0.60207-0.86814-0.10847-0.44749 0.79103 0.21462
   5   2 -14    0.10    0.69   1-0.30626-0.03920 0.65280 0.99235-0.69285-0.11702
  -5   2  13    5.86    1.37   1-0.86182-0.56860-0.44282-0.77678 0.24731-0.27074
  -5  -2  13    9.36    1.79   1-0.59223-0.85936-0.09972-0.43502 0.79956 0.26876
   5   2 -13    7.36    1.62   1-0.31042-0.04231 0.64991 0.98563-0.69372-0.16348
  -5  -2  13    5.99    1.26   1-0.71489-0.98417 0.21812-0.11607 0.66434 0.13387
  -5   2  12   -0.01    0.61   1-0.86371-0.57149-0.45170-0.78194 0.22351-0.24891
  -5  -2  12   -0.06    0.60   1-0.57913-0.84732-0.08824-0.41981 0.81044 0.32524
   5   2 -12   -0.11    0.59   1-0.31823-0.04907 0.64442 0.97632-0.69530-0.21065
  -5  -2  12    0.08    0.46   1-0.70179-0.97210 0.20429-0.12624 0.68245 0.19768
   5   2 -12   -0.00    0.45   1-0.70667-0.43695 0.56665 0.89738-0.42368 0.06144
  -5   2  11    7.15    1.46   1-0.86504-0.57389-0.46026-0.78678 0.19963-0.22717
  -5  -2  11    8.02    1.40   1-0.56215-0.83141-0.07360-0.40146 0.82375 0.38416
   5   2 -11    0.72    0.61   1-0.32987-0.05967 0.63608 0.96416-0.69755-0.25849
  -5  -2  11    9.37    1.65   1-0.68067-0.95193 0.18270-0.14411 0.70943 0.27027
   5   2 -11    6.11    1.12   1-0.71741-0.44668 0.56702 0.89401-0.40471 0.03475
   5  -2 -10    0.07    0.44   1-0.67580-0.96591-0.56432-0.24159-0.47415-0.09295
  -5   2  10    0.09    0.57   1-0.86581-0.57573-0.46855-0.79135 0.17557-0.20562
  -5  -2  10   -0.06    0.44   1-0.54053-0.81086-0.05537-0.37950 0.83949 0.44551
   5   2 -10    0.07    0.45   1-0.34553-0.07428 0.62457 0.94883-0.70036-0.30690
  -5  -2  10    0.06    0.41   1-0.64642-0.91847 0.14930-0.17421 0.74822 0.35505
   5   2 -10    0.22    0.51   1-0.72680-0.45512 0.56711 0.89040-0.38746 0.00638
   5  -2  -8    0.23    0.54   1-0.65765-0.94567-0.56217-0.24690-0.50145-0.21149
  -5   2   8    0.14    0.53   1-0.86565-0.57772-0.48435-0.79972 0.12663-0.16332
  -5  -2   8   -0.02    0.35   1-0.47942-0.75188-0.00590-0.32265 0.87756 0.57494
   5   2  -8   -0.02    0.57   1-0.38941-0.11606 0.59046 0.90709-0.70690-0.40461
  -5  -2   8    0.35    0.45   1-0.49310-0.76674 0.01672-0.29959 0.86980 0.56775
   5   2  -8    0.12    0.33   1-0.73951-0.46593 0.56687 0.88275-0.36299-0.06038
  -5   2   8    0.11    0.47   1-0.53563-0.24952 0.53693 0.22121-0.65176-0.94276
   5  -2  -7    6.93    1.08   1-0.63961-0.92658-0.55954-0.24800-0.52707-0.28272
  -5   2   7    8.06    1.25   1-0.86469-0.57783-0.49191-0.80356 0.10157-0.14277
  -5  -2   7   -0.07    0.30   1-0.43809-0.71151 0.02601-0.28679 0.89855 0.64148
   5   2  -7    8.22    1.36   1-0.41768-0.14328 0.56695 0.87976-0.70999-0.45331
  -5   2   7    7.45    1.20   1-0.58640-0.30032 0.39633 0.08382-0.70643-0.95014
  -5  -2   7    7.62    1.18   1-0.31389-0.58831-0.11564-0.42833 0.94238 0.68586
   5   2  -7    7.07    1.08   1-0.73911-0.46457 0.56689 0.87906-0.36379-0.10680
   5  -2  -6   12.99    1.45   1-0.61156-0.89747-0.55460-0.24679-0.56427-0.36554
  -5   2   6   17.93    1.93   1-0.86308-0.57726-0.49934-0.80724 0.07573-0.12299
  -5  -2   6    6.65    1.23   1-0.38749-0.66198 0.06358-0.24550 0.91967 0.70817
   5   2  -6   16.42    1.87   1-0.45001-0.17456 0.53850 0.84748-0.71239-0.50129
  -5   2   6   15.16    1.62   1-0.83701-0.55181-0.07640-0.38492-0.54181-0.73982
   5   2  -6   15.45    1.70   1-0.72061-0.44517 0.56707 0.87558-0.39893-0.18751
   5  -2  -5   10.85    1.40   1-0.56761-0.85247-0.54506-0.24099-0.61702-0.46391
  -5   2   5   19.22    2.58   1-0.86078-0.57602-0.50659-0.81078 0.04908-0.10403
  -5  -2   5   11.76    1.59   1-0.32683-0.60255 0.10670-0.19843 0.93903 0.77301
   5   2  -5   12.70    1.63   1-0.85225-0.57717 0.17763 0.48314 0.49204 0.65835
   5  -2  -4   18.96    1.90   1-0.49686-0.78067-0.52592-0.22558-0.69030-0.58280
  -5   2   4   21.83    2.20   1-0.85763-0.57394-0.51383-0.81430 0.02093-0.08657
  -5  -2   4   20.34    2.11   1-0.25541-0.53220 0.15502-0.14641 0.95432 0.83386
  -5   2   4   20.28    2.02   1-0.86007-0.57752-0.38652-0.68746-0.33296-0.44030
   5   2  -4   21.67    2.15   1-0.83407-0.55797 0.26913 0.57102 0.48155 0.60215
  -5   2   3   89.32    5.41   1-0.85335-0.57074-0.52124-0.81799-0.00986-0.07174
  -5  -2   3   83.70    5.18   1-0.17345-0.45128 0.20751-0.09035 0.96273 0.88779
  -5   2   3   94.74    5.62   1-0.84674-0.56525-0.45712-0.75434-0.27215-0.33384
   5   2  -3   93.85    5.60   1-0.81155-0.53442 0.34906 0.64733 0.46854 0.54345
   5   2  -3   97.40    5.99   1-0.72388-0.44505 0.22785 0.52492 0.65120 0.72552
   5   2  -3   85.25    5.18   1-0.86072-0.58201 0.50676 0.80384 0.04846 0.12287
  -5   2   2    4.17    0.89   1-0.84717-0.56560-0.52929-0.82230-0.04619-0.06249
  -5  -2   2    4.26    0.95   1-0.08189-0.36084 0.26266-0.03147 0.96140 0.93209
  -5   2   2    4.60    1.00   1 0.17511 0.45577 0.39879 0.10526 0.90016 0.88384
  -5  -2   2    4.92    1.14   1-0.31348-0.59312 0.64777 0.35407-0.69434-0.72307
   5   2  -2    3.17    0.90   1-0.60973-0.33003 0.36760 0.66120-0.70220-0.67371
  -5   2   2    4.86    1.03   1-0.83346-0.55309-0.50258-0.79605-0.22965-0.24572
   5   2  -2    4.15    0.90   1-0.84682-0.56738 0.52969 0.82323-0.04808-0.01923
  -5   2   1    0.86    0.51   1-0.83688-0.55638-0.53901-0.82830-0.09531-0.06599
  -5   2   1    0.96    0.54   1-0.18353 0.09614 0.20121-0.08852 0.96219 0.99142
  -5  -2   1    0.74    0.54   1 0.01652-0.26351 0.31803 0.02762 0.94793 0.96425
  -5  -2   1    0.83    0.61   1-0.37417-0.65486 0.60262 0.31275-0.70486-0.68799
   5   2  -1    1.55    1.13   1-0.65274-0.37200 0.31016 0.59995-0.69117-0.70828
  -5   2   1    0.89    0.58   1-0.82252-0.54321-0.53230-0.82205-0.20024-0.17067
   5   2  -1    1.54    0.61   1-0.84438-0.56400 0.53229 0.82213-0.06064-0.07741
  -5   2   0   23.47    2.23   1-0.81054-0.53107-0.55388-0.83942-0.19031-0.11539
  -5   2   0   24.77    2.21   1-0.66038-0.38160-0.16270-0.44863 0.73308 0.80814
  -5  -2   0   24.63    2.31   1 0.11799-0.16310 0.37092 0.08422 0.92113 0.98300
  -5  -2   0   25.11    2.27   1-0.42972-0.71145 0.55656 0.27051-0.71103-0.64858
   5   2   0   23.87    2.19   1-0.69454-0.41274 0.24755 0.53355-0.67551-0.73820
  -5   2   0   24.65    2.15   1-0.81442-0.53618-0.55147-0.83750-0.18053-0.10531
   5   2   0   24.26    2.15   1-0.84551-0.56420 0.53111 0.81726-0.05489-0.11729
  -5   2  -1    9.46    3.28   1-0.66476-0.38622-0.56307-0.84476-0.49095-0.37040
  -5   2  -1    2.19    0.76   1-0.86316-0.58495-0.44887-0.73082 0.23120 0.35175
   5   2   1    2.12    0.74   1-0.15616 0.12594 0.21820 0.50129 0.96332 0.85606
   5   2   1    1.89    0.77   1-0.73385-0.45100 0.18054 0.46276-0.65487-0.76318
  -5   2  -1    1.89    0.66   1-0.80902-0.53185-0.56320-0.84551-0.16816-0.04729
   5  -2   1    2.14    0.77   1-0.25897-0.53686-0.15267 0.12914 0.95374 0.83372
  -5   2  -1   -0.14    0.30   1-0.57441-0.29657 0.08414-0.19783 0.81422 0.93429
   5   2   1    1.86    0.67   1-0.84778-0.56533 0.52859 0.81091-0.04290-0.15101
  -5   2  -2    2.47    0.87   1-0.85840-0.58119-0.51224-0.79043 0.02727 0.19346
   5   2   2    2.44    0.81   1-0.06878 0.21441 0.27027 0.54961 0.96032 0.80743
   5   2   2    2.52    0.82   1-0.76933-0.48540 0.11039 0.38885-0.62923-0.78305
  -5   2  -2    2.13    0.70   1-0.80599-0.52994-0.56948-0.84801-0.16144 0.00506
   5  -2   2    2.83    0.88   1-0.33449-0.61139-0.10136 0.17665 0.93693 0.77135
  -5   2  -2    0.69    0.49   1-0.63848-0.36184 0.14181-0.13684 0.75645 0.92213
   5   2   2    2.45    0.77   1-0.85072-0.56734 0.52495 0.80358-0.02619-0.17993
  -5  -2  -2    2.26    0.77   1-0.55559-0.83863 0.54211 0.26322-0.63041-0.47687
  -5   2  -3    0.53    0.46   1-0.84776-0.57153-0.52862-0.80303-0.04300 0.16877
   5  -2   3    0.48    0.44   1-0.17906-0.45447 0.20401 0.47897 0.96245 0.75102
   5   2   3    0.47    0.53   1 0.01179 0.29604 0.31546 0.59104 0.94886 0.75034
  -5  -2  -3    0.64    0.53   1-0.56192-0.84682 0.42489 0.15041-0.70972-0.51016
   5   2   3    0.35    0.53   1-0.80008-0.51503 0.03813 0.31286-0.59868-0.79802
  -5   2  -3    0.38    0.46   1-0.80498-0.52999-0.57153-0.84634-0.15922 0.05292
   5  -2   3    0.33    0.59   1-0.39959-0.67552-0.05473 0.21949 0.91505 0.70391
  -5   2  -3   -0.03    0.30   1-0.69303-0.41750 0.19523-0.07992 0.69396 0.90515
   5   2   3    0.41    0.57   1-0.85371-0.56939 0.52068 0.79562-0.00745-0.20681
  -5  -2  -3    0.41    0.48   1-0.59753-0.88152 0.55177 0.27659-0.58179-0.38263
   5   2   4   25.26    2.37   1-0.48278-0.19772-0.52164-0.24931-0.70342-0.94802
  -5   2  -4   22.63    2.00   1-0.83892-0.56376-0.53734-0.80804-0.08638 0.17100
   5  -2   4   24.64    2.18   1-0.41844-0.69289 0.04078 0.31177 0.90732 0.65014
   5   2   4   22.44    2.01   1 0.08359 0.36890 0.35347 0.62535 0.93170 0.68763
   5   2   4   26.27    2.36   1-0.82537-0.53926-0.03514 0.23580-0.56349-0.80844
  -5   2  -4   21.87    1.89   1-0.80561-0.53170-0.57025-0.84133-0.16060 0.09719
   5  -2   4   25.46    2.21   1-0.45450-0.72944-0.01347 0.25696 0.89064 0.63393
   5   2   4   24.07    2.09   1-0.85655-0.57130 0.51589 0.78714 0.01258-0.23240
  -5  -2  -4   23.02    2.10   1-0.62428-0.90922 0.55696 0.28548-0.54777-0.30298
   5   2   5   37.74    2.94   1-0.55185-0.26573-0.54117-0.27258-0.63449-0.92470
  -5   2  -5   32.00    2.29   1-0.83076-0.55666-0.54344-0.81042-0.12041 0.18258
   5  -2   5   36.47    2.63   1-0.54951-0.82297-0.06289 0.20442 0.83311 0.53002
   5   2   5   33.37    2.34   1 0.14612 0.43248 0.38482 0.65298 0.91135 0.62173
  -5  -2  -5   31.49    2.22   1-0.62157-0.90857 0.35239 0.08543-0.69961-0.40889
   5   2   5   35.59    2.62   1-0.84465-0.55741-0.10800 0.15918-0.52430-0.81483
  -5   2  -5   31.71    2.18   1-0.80759-0.53470-0.56619-0.83361-0.16497 0.13848
   5  -2   5   35.36    2.49   1-0.50002-0.77396 0.02225 0.28911 0.86572 0.56337
   5   2   5   33.39    2.34   1-0.85913-0.57293 0.51065 0.77822 0.03349-0.25712
  -5  -2  -5   35.01    2.56   1-0.64139-0.92728 0.55982 0.29204-0.52460-0.23420
   5   2   6   -0.03    0.32   1-0.61114-0.32397-0.55452-0.28965-0.56480-0.90063
  -5   2  -6   -0.05    0.35   1-0.82276-0.54969-0.54821-0.81142-0.15002 0.19857
   5  -2   6   -0.00    0.35   1-0.62400-0.89640-0.12836 0.13523 0.77080 0.42210
  -5  -2  -6    0.00    0.40   1-0.64400-0.93204 0.32235 0.05919-0.69379-0.35746
   5   2   6   -0.05    0.46   1-0.85777-0.56962-0.17971 0.08406-0.48158-0.81759
  -5   2  -6    0.07    0.43   1-0.83175-0.55903 0.27851 0.01451 0.48021 0.82902
  -5   2  -6    0.01    0.31   1-0.80396-0.53123 0.32658 0.06254 0.49697 0.84491
   5   2   6    0.04    0.45   1-0.86135-0.57422 0.50501 0.76888 0.05504-0.28120
  -5  -2  -6   -0.06    0.46   1-0.65202-0.93886 0.56139 0.29732-0.50960-0.17358
   5   2   7    1.14    0.64   1-0.66139-0.37316-0.56265-0.30152-0.49596-0.87739
  -5   2  -7    3.65    0.78   1-0.81450-0.54249-0.55223-0.81171-0.17783 0.21637
   5  -2   7    4.53    0.95   1-0.66847-0.93988-0.17059 0.08914 0.72390 0.32964
  -5  -2  -7    4.15    0.93   1-0.66215-0.95123 0.29672 0.03737-0.68812-0.30619
   5   2   7    4.62    1.03   1-0.86472-0.57549-0.24916 0.01088-0.43608-0.81773
  -5   2  -7   -0.14    0.31   1-0.82616-0.55437 0.36096 0.10062 0.43261 0.82616
   5   2   7    3.55    0.79   1-0.86318-0.57511 0.49897 0.75915 0.07705-0.30482
  -5  -2  -7    3.88    0.98   1-0.65808-0.94587 0.56222 0.30185-0.50082-0.11918
   5   2   8    2.25    1.08   1-0.70361-0.41435-0.56651-0.30911-0.42894-0.85601
  -5   2  -8    2.38    1.07   1-0.80590-0.53497-0.55564-0.81140-0.20437 0.23545
   5  -2   8    4.38    1.96   1-0.69629-0.96656-0.19858 0.05768 0.68973 0.24986
  -5  -2  -8    2.10    1.00   1-0.67647-0.96662 0.27556 0.01985-0.68296-0.25541
   5   2   8    2.95    1.35   1-0.86570-0.57540-0.31572-0.05939-0.38841-0.81571
  -5   2  -8    1.40    0.86   1-0.84257-0.57172 0.39122 0.13458 0.37014 0.80932
  -5  -2  -8    2.15    1.07   1-0.66076-0.94951 0.56257 0.30590-0.49688-0.06962
   5   2   9    0.11    0.49   1-0.73857-0.44804-0.56691-0.31327-0.36485-0.83732
   5  -2   9    0.35    0.45   1-0.71373-0.98292-0.21689 0.03567 0.66598 0.18050
[truncated: 397,391 more chars]
