# Supplementary material for: Crystal structure of 2-fluoro-N-(1,3-thia­zol-2-yl)benzamide
Source: Acta Crystallogr E Crystallogr Commun. 2015 Oct 24;71(Pt 11):o882–3. doi: 10.1107/S2056989015019192 (PMC4645012; doi:10.1107/S2056989015019192)
Supplement: Supplementary file 2 [file e-71-0o882-Isup2.hkl]

#
# h,k,l, Fc-squared, Fo-squared, sigma(Fo-squared), status flag
#
data_I
_shelx_title ' shelx in P 21/c'
_shelx_refln_list_code          4
_shelx_F_calc_maximum      136.47
_exptl_crystal_F_000       455.92
_reflns_d_resolution_high  0.7700

loop_
 _space_group_symop_operation_xyz
 'x, y, z'
 '-x, y+1/2, -z+1/2'
 '-x, -y, -z'
 'x, -y-1/2, z-1/2'

_cell_length_a    12.2171
_cell_length_b     5.0741
_cell_length_c    15.7078
_cell_angle_alpha  90.000
_cell_angle_beta   98.820
_cell_angle_gamma  90.000

_shelx_F_squared_multiplier     1.000

loop_
 _refln_index_h
 _refln_index_k
 _refln_index_l
 _refln_F_squared_calc
 _refln_F_squared_meas
 _refln_F_squared_sigma
 _refln_observed_status
   3   0   0       1077.75       1171.27        24.36 o
   4   0   0         42.41         47.99         4.02 o
   5   0   0       1472.70       1459.73        26.90 o
   6   0   0       1415.75       1436.71        28.49 o
   7   0   0        472.77        557.13        15.32 o
   8   0   0        661.62        642.58        14.40 o
   9   0   0         39.83         26.55        12.68 o
  10   0   0        620.69        615.60        15.81 o
  11   0   0        110.67         88.71        16.67 o
  12   0   0         86.50         77.19         7.60 o
  13   0   0          0.88          1.48         3.79 o
  14   0   0         32.51         36.13         6.52 o
  15   0   0          1.84          4.49         6.73 o
   1   1   0        131.58        165.03        15.24 o
   2   1   0       3541.61       3542.26        46.13 o
   3   1   0       3241.61       3176.25        58.63 o
   4   1   0       6283.03       6350.87       117.60 o
   5   1   0        179.48        211.39         8.59 o
   6   1   0        765.08        807.93        13.18 o
   7   1   0         44.77         41.74         2.92 o
   8   1   0         12.13         13.80         2.19 o
   9   1   0         33.84         30.20         3.05 o
  10   1   0         15.93         11.72         2.38 o
  11   1   0          0.04          0.23         1.94 o
  12   1   0        185.00        171.03        12.73 o
  13   1   0        115.50        114.94         7.48 o
  14   1   0          2.40          0.98         3.07 o
  15   1   0         13.53         16.48         4.29 o
   0   2   0        794.74        733.97        51.63 o
   1   2   0         38.76         42.14         4.13 o
   2   2   0          0.54          0.09         1.90 o
   3   2   0         34.01         28.03         2.87 o
   4   2   0        385.75        421.60        11.06 o
   5   2   0        193.18        218.88         7.51 o
   6   2   0         64.08         60.19         7.02 o
   8   2   0         40.81         28.69         9.05 o
   9   2   0         10.15          8.22         2.60 o
  10   2   0        125.51        135.17        12.61 o
  11   2   0        164.84        183.00        11.36 o
  12   2   0          2.36          1.12         3.40 o
  13   2   0         76.69         71.91         5.80 o
  14   2   0          5.92          9.10         3.81 o
   1   3   0        326.22        317.87        12.00 o
   2   3   0        261.26        300.93        12.91 o
   3   3   0         31.29         20.99         4.78 o
   4   3   0         25.30         14.13         7.42 o
   5   3   0          8.99          4.50         1.61 o
   6   3   0        166.59        175.23         7.23 o
   7   3   0        102.32        105.17         9.32 o
   8   3   0         95.12        126.74        48.22 o
   9   3   0         54.45         48.96         8.46 o
  10   3   0         14.58         14.28         5.12 o
  11   3   0          1.21          1.09         4.30 o
  12   3   0         12.02         10.54         4.60 o
  13   3   0         30.37         25.88         4.93 o
   0   4   0        281.78        284.78        12.64 o
   1   4   0        185.46        207.29         9.85 o
   2   4   0          7.44          7.75         3.19 o
   3   4   0        159.97        159.16         8.41 o
   4   4   0         68.79         69.94         6.20 o
   5   4   0          0.02          1.17         3.48 o
   6   4   0         68.80         89.93        31.58 o
   7   4   0          2.60          2.37         4.22 o
   8   4   0         21.01         22.70         8.52 o
   9   4   0          0.00          0.90         6.55 o
  10   4   0         16.56         10.67         5.45 o
  11   4   0          1.50         -0.03         4.17 o
  12   4   0         19.41         19.26         5.99 o
   1   5   0        449.55        456.12        17.98 o
   2   5   0         34.04         38.27         5.97 o
   3   5   0          1.45          0.49         2.78 o
   4   5   0         13.44         19.12        11.53 o
   5   5   0          8.25          4.13         4.66 o
   6   5   0          0.40          1.05         6.16 o
   7   5   0         36.57         39.41         7.29 o
   8   5   0          9.01          8.07         5.47 o
   9   5   0         39.05         57.90        17.04 o
  10   5   0          8.88         10.14         6.82 o
   0   6   0         29.57         34.21         6.54 o
   1   6   0         39.26         34.80         4.54 o
   2   6   0          1.06          0.02         3.22 o
   3   6   0        128.12        123.07         9.02 o
   4   6   0         54.12         66.32        29.06 o
   5   6   0         19.84         22.64         6.10 o
   6   6   0         16.97         16.82         6.13 o
 -15   1   1          2.67          3.51         3.26 o
 -14   1   1          4.97          6.53         3.66 o
 -13   1   1         34.33         33.05         4.93 o
 -12   1   1         20.78         17.86         3.06 o
 -11   1   1         85.90         70.04         9.01 o
 -10   1   1        382.14        422.14        15.92 o
  -9   1   1          2.11          3.01         1.27 o
  -8   1   1        140.47        148.97         5.04 o
  -7   1   1        182.41        195.00         6.19 o
  -6   1   1        820.27        890.03        13.58 o
  -5   1   1        391.27        425.71        16.60 o
  -4   1   1        321.90        313.85         7.36 o
  -3   1   1       3464.40       3288.04        43.22 o
  -2   1   1        123.98        132.32         6.33 o
  -1   1   1        207.10        184.38         9.47 o
   0   1   1         89.72         84.07         7.25 o
   1   1   1         79.40         80.68         5.17 o
   2   1   1      18625.31      17118.28       232.76 o
   3   1   1         52.14         49.55         3.34 o
   4   1   1       1174.49       1157.32        20.76 o
   5   1   1       2172.43       2272.42        31.08 o
   6   1   1        162.59        174.98         7.96 o
   7   1   1         10.57          8.76         1.62 o
   8   1   1         94.65         93.81         4.19 o
   9   1   1        196.53        192.33         7.24 o
  10   1   1         19.29         12.57         4.13 o
  11   1   1         48.93         53.54         5.39 o
  12   1   1          2.88          2.68         2.22 o
  13   1   1         28.73         25.05         3.34 o
  14   1   1          1.28          2.34         3.10 o
  15   1   1          1.00          1.55         3.26 o
 -15   2   1          1.57          3.18         3.07 o
 -14   2   1         93.45         89.20        10.61 o
 -13   2   1         21.65         20.81         3.99 o
 -12   2   1        109.87        119.64         8.07 o
 -11   2   1          0.50          1.19         2.42 o
 -10   2   1         39.62         42.84         5.36 o
  -9   2   1         91.48         71.37        15.98 o
  -8   2   1          2.92          1.09         1.47 o
  -7   2   1        101.79        106.69         4.70 o
  -5   2   1          8.56          9.03         2.01 o
  -4   2   1        357.04        290.43         7.32 o
  -3   2   1        274.68        258.94         7.89 o
  -2   2   1        715.19        783.74        29.88 o
  -1   2   1       2466.84       2383.34        90.54 o
   0   2   1        119.56        114.68         7.12 o
   1   2   1        632.51        654.93        17.34 o
   2   2   1        627.91        651.01        13.04 o
   3   2   1        320.85        346.90         8.61 o
   4   2   1        749.85        763.23        17.08 o
   5   2   1         16.12         14.34         5.13 o
   7   2   1        107.70         67.39        15.07 o
   9   2   1         24.40         27.04         3.88 o
  10   2   1         24.03         27.39         4.08 o
  11   2   1        166.17        168.68        13.91 o
  12   2   1          0.12          0.32         2.88 o
  13   2   1         14.59         17.31         3.68 o
  14   2   1          6.93          7.82         3.17 o
 -14   3   1          4.32          4.78         4.61 o
 -13   3   1         16.65         40.64        17.76 o
 -12   3   1          1.15         -0.90         5.92 o
 -11   3   1         14.53         12.29         7.00 o
 -10   3   1        144.70        150.11        20.13 o
  -9   3   1         12.19         10.52         4.04 o
  -8   3   1       1057.32       1013.57        27.35 o
  -7   3   1         94.25         97.24        12.88 o
  -6   3   1        268.49        264.61         9.66 o
  -4   3   1        186.44        201.52         8.27 o
  -3   3   1        186.40        199.81         8.56 o
  -2   3   1       1063.09       1136.04        29.09 o
  -1   3   1         14.69         14.69         3.13 o
   0   3   1        508.14        499.53        15.93 o
   1   3   1         39.08         37.83         4.06 o
   2   3   1        205.54        228.22        11.38 o
   3   3   1        726.12        720.76        16.64 o
   4   3   1        178.84        177.31         7.70 o
   5   3   1          0.58          0.07         1.40 o
   7   3   1        320.13        605.43        52.39 o
   8   3   1         83.84         71.59        10.85 o
   9   3   1          4.34          5.42         4.26 o
  10   3   1        123.32        125.19        17.60 o
  11   3   1          1.95          1.54         3.66 o
  12   3   1        172.87        203.65        14.04 o
  13   3   1         34.86         39.04         7.04 o
 -12   4   1         21.21         21.84         6.31 o
 -11   4   1          6.29          8.29         5.41 o
 -10   4   1         13.03         15.86         5.94 o
  -9   4   1         39.62         73.48        65.49 o
  -8   4   1         31.59         28.80         9.15 o
  -7   4   1          0.22          0.48         3.34 o
  -6   4   1        289.64        296.65        23.76 o
  -5   4   1        194.69        199.31         7.88 o
  -4   4   1        134.47        134.41         8.80 o
  -3   4   1        192.14        200.33         7.79 o
  -2   4   1         28.63         29.40         5.86 o
  -1   4   1          0.50          0.51         2.05 o
   0   4   1        215.85        225.72         9.35 o
   1   4   1         82.63         80.04         7.09 o
   2   4   1        168.32        175.94        10.29 o
   3   4   1        307.34        308.65        13.63 o
   4   4   1         75.46         93.77        23.45 o
   5   4   1        226.37        227.12        12.01 o
   6   4   1         55.96         54.91         8.58 o
   7   4   1        153.93        159.66        13.18 o
   8   4   1        242.23        311.27       134.47 o
   9   4   1         45.07         38.57         8.97 o
  10   4   1         98.90         98.35        10.08 o
  11   4   1          7.94         13.03         5.95 o
  12   4   1          7.88          7.70         5.43 o
 -10   5   1         15.98         16.33         7.18 o
  -9   5   1          1.95          0.18         6.28 o
  -8   5   1          1.19          0.67         4.76 o
  -7   5   1         20.89         24.11         6.62 o
  -6   5   1          4.88          4.96         4.35 o
  -5   5   1          7.97         10.36         5.30 o
  -4   5   1        150.03        152.05        20.52 o
  -3   5   1         45.77         46.16         5.20 o
  -2   5   1         13.61          9.82         3.21 o
  -1   5   1         69.73         74.90         6.69 o
   0   5   1         20.54         17.90         3.74 o
   1   5   1        126.36        136.07        10.03 o
   2   5   1          0.13          1.01         2.87 o
   3   5   1         21.69         18.58         4.44 o
   4   5   1          2.79          0.72         3.14 o
   5   5   1         22.25         23.78         6.28 o
   6   5   1         40.33         39.10         7.13 o
   7   5   1          5.97          6.19         4.74 o
   8   5   1          1.76          7.53         6.81 o
   9   5   1         47.06         59.75        12.02 o
  10   5   1          0.26          1.97         6.91 o
  -6   6   1         12.33         10.22         5.52 o
  -5   6   1          2.27          3.24         4.84 o
  -4   6   1          1.80          4.51         4.90 o
  -3   6   1          6.26          5.94         5.01 o
  -2   6   1         23.44         20.73         4.71 o
  -1   6   1          2.06          0.90         2.43 o
   0   6   1          0.66          0.62         2.49 o
   1   6   1          0.08          0.05         2.80 o
   2   6   1          0.05         -0.69         3.35 o
   3   6   1         17.40         15.17         5.59 o
   4   6   1          4.41          3.84         4.93 o
   5   6   1         38.79         55.08        24.49 o
   6   6   1          4.10          4.26         5.07 o
 -15   0   2         40.85         59.65        17.13 o
 -14   0   2          3.97          2.69         6.10 o
 -13   0   2         74.12         81.17         9.17 o
 -12   0   2         78.30         83.15         9.13 o
 -11   0   2        143.35        143.87         7.76 o
 -10   0   2        103.21         95.97        10.58 o
  -9   0   2         38.38         20.50         5.33 o
  -7   0   2         11.28         10.09         2.17 o
  -6   0   2        190.04        236.71        15.22 o
  -5   0   2        255.05        281.18        10.10 o
  -4   0   2         17.24         20.49         3.06 o
  -3   0   2         95.79        109.24         7.15 o
  -2   0   2      12802.60      10870.35       509.04 o
   1   0   2         47.91         15.78        12.28 o
   2   0   2       7627.79       6911.47       170.45 o
   3   0   2        637.89        695.90        27.97 o
   4   0   2         28.64         23.44         3.31 o
   5   0   2       3344.32       3542.12        39.38 o
   6   0   2        157.07        176.68         8.05 o
   7   0   2       2988.12       3193.63        69.39 o
   8   0   2        354.24        365.68        10.77 o
   9   0   2          9.56          9.30         2.59 o
  10   0   2        335.13        325.79        13.80 o
  11   0   2         52.34         31.42        13.96 o
  12   0   2         62.69         56.55         7.12 o
  13   0   2        267.36        284.48        17.25 o
  14   0   2          3.25          2.16         4.18 o
  15   0   2        172.48        199.24        20.27 o
 -15   1   2          3.64          2.10         4.09 o
 -14   1   2         28.13         31.51         4.48 o
 -13   1   2         19.75         22.88         4.40 o
 -12   1   2          0.75          1.71         2.31 o
 -11   1   2        421.48        413.71        20.48 o
  -9   1   2          0.56          0.73         1.17 o
  -8   1   2        342.58        360.53         7.71 o
  -7   1   2         63.39         89.31         5.78 o
  -6   1   2       1338.13       1413.99        25.84 o
  -5   1   2        242.75        213.36         5.82 o
  -4   1   2       1117.26       1108.28        19.90 o
  -3   1   2         20.74         29.80         2.80 o
  -2   1   2        993.15        929.56        17.78 o
  -1   1   2       1417.03       1453.76        31.66 o
   0   1   2       7948.87       7372.06       141.25 o
   1   1   2       5560.45       5221.82       153.59 o
   2   1   2       2986.33       3069.50        44.11 o
   3   1   2        478.78        435.52         9.82 o
   4   1   2          0.63          0.31         1.73 o
   5   1   2         64.32         63.79         3.83 o
   6   1   2       1149.82       1149.10        17.49 o
   7   1   2         90.40        102.57         4.16 o
   8   1   2          0.04          0.31         1.19 o
   9   1   2        110.08        105.35         7.83 o
  10   1   2         38.30         36.68         3.79 o
  11   1   2        226.63        240.14        10.25 o
  12   1   2         10.10          4.68         2.18 o
  13   1   2          5.12          3.24         2.46 o
  14   1   2         12.49         10.61         3.74 o
  15   1   2         14.45         15.01         4.47 o
 -15   2   2         10.46         12.50         3.76 o
 -14   2   2          1.58          0.78         2.86 o
 -13   2   2         33.97         36.18         4.76 o
 -12   2   2        182.79        192.27        11.92 o
 -11   2   2        137.05        136.86         8.54 o
 -10   2   2         68.89         50.48        15.96 o
  -9   2   2         83.72         77.31         6.07 o
  -8   2   2         41.47         35.66         4.67 o
  -7   2   2         56.21         50.05         3.05 o
  -5   2   2         40.84         38.64         3.26 o
  -4   2   2       4399.13       4485.52        79.54 o
  -3   2   2         53.27         49.79         3.90 o
  -2   2   2         75.07         88.60        26.79 o
  -1   2   2         15.00         31.98         4.05 o
   0   2   2         63.70         60.51         4.79 o
   1   2   2        837.76        822.64        15.83 o
   2   2   2       2818.17       2922.89        31.71 o
   3   2   2        348.08        407.39         8.84 o
   4   2   2        582.85        608.24        16.21 o
   5   2   2         17.42         18.93         2.30 o
   6   2   2        504.49        494.70        12.15 o
   7   2   2          8.24          4.60         1.77 o
   8   2   2         13.85         13.81         3.15 o
   9   2   2        194.33        194.19         9.41 o
  10   2   2        129.37        119.04         8.95 o
  11   2   2         29.44         31.87         3.84 o
  12   2   2         51.52         56.15         4.38 o
  13   2   2         34.64         34.47         4.04 o
  14   2   2          9.97         11.33         3.69 o
 -14   3   2          0.43          1.68         5.23 o
 -13   3   2          7.99          9.20         4.92 o
 -12   3   2         14.31         13.10         7.00 o
 -11   3   2          2.19          0.09         4.25 o
 -10   3   2          3.49          5.34         3.52 o
  -9   3   2         11.75          8.54         4.22 o
  -8   3   2          6.22          4.19         2.73 o
  -7   3   2          7.31          3.30         2.58 o
  -6   3   2         15.86         13.45         2.67 o
  -5   3   2         35.25         17.63         7.18 o
  -4   3   2          3.07          0.71         1.26 o
  -2   3   2         57.89         67.93         5.11 o
  -1   3   2         20.94         20.03         3.31 o
   0   3   2        696.31        731.66        20.41 o
   1   3   2         82.19         82.95         5.52 o
   2   3   2         21.85         21.33         2.74 o
   3   3   2        104.33        107.15         5.51 o
   4   3   2          2.58          1.91         1.59 o
   5   3   2        135.50        133.14         7.57 o
   6   3   2          4.68          3.44         2.31 o
   7   3   2        579.83        463.15        34.00 o
   8   3   2        165.15        173.76        18.03 o
   9   3   2        120.63        122.57        11.42 o
  10   3   2         55.36         55.99        18.70 o
  11   3   2          0.24         -0.46         3.46 o
  12   3   2          0.28          1.44         3.15 o
  13   3   2          7.71          6.70         3.27 o
 -12   4   2         14.34         17.60         5.83 o
 -11   4   2         14.91         14.77         5.49 o
 -10   4   2         16.21         22.02        12.33 o
  -9   4   2          0.18         -0.44         3.29 o
  -8   4   2          0.96          0.81         4.28 o
  -7   4   2         37.63         38.83         5.79 o
  -6   4   2        246.98        271.87        31.16 o
  -5   4   2          0.92          1.98         2.01 o
  -4   4   2        152.67        158.49         8.39 o
  -3   4   2         75.31         75.66         5.14 o
  -2   4   2         36.56         38.46         6.56 o
  -1   4   2         72.51         57.58        10.79 o
   0   4   2        138.82        139.33        14.56 o
   1   4   2        179.90        196.49         9.37 o
   2   4   2         21.65         24.26         5.09 o
   3   4   2        386.06        376.77        15.30 o
   4   4   2         45.00         54.49        13.03 o
   5   4   2         29.49         27.51         6.31 o
   6   4   2        184.00        172.46        18.61 o
   7   4   2          9.65         11.77         5.25 o
   8   4   2         12.63          9.43         4.01 o
   9   4   2          0.05         -0.09         6.28 o
  10   4   2         57.28         56.78         7.82 o
  11   4   2         65.22         80.47        28.84 o
  12   4   2          0.46          2.36         3.81 o
 -10   5   2          1.71         -1.10         5.92 o
  -9   5   2         15.84         14.26         8.16 o
  -8   5   2         40.48         39.18         7.06 o
  -7   5   2         56.95         55.31         7.47 o
  -6   5   2          0.53          1.67         4.76 o
  -5   5   2         66.49         78.16        13.86 o
  -4   5   2         31.32         26.28         5.35 o
  -3   5   2         82.34        104.31        36.23 o
  -2   5   2        135.27        145.80         7.43 o
  -1   5   2         37.24         41.11         4.49 o
   0   5   2          0.93          0.70         2.41 o
   1   5   2          0.47          0.10         2.99 o
   2   5   2          2.28          0.87         3.90 o
   3   5   2        183.60        252.25       102.94 o
   4   5   2        167.91        227.46        76.70 o
   5   5   2          2.25          0.02         4.26 o
   6   5   2         46.48         50.11         7.81 o
   7   5   2         17.26         17.42         5.98 o
   8   5   2         33.52         42.03         7.39 o
   9   5   2          7.09          9.65         6.40 o
  -6   6   2          3.39          3.75         5.08 o
  -5   6   2         11.40         13.06         6.05 o
  -4   6   2         11.94         11.71         5.58 o
  -3   6   2          2.01          3.86         6.34 o
  -2   6   2         15.62         14.74         5.77 o
  -1   6   2         99.33         93.86         6.95 o
   0   6   2          0.99          0.37         2.57 o
   1   6   2         40.68         39.29         4.43 o
   2   6   2         44.69         56.07        15.36 o
   3   6   2          4.52          3.68         3.73 o
   4   6   2         72.04         77.06        11.33 o
   5   6   2          8.98          8.38         5.55 o
   6   6   2          2.36          3.22         4.03 o
 -15   1   3          5.44          7.96         3.90 o
 -14   1   3         86.24         78.88         5.89 o
 -13   1   3          0.14         -0.65         2.54 o
 -12   1   3        348.29        314.02        14.42 o
 -11   1   3         20.74         19.50         2.39 o
 -10   1   3        133.11        123.40         5.37 o
  -9   1   3        307.56        290.17         8.07 o
  -8   1   3        141.29        138.98         4.76 o
  -7   1   3        607.17        688.81        13.96 o
  -6   1   3        546.73        613.23        15.48 o
  -5   1   3         28.43         29.55         2.87 o
  -4   1   3       1548.34       1574.30        32.72 o
  -3   1   3        178.94        177.16         5.92 o
  -2   1   3        617.57        629.67        12.86 o
  -1   1   3         57.75         53.64         4.39 o
   0   1   3       6632.25       6042.06       121.51 o
   1   1   3       2943.69       3012.81        47.68 o
   2   1   3         20.68         21.78         3.01 o
   3   1   3        374.61        406.12         9.43 o
   4   1   3          7.71          8.22         1.71 o
   5   1   3         77.57         72.67         5.52 o
   6   1   3         40.28         36.45         2.72 o
   7   1   3        425.13        409.07        11.95 o
   8   1   3         69.83         68.38         3.71 o
   9   1   3        100.81         95.85         4.75 o
  10   1   3          3.50          3.77         1.87 o
  11   1   3         19.78         15.75         2.59 o
  12   1   3        194.44         95.81        68.46 o
  13   1   3          1.80          1.75         2.54 o
  14   1   3          0.56         -0.12         4.47 o
 -15   2   3          7.81         12.71         3.52 o
 -14   2   3          2.36          1.84         3.14 o
 -13   2   3          9.77          7.24         3.16 o
 -12   2   3         28.57         24.79         4.49 o
 -11   2   3          1.93          0.98         2.73 o
 -10   2   3        124.97        115.97         7.07 o
  -9   2   3         48.95         45.32         4.16 o
  -8   2   3         68.42         59.33         4.34 o
  -7   2   3        137.75        137.57         7.20 o
  -6   2   3         21.37         24.27         2.77 o
  -5   2   3        755.45        811.83        20.05 o
  -4   2   3       2935.45       3093.60        58.63 o
  -3   2   3          1.61          4.38         1.81 o
  -2   2   3        394.78        389.25        17.29 o
  -1   2   3        421.76        409.48        11.83 o
   0   2   3        163.09        176.27         7.22 o
   1   2   3        732.65        696.63        12.40 o
   2   2   3         26.27         28.42         6.52 o
   3   2   3         98.72         94.90         4.66 o
   4   2   3       1224.12       1284.95        20.20 o
   5   2   3          4.29          3.33         1.31 o
   6   2   3        666.58        675.92        12.59 o
   7   2   3         70.32         73.49         8.47 o
   8   2   3         10.98         10.88         3.05 o
   9   2   3        625.17        647.10        14.86 o
  10   2   3         22.87         19.42         2.98 o
  11   2   3         66.05         63.19         4.83 o
  12   2   3         19.94         19.79         4.36 o
  13   2   3         26.48         32.49         4.57 o
  14   2   3          4.71          5.06         2.98 o
 -14   3   3         13.47         18.41         5.92 o
 -13   3   3         20.28         19.60         5.54 o
 -12   3   3          1.11          1.00         3.46 o
 -11   3   3         23.54         33.41         7.17 o
 -10   3   3          3.57          6.65         3.97 o
  -9   3   3          0.34          2.05         3.87 o
  -8   3   3         44.55         42.50         6.16 o
  -7   3   3         19.35         17.00         3.11 o
  -6   3   3        185.83        153.87        10.75 o
  -4   3   3          0.70         -0.14         1.12 o
  -2   3   3        944.22        980.11        27.41 o
  -1   3   3         36.19         30.10         3.29 o
   0   3   3        399.90        395.39        12.30 o
   1   3   3        431.28        497.69        29.38 o
   2   3   3        388.96        379.87        10.38 o
   3   3   3        355.96        340.40         8.72 o
   4   3   3          5.98          4.65         1.80 o
   5   3   3        995.33       3494.24      1213.91 o
   6   3   3         41.27         13.93        19.91 o
   7   3   3        535.09        547.41        23.28 o
   8   3   3        157.14        157.61        25.03 o
   9   3   3          6.73          7.22         4.48 o
  10   3   3        120.73        125.04         9.55 o
  11   3   3         41.13         44.12         4.98 o
  12   3   3          0.07         -0.65         2.84 o
  13   3   3         75.76         76.21         7.22 o
 -12   4   3         22.08         22.25         8.88 o
 -11   4   3         32.63         41.47         6.30 o
 -10   4   3         33.78         49.65        26.86 o
  -9   4   3          2.03          1.92         3.68 o
  -8   4   3        170.46        156.19        20.87 o
  -7   4   3        164.60        166.03        13.25 o
  -6   4   3         57.96         60.96        23.50 o
  -5   4   3         93.73        101.36         6.90 o
  -4   4   3         80.00         80.99         5.79 o
  -3   4   3          4.10          5.01         2.46 o
  -2   4   3        226.45        223.80         7.91 o
  -1   4   3        184.52        161.99        17.81 o
   0   4   3         56.44         55.73         6.93 o
   1   4   3        337.44        343.47        10.93 o
   2   4   3        111.09        120.75         7.93 o
   3   4   3        106.72        116.68        14.80 o
   4   4   3         31.10         33.47         4.80 o
   5   4   3          2.37          3.54         4.06 o
   6   4   3         10.66         20.90        17.13 o
   7   4   3         94.69        104.05        15.44 o
   8   4   3          0.21          1.08         6.10 o
   9   4   3         20.75         24.35         5.58 o
  10   4   3         50.24         59.69         8.24 o
  11   4   3          1.37         -1.22         4.10 o
 -10   5   3          0.83         -0.04         4.41 o
  -9   5   3          4.11          3.14         6.10 o
  -8   5   3         18.83         25.23         4.91 o
  -7   5   3          0.00          1.52         3.34 o
  -6   5   3        146.60        170.96        32.25 o
  -5   5   3         80.76         77.15         7.63 o
  -4   5   3        121.62        119.89         9.65 o
  -3   5   3        222.61        234.00        16.99 o
  -2   5   3         15.42         17.35         3.27 o
  -1   5   3         52.02         49.67         4.26 o
   0   5   3          1.94          1.32         2.39 o
   1   5   3        222.06        216.02        19.33 o
   2   5   3          0.69         -0.35         3.25 o
   3   5   3         35.62         30.11         5.07 o
   4   5   3          0.78          1.71         2.95 o
   5   5   3          0.62          2.77         4.33 o
   6   5   3         58.39         58.95         8.39 o
   7   5   3          9.36         13.28         4.86 o
   8   5   3         50.37         48.39        10.30 o
   9   5   3          4.86          4.27         4.16 o
  -6   6   3         12.68         16.51         7.80 o
  -5   6   3          9.29         10.64         5.71 o
  -4   6   3          3.60          3.66         5.09 o
  -3   6   3        154.76        146.49        23.06 o
  -2   6   3          4.02          4.63         5.01 o
  -1   6   3         40.98         42.31         6.23 o
   0   6   3         54.44         49.23         5.27 o
   1   6   3         10.30         10.59         3.39 o
   2   6   3          0.10          0.21         2.73 o
   3   6   3          0.19         -1.28         3.31 o
   4   6   3          0.98          1.22         3.76 o
   5   6   3          1.10          3.58         4.80 o
 -15   0   4         16.19         15.61         7.09 o
 -14   0   4          3.88          4.22         2.51 o
 -13   0   4         10.07         12.44         4.61 o
 -12   0   4          7.46          7.01         3.21 o
 -11   0   4        440.05        437.44        12.51 o
  -9   0   4        114.04        114.45         6.19 o
  -8   0   4       1089.89       1038.55        20.68 o
  -7   0   4         71.66         60.07         4.67 o
  -6   0   4          1.31          1.90         1.99 o
  -5   0   4       1872.26       1656.75        33.33 o
  -4   0   4       2279.25       2290.04        48.06 o
  -3   0   4       1638.89       1654.84        35.92 o
  -2   0   4         91.52        102.28         7.01 o
  -1   0   4       5832.32       5751.07       151.16 o
   0   0   4       3628.29       3437.32        62.75 o
   1   0   4          2.11          0.74         2.46 o
   2   0   4        430.14        440.41        34.43 o
   3   0   4         90.75         86.01         6.03 o
   4   0   4        218.89        240.30         8.63 o
   5   0   4       1173.73       1243.92        42.61 o
   6   0   4        472.18        496.68        54.89 o
   7   0   4         42.37         39.84         8.64 o
   8   0   4        163.35        156.89         9.26 o
   9   0   4          8.72          6.99         2.93 o
  10   0   4         33.47         38.23         4.94 o
  11   0   4         52.85         47.85         6.60 o
  12   0   4          0.03          0.12         2.73 o
  13   0   4        147.71        127.92        12.87 o
  14   0   4         26.66         23.68         5.83 o
 -15   1   4         19.01         25.61         5.59 o
 -14   1   4         23.21         25.20         4.52 o
 -13   1   4          7.47          7.38         2.92 o
 -12   1   4        147.79         88.81        38.66 o
 -11   1   4          0.29         -0.04         1.45 o
 -10   1   4        162.48        170.57         6.53 o
  -9   1   4        401.09        378.83        27.09 o
  -8   1   4        350.89        359.89        13.90 o
  -7   1   4         34.58         29.46         2.33 o
  -6   1   4        411.50        403.85         9.52 o
  -5   1   4         18.52         18.08         2.36 o
  -4   1   4        718.67        709.99        13.27 o
  -3   1   4        743.11        846.23        49.62 o
  -2   1   4        606.02        629.00        37.77 o
  -1   1   4        394.11        380.31        10.26 o
   0   1   4         56.29         68.75         3.87 o
   1   1   4       2725.75       2573.97        38.52 o
   2   1   4       3833.47       3767.25        48.06 o
   3   1   4       1280.74       1403.45        17.50 o
   4   1   4        724.01        711.95        11.05 o
   5   1   4        346.02        344.99         8.02 o
   6   1   4          7.27          7.72         1.61 o
   7   1   4        548.70        538.69        10.02 o
   9   1   4          2.49          1.93         1.54 o
  10   1   4         17.14         12.47         2.17 o
  11   1   4         86.55         49.37        22.45 o
  12   1   4          6.84          6.83         3.92 o
  13   1   4        173.37        175.50         7.72 o
  14   1   4          0.00         -1.53         3.81 o
 -15   2   4          1.63          0.83         2.80 o
 -14   2   4          8.25          9.07         3.35 o
 -13   2   4         37.43         44.40         5.17 o
 -12   2   4         87.58         86.27         6.76 o
 -11   2   4         91.95         74.16        13.10 o
 -10   2   4         70.76         73.58         7.31 o
  -9   2   4          7.26          8.69         2.22 o
  -8   2   4          0.63          1.36         1.43 o
  -7   2   4        107.10        110.39         5.17 o
  -6   2   4        136.96        156.23         6.58 o
  -5   2   4        193.42        184.49         8.29 o
  -4   2   4          2.29          0.68         1.40 o
  -3   2   4        221.99        249.19        13.63 o
  -2   2   4        247.76        283.07        31.84 o
  -1   2   4       1479.88       1539.54        34.70 o
   0   2   4        797.73        854.14        33.41 o
   1   2   4        873.90        923.76        14.74 o
   2   2   4        623.97        709.33        14.57 o
   3   2   4       2190.80       2277.09        29.72 o
   4   2   4        961.24       1020.95        21.40 o
   5   2   4        210.34        214.00         6.33 o
   6   2   4         47.98         39.91         3.94 o
   8   2   4         15.48         15.31         2.82 o
   9   2   4        753.69        741.44        16.72 o
  10   2   4         10.74         11.12         2.55 o
  11   2   4         27.64         18.80         6.88 o
  12   2   4          8.77          8.16         2.99 o
  13   2   4          0.38         -0.06         2.54 o
  14   2   4          5.46          4.10         3.90 o
 -14   3   4          4.37          3.72         5.02 o
 -13   3   4          2.76          3.79         3.80 o
 -12   3   4         18.96         13.40         4.18 o
 -11   3   4         90.01         79.69         7.35 o
 -10   3   4          1.60          2.33         3.62 o
  -9   3   4        271.83        237.57        34.49 o
  -8   3   4          2.75          2.43         3.61 o
  -7   3   4          0.04         -0.55         1.86 o
  -6   3   4          9.49          5.26         1.82 o
  -5   3   4          5.76          3.73         1.51 o
  -3   3   4         66.25         50.53        12.38 o
  -2   3   4        313.54        333.92         9.88 o
  -1   3   4        329.82        367.44        10.31 o
   0   3   4        303.18        338.84        10.00 o
   1   3   4          4.45          4.23         1.59 o
   2   3   4          2.70          3.72         1.64 o
   3   3   4        325.38        320.06         7.93 o
   4   3   4         40.53         32.61         6.32 o
   5   3   4         91.95         84.43         8.74 o
   6   3   4        703.85        588.29        69.36 o
   7   3   4        111.23        138.03        28.71 o
   8   3   4         58.02         45.13         7.99 o
   9   3   4        129.03        132.64        18.50 o
  10   3   4         33.16         30.98         4.87 o
  11   3   4          7.53          8.34         3.26 o
  12   3   4          0.24          2.75         4.00 o
  13   3   4          9.36          9.49         4.67 o
 -12   4   4          1.31         -0.30         4.53 o
 -11   4   4          0.44         -1.41         3.98 o
 -10   4   4         28.85         28.54         5.92 o
  -9   4   4         48.06         46.32         6.18 o
  -8   4   4         72.24         60.42         7.35 o
  -7   4   4         13.72         16.33         5.50 o
  -6   4   4          7.23          6.70         3.47 o
  -5   4   4         38.30         46.21         6.68 o
  -4   4   4         58.57         56.15         5.00 o
  -3   4   4         83.55         81.74         5.12 o
  -2   4   4         29.49         30.43         3.29 o
  -1   4   4          4.46          3.98         2.49 o
   0   4   4          8.60          6.97         2.75 o
   1   4   4         10.48         14.80         2.99 o
   2   4   4        110.29        106.49         6.44 o
   3   4   4        509.56        479.31        15.17 o
   4   4   4        523.55        514.65        15.88 o
   5   4   4         52.31         62.98        23.21 o
   6   4   4         19.07         21.77         5.58 o
   7   4   4         25.43         25.52         6.06 o
   8   4   4         19.45         26.07         5.83 o
   9   4   4          0.98          1.89         3.71 o
  10   4   4          0.09          0.74         3.81 o
  11   4   4          3.47          2.12         3.63 o
 -10   5   4          0.05          0.53         3.66 o
  -9   5   4         92.77         95.89        16.05 o
  -8   5   4          4.30          2.13         4.22 o
  -7   5   4         33.69         40.99         6.25 o
  -6   5   4         23.21         29.86         6.77 o
  -5   5   4         34.53         32.75         5.87 o
  -4   5   4         27.18         24.77         4.43 o
  -3   5   4          4.27          2.70         2.84 o
  -2   5   4         53.09         49.00         4.25 o
  -1   5   4        170.46        172.56        14.25 o
   0   5   4         24.99         33.98        13.71 o
   1   5   4        103.36        107.28        11.04 o
   2   5   4          2.11          0.92         2.44 o
   3   5   4         21.00         20.04         4.12 o
   4   5   4         16.41         18.37         4.76 o
   5   5   4         18.69         16.46         4.50 o
   6   5   4          0.00          0.72         4.72 o
   7   5   4         14.21         12.92         4.24 o
   8   5   4         18.68         15.97         5.73 o
   9   5   4          0.55          1.25         3.53 o
  -6   6   4         20.48         19.57         6.10 o
  -5   6   4         12.08         14.55         6.27 o
  -4   6   4          7.84         11.59         6.30 o
  -3   6   4         15.02         13.94         5.91 o
  -2   6   4          3.52          5.82         5.11 o
  -1   6   4          1.17          0.26         3.34 o
   0   6   4         25.39         27.58         4.48 o
   1   6   4         18.16         26.11        18.76 o
   2   6   4         13.10         13.79         4.23 o
   3   6   4          6.99          9.58         5.45 o
   4   6   4          2.71          3.96         3.75 o
   5   6   4         17.84         18.10         5.17 o
 -15   1   5         12.79         16.11         4.23 o
 -14   1   5         18.35         22.94         4.05 o
 -13   1   5          4.72          5.88         3.18 o
 -12   1   5         28.42         18.67         5.32 o
 -11   1   5         26.22         20.82         3.78 o
 -10   1   5          2.04          1.59         1.31 o
  -9   1   5         91.81         87.45         3.82 o
  -8   1   5        308.98        310.14         7.43 o
  -7   1   5          3.11          2.16         1.32 o
  -6   1   5        104.93        103.45         4.63 o
  -5   1   5       2008.10       2156.04        36.25 o
  -4   1   5        903.10        897.54        13.46 o
  -3   1   5        172.43        197.78         6.50 o
  -2   1   5        461.02        439.84        11.85 o
  -1   1   5       4500.56       4437.59        60.68 o
   0   1   5         81.23         81.15         4.06 o
   1   1   5       9461.72       9895.22       132.08 o
   2   1   5         25.97         32.46         3.34 o
   3   1   5       1791.58       1963.86        28.30 o
   4   1   5         99.94        150.36        18.99 o
   5   1   5          8.51          6.69         1.59 o
   6   1   5        278.97        273.28         7.18 o
   8   1   5          0.15          0.48         1.37 o
   9   1   5        108.36        108.87        22.69 o
  10   1   5        142.52        117.77        15.46 o
  11   1   5         38.89         29.03         7.51 o
  12   1   5          2.93          4.17         2.75 o
  13   1   5          0.56         -0.61         2.67 o
  14   1   5         12.39         11.06         3.31 o
 -15   2   5          2.78          4.66         3.73 o
 -14   2   5         32.12         33.72         6.27 o
 -13   2   5         29.60         35.99         4.57 o
 -12   2   5          0.32          0.63         2.39 o
 -11   2   5         51.97         35.11        13.66 o
 -10   2   5         70.31         98.93        28.05 o
  -9   2   5        241.76        280.67        51.04 o
  -8   2   5         64.91         35.18         9.30 o
  -7   2   5        249.11        276.10         9.14 o
  -6   2   5        188.57        190.48        26.04 o
  -5   2   5        123.02        116.04        12.67 o
  -4   2   5          4.79          4.37         1.73 o
  -3   2   5        937.98        922.52        16.83 o
  -2   2   5         61.87         67.27         4.62 o
  -1   2   5        360.63        404.60        23.45 o
   0   2   5         14.29         25.07         2.84 o
   1   2   5        848.66        892.97        21.81 o
   2   2   5        100.16        112.36         5.06 o
   3   2   5       1252.39       1295.02        43.69 o
   4   2   5        131.48        116.24         5.16 o
   5   2   5        309.95        304.95         6.90 o
   6   2   5        142.33        131.13        11.23 o
   7   2   5        249.51        247.52         8.91 o
   8   2   5          0.92          1.28         1.72 o
   9   2   5          0.02         -0.53         2.09 o
  10   2   5          2.90          3.46         2.24 o
  11   2   5        196.57        205.16         9.48 o
  12   2   5          5.69          5.74         2.51 o
  13   2   5          7.50         11.52         4.66 o
 -14   3   5         10.89         14.09         4.22 o
 -13   3   5         78.26         87.03        12.25 o
 -12   3   5        120.56        124.13         9.01 o
 -11   3   5          4.78          1.46         3.26 o
 -10   3   5         90.94         92.70        11.30 o
  -9   3   5         18.79         19.64         4.72 o
  -8   3   5        177.40        223.68        44.58 o
  -7   3   5        240.26        230.45        12.68 o
  -6   3   5          8.99          6.68         2.62 o
  -5   3   5         62.61         47.74        13.30 o
  -3   3   5        293.00        279.79        28.08 o
  -2   3   5        265.64        259.50         9.45 o
  -1   3   5        273.49        279.12         9.03 o
   0   3   5         20.46         21.41         2.60 o
   1   3   5          0.82          1.95         1.50 o
   2   3   5        495.90        484.70         9.76 o
   3   3   5          0.70          1.60         1.46 o
   4   3   5         14.47         12.18         2.18 o
   5   3   5         62.16         61.23         8.50 o
   6   3   5        154.76        151.48         8.04 o
   7   3   5         89.37         91.72         8.45 o
   8   3   5          0.00          0.50         3.21 o
   9   3   5         70.72         80.01        40.99 o
  10   3   5         35.72         44.20         5.09 o
  11   3   5          7.06          5.59         2.93 o
  12   3   5         90.40         96.30        16.07 o
 -12   4   5          2.87          5.11         4.09 o
 -11   4   5         24.90         30.78        16.67 o
 -10   4   5          0.16          1.63         3.83 o
  -9   4   5          0.85         -0.05         3.49 o
  -8   4   5         28.42         30.75         6.91 o
  -7   4   5        158.32        147.51        12.47 o
  -6   4   5        156.07        154.90        10.70 o
  -5   4   5        147.05        146.40        13.67 o
  -4   4   5        341.95        345.46        30.69 o
  -3   4   5        517.23        542.65        41.08 o
  -2   4   5        307.80        360.13        38.35 o
  -1   4   5         55.52         58.23         6.21 o
   0   4   5        541.31       1492.62       192.60 o
   1   4   5         15.99         13.33         3.00 o
   2   4   5        137.68        133.51         6.83 o
   3   4   5        250.21        255.50        17.42 o
   4   4   5          6.81          5.32         2.82 o
   5   4   5         16.42         18.40         3.80 o
   6   4   5          0.12          0.49         2.64 o
   7   4   5         35.65         36.45         7.80 o
   8   4   5        178.89        184.58        10.88 o
   9   4   5         26.39         23.79         4.84 o
  10   4   5          4.45          6.00        10.50 o
  11   4   5          8.10          8.40         3.77 o
 -10   5   5         24.77         33.29         5.56 o
  -9   5   5         35.81         30.94         5.74 o
  -8   5   5          0.63         -0.91         4.09 o
  -7   5   5          2.27          0.40         3.39 o
  -6   5   5         49.67         36.41         6.94 o
  -5   5   5         78.71         82.67         8.12 o
  -4   5   5         14.35         17.91         4.07 o
  -3   5   5          4.12          4.72         3.05 o
  -2   5   5         19.30         19.78         3.75 o
  -1   5   5        220.46        217.69        22.28 o
   0   5   5          0.26          2.17         2.82 o
   1   5   5        158.56        164.26        25.26 o
   2   5   5         28.99         34.40        21.91 o
   3   5   5          6.52          6.69         3.11 o
   4   5   5         49.40         28.92        12.63 o
   5   5   5          0.15          0.69         4.31 o
   6   5   5         59.65         53.82         6.46 o
   7   5   5         14.54         14.43         4.50 o
   8   5   5          0.15         -0.77         4.73 o
  -5   6   5         23.62         21.43         5.34 o
  -4   6   5          6.59          5.28         4.25 o
  -3   6   5         20.30         15.45         4.50 o
  -2   6   5         10.38          9.28         4.11 o
  -1   6   5          1.07          0.68         2.94 o
   0   6   5          9.00          7.20         3.32 o
   1   6   5          6.50          7.21         4.79 o
   2   6   5          7.73          9.62         5.42 o
   3   6   5          2.02          2.70         4.85 o
   4   6   5          7.00          6.91         6.03 o
 -15   0   6         57.81         57.68        15.52 o
 -14   0   6          3.59          6.55         5.56 o
 -13   0   6         15.34         13.55         6.73 o
 -12   0   6          3.46          4.20         3.43 o
 -11   0   6        421.84        426.01        27.74 o
 -10   0   6        540.47        567.88        18.29 o
  -9   0   6       1716.20       1713.89        26.33 o
  -8   0   6        391.29        399.64        22.50 o
  -7   0   6        100.81         94.22         5.78 o
  -6   0   6        220.35        216.21         9.23 o
  -5   0   6         72.69         75.37         5.22 o
  -4   0   6         83.64         70.09         5.66 o
  -3   0   6       6794.44       6635.00        82.00 o
  -2   0   6       5058.15       4944.89        94.77 o
  -1   0   6       1317.94       1296.96        30.03 o
   0   0   6       1948.08       1822.07        41.25 o
   1   0   6        548.87        559.16        15.35 o
   2   0   6       1050.45       1017.40        17.50 o
   3   0   6       3915.45       3718.28        67.61 o
   4   0   6        878.52        876.38        50.42 o
   5   0   6       3770.24       3628.34       127.28 o
   6   0   6        469.57        552.71        17.96 o
   7   0   6        263.57        206.99        35.00 o
   8   0   6         94.42         89.32         8.34 o
   9   0   6        186.24        233.54        53.24 o
  10   0   6         15.93         17.92         3.35 o
  11   0   6         29.44         30.67         4.87 o
  12   0   6         43.20         39.60         6.71 o
  13   0   6         57.29         59.78         7.95 o
  14   0   6          1.78          1.17         6.01 o
 -15   1   6         82.40        102.32        14.46 o
 -14   1   6         24.00         31.02         5.15 o
 -13   1   6         81.81         97.81         7.04 o
 -12   1   6         23.88         14.50         7.03 o
 -11   1   6        230.22        231.47        14.81 o
 -10   1   6         80.58         84.66         5.08 o
  -9   1   6          0.00          0.21         1.39 o
  -8   1   6         63.80         58.01         3.25 o
  -7   1   6        988.02        955.42        13.25 o
  -6   1   6         18.91         19.64         2.33 o
  -5   1   6       1753.58       1865.27        26.95 o
  -4   1   6        472.39        437.34         9.14 o
  -3   1   6        160.10        170.23         5.90 o
  -2   1   6        428.77        416.24        11.81 o
  -1   1   6          0.57          0.77         1.56 o
   0   1   6         81.19         64.88         3.57 o
   1   1   6        452.85        453.73        11.73 o
   2   1   6        541.05        643.15        12.83 o
   3   1   6        801.22        973.60        44.75 o
   4   1   6        141.04        137.16         5.02 o
   5   1   6         77.47         69.14        12.18 o
   6   1   6        145.11        141.92         4.98 o
   7   1   6        337.66        328.04        10.35 o
   8   1   6          6.95          3.90         1.49 o
   9   1   6        699.08        713.80        14.29 o
  10   1   6         35.80         27.16         4.99 o
  11   1   6         31.42         33.54         4.90 o
  12   1   6         11.72          8.17         3.01 o
  13   1   6          0.09          0.89         2.43 o
  14   1   6          0.20          0.41         3.40 o
 -14   2   6         19.40         28.93         6.42 o
 -13   2   6          7.92         10.71         3.16 o
 -12   2   6          2.48          1.43         2.51 o
 -11   2   6          0.93          2.41         2.49 o
 -10   2   6          1.81          2.30         2.12 o
  -9   2   6        385.97        368.96        11.54 o
  -8   2   6        104.52         96.44         6.30 o
  -6   2   6         37.04         33.65         3.35 o
  -5   2   6        142.78        127.37        11.32 o
  -4   2   6        152.77        142.68         6.01 o
  -3   2   6         96.32         91.56         4.26 o
  -2   2   6         23.30         20.93         2.31 o
  -1   2   6        161.96        177.37         5.85 o
   0   2   6        837.44        933.75        17.02 o
   1   2   6       1835.15       1844.81        34.82 o
   2   2   6       1063.45       1073.57        19.90 o
   3   2   6        101.58        101.20         4.55 o
   4   2   6         59.19         45.34         5.50 o
   5   2   6          0.40         -0.07         1.13 o
   6   2   6         33.58         14.08         9.17 o
   7   2   6        391.48        353.23        16.57 o
   8   2   6         49.19         24.31        17.06 o
   9   2   6         10.09         11.62         3.09 o
  10   2   6         15.22         14.50         3.34 o
  11   2   6         59.20         68.30        34.40 o
  12   2   6          0.08          0.62         2.48 o
  13   2   6         57.11         36.04        10.43 o
 -13   3   6          4.13          3.74         3.59 o
 -12   3   6          1.87          4.45         3.42 o
 -11   3   6         13.85         15.35         4.63 o
 -10   3   6          0.02          0.48         2.75 o
  -9   3   6          8.70         10.44         3.90 o
  -8   3   6          0.72         -0.17         2.78 o
  -7   3   6         17.65         17.50         4.87 o
  -6   3   6         96.96         97.88         7.55 o
  -5   3   6         58.37         47.78        16.29 o
  -4   3   6         25.69         23.59         3.19 o
  -3   3   6         10.47         12.20         3.29 o
  -2   3   6        196.97        187.39         7.14 o
  -1   3   6        240.42        232.68         7.23 o
   0   3   6         89.88         88.22         4.68 o
   1   3   6          0.54         -0.07         1.72 o
   2   3   6         49.07         41.69         5.80 o
   3   3   6        148.14        150.54         6.71 o
   4   3   6        148.21        156.33         6.73 o
   5   3   6          0.35          0.49         2.65 o
   6   3   6          0.13          0.02         2.21 o
   7   3   6          7.16          7.01         2.63 o
   8   3   6         18.02         18.97         4.85 o
   9   3   6          3.25          1.28         2.95 o
  10   3   6         36.81         35.47         4.42 o
  11   3   6          0.67          1.13         3.25 o
  12   3   6          2.45          3.78         3.64 o
 -12   4   6          5.03          4.65         3.67 o
 -11   4   6          5.36          3.37         3.55 o
 -10   4   6          3.68          4.29         3.49 o
  -9   4   6          0.13          1.08         3.96 o
  -8   4   6         17.26         19.18         6.18 o
  -7   4   6        195.70        188.11        34.18 o
  -6   4   6         43.88         51.81         8.95 o
  -5   4   6          5.18          4.20         3.31 o
  -4   4   6         22.09         23.69         3.76 o
  -3   4   6         32.19         26.63         3.64 o
  -2   4   6        110.27         98.64         6.62 o
  -1   4   6         24.37         29.76         5.08 o
   0   4   6          0.04         -0.22         2.68 o
   1   4   6        117.26         66.25        27.13 o
   2   4   6         44.72         44.28         9.53 o
   3   4   6        112.98        135.27        27.89 o
   4   4   6          5.11          3.34         2.25 o
   5   4   6         42.02         42.00         5.08 o
   6   4   6          2.08          2.34         2.98 o
   7   4   6         19.14         20.39         5.31 o
   8   4   6          1.54          1.17         3.49 o
   9   4   6          0.05         -0.89         3.10 o
  10   4   6         10.41         17.29         7.67 o
  -9   5   6          7.24          6.01         4.28 o
  -8   5   6         18.25         15.66         5.11 o
  -7   5   6         76.08         68.39         6.79 o
  -6   5   6         10.34         10.75         5.46 o
  -5   5   6          1.51          2.02         3.33 o
  -4   5   6         26.64         30.97         4.70 o
  -3   5   6         11.80         13.42         4.56 o
  -2   5   6        133.68        121.14         9.08 o
  -1   5   6         15.55         18.22         4.23 o
   0   5   6          3.76          2.60         2.91 o
   1   5   6         42.62         44.09         6.13 o
   2   5   6         13.56         14.76         3.56 o
   3   5   6         55.05         83.37        35.84 o
   4   5   6         39.97         38.99         5.66 o
   5   5   6         19.63         19.50         4.62 o
   6   5   6         80.39         80.93         7.49 o
   7   5   6          0.76          1.62         4.17 o
   8   5   6          0.62          1.88         4.75 o
  -5   6   6         27.43         25.53         5.33 o
  -4   6   6          6.03          5.51         4.22 o
  -3   6   6         43.34         49.26         6.47 o
  -2   6   6          1.28          0.64         2.91 o
  -1   6   6         31.68         35.64        17.24 o
   0   6   6         19.52         20.13         4.74 o
   1   6   6          4.99          4.92         3.67 o
   2   6   6          3.05          6.13         4.02 o
   3   6   6          0.76          2.23         4.51 o
 -15   1   7         20.85         22.96         8.88 o
 -14   1   7          4.44          7.85         3.69 o
 -13   1   7          3.13          3.14         2.59 o
 -12   1   7          6.18          2.16         1.97 o
 -11   1   7          8.49         10.33         2.48 o
 -10   1   7          1.86          2.21         1.95 o
  -9   1   7        310.19        303.58        10.05 o
  -8   1   7         24.44         23.07         2.10 o
  -7   1   7          3.01          5.66         1.46 o
  -6   1   7         29.81         29.56         2.63 o
  -5   1   7        832.71        949.39        31.90 o
  -4   1   7         26.35         24.07         2.62 o
  -3   1   7         32.76         28.75         2.76 o
  -2   1   7          5.55          3.42         1.68 o
  -1   1   7        109.77        134.74         5.71 o
   0   1   7         40.88         41.59         2.99 o
   1   1   7        220.95        217.91         5.75 o
   2   1   7       1052.77       1156.51        19.91 o
   3   1   7         12.74         13.91         1.92 o
   4   1   7          0.66         -0.13         1.23 o
   5   1   7        145.37        168.40         8.06 o
   7   1   7         95.61         77.22        19.38 o
   8   1   7        305.20        309.06         9.58 o
   9   1   7          3.04          3.09         1.87 o
  10   1   7         75.40         75.92         6.88 o
  11   1   7         18.87         18.43         3.26 o
  12   1   7         21.68         23.42         4.19 o
  13   1   7         26.93         27.10         5.05 o
 -14   2   7         29.68         35.00         7.98 o
 -13   2   7          6.22          3.10         3.29 o
 -12   2   7        206.53        204.64        11.76 o
 -11   2   7          0.03          0.68         2.13 o
 -10   2   7        158.20        209.58        68.18 o
  -9   2   7        138.57        130.26         6.57 o
  -8   2   7          0.01          0.82         1.96 o
  -7   2   7        283.70        224.71        17.40 o
  -6   2   7          0.13         -0.06         1.87 o
  -5   2   7         60.18         51.31         8.80 o
  -3   2   7        150.18        144.15         7.27 o
  -2   2   7        352.32        340.41        10.21 o
  -1   2   7       1067.82       1111.70        22.60 o
   0   2   7         40.73         51.64         3.52 o
   3   2   7         34.62         31.67         2.44 o
   4   2   7        147.96        146.10        12.78 o
   5   2   7         42.28         25.24         5.14 o
   6   2   7          0.75          0.99         2.01 o
   7   2   7          3.52          4.37         2.82 o
   8   2   7          1.12          0.27         2.60 o
   9   2   7         28.70         27.21         4.00 o
  10   2   7         11.54         14.78         3.73 o
  11   2   7         16.58         16.76         3.53 o
  12   2   7         25.63         28.46         4.52 o
  13   2   7         19.44         19.28         4.36 o
 -13   3   7         53.29         53.98         8.36 o
 -12   3   7          4.59          5.05         3.85 o
 -11   3   7        119.12        165.72        73.36 o
 -10   3   7         23.06         26.93         5.44 o
  -9   3   7        108.49        107.36         8.61 o
  -8   3   7        203.41        209.82        17.83 o
  -7   3   7        116.87        126.51         8.88 o
  -6   3   7         82.69         86.11         7.76 o
  -4   3   7         84.93         88.27         6.30 o
  -3   3   7       2202.49       2151.95        44.26 o
  -2   3   7         86.66         83.55         5.41 o
  -1   3   7         32.66         26.51         6.02 o
   0   3   7        442.80        418.63        13.45 o
   1   3   7        212.35        217.36         8.18 o
   2   3   7        286.39        290.21        14.88 o
   4   3   7        568.46        514.90        21.16 o
   5   3   7         37.14         40.49         6.13 o
   6   3   7          0.18          0.05         2.19 o
   7   3   7         11.66         13.24         2.75 o
   8   3   7          0.35          1.02         2.52 o
   9   3   7         40.08         42.98         5.54 o
  10   3   7          0.00          0.12         2.91 o
  11   3   7         12.05         13.69         5.36 o
  12   3   7          0.81          2.55         4.01 o
 -12   4   7         12.08         17.70         4.95 o
 -11   4   7         17.25         17.16         4.32 o
 -10   4   7          0.94          0.44         3.38 o
  -9   4   7         95.44        121.93        26.18 o
  -8   4   7          3.07          4.04         4.04 o
  -7   4   7         51.47         48.62         7.48 o
  -6   4   7          0.44         -0.54         3.27 o
  -5   4   7          8.52          5.92         5.38 o
  -4   4   7          2.30          4.39         3.07 o
  -3   4   7          7.36         10.05         2.92 o
  -2   4   7         49.38         45.52         6.15 o
  -1   4   7        493.81        464.35        14.61 o
   0   4   7         64.91         63.99         5.76 o
   1   4   7         96.02         98.75        15.77 o
   2   4   7         41.82         21.55        11.21 o
   3   4   7         29.81         27.92         4.02 o
   4   4   7         16.81         16.14         3.42 o
   5   4   7        120.36        128.03        16.99 o
   6   4   7          3.86         -1.42         3.97 o
   7   4   7         73.47         75.17         7.34 o
   8   4   7         51.26         56.42         6.33 o
   9   4   7         53.85         51.16         8.36 o
  10   4   7         21.15         21.18         5.70 o
  -9   5   7          3.53          0.73         4.41 o
  -8   5   7          0.07          2.69         6.10 o
  -7   5   7          3.53          4.93         6.19 o
  -6   5   7          5.34          6.90         4.98 o
  -5   5   7          4.80          3.68         3.29 o
  -4   5   7          2.38          1.69         2.79 o
  -3   5   7          5.51          6.02         3.85 o
  -2   5   7         42.72         47.44        13.42 o
  -1   5   7          0.06         -0.76         2.87 o
   0   5   7         22.50         25.70        17.86 o
   1   5   7         25.94         26.08         5.02 o
   2   5   7          0.92          1.00         3.26 o
   3   5   7         22.12         19.14         4.06 o
   4   5   7          2.08          2.60         2.57 o
   5   5   7         19.25         21.74         4.65 o
   6   5   7          8.62          7.32         3.71 o
   7   5   7          6.88          4.23         5.23 o
  -4   6   7         25.11         24.69         4.97 o
  -3   6   7          5.02          5.53         4.09 o
  -2   6   7          0.03         -0.14         2.74 o
  -1   6   7          0.20          0.72         3.15 o
   0   6   7          0.28         -0.15         3.66 o
   1   6   7          9.59         15.67        18.17 o
   2   6   7         19.52         16.02         4.39 o
 -15   0   8         72.02         37.20        20.50 o
 -14   0   8         27.46         25.52         5.58 o
 -13   0   8        606.12        662.74        26.41 o
 -12   0   8         46.83         55.47         9.54 o
 -10   0   8          7.26          7.89         2.46 o
  -9   0   8         39.70         41.05         3.77 o
  -8   0   8        232.70        242.25         9.53 o
  -7   0   8        101.30        104.67         6.75 o
  -6   0   8         22.42         26.79         3.75 o
  -5   0   8       2445.26       2656.39       126.19 o
  -4   0   8       1537.11       1600.81        35.70 o
  -3   0   8       2677.40       2960.51        67.05 o
  -2   0   8        267.09        262.78        11.06 o
  -1   0   8        218.45        207.64         8.35 o
   0   0   8        270.84        303.14        12.04 o
   1   0   8        431.35        459.35        17.53 o
   2   0   8         16.09         13.38         2.19 o
   3   0   8        862.91       1001.40        78.68 o
   4   0   8         45.31         30.36         7.19 o
   5   0   8         18.77         18.06         2.57 o
   6   0   8          4.68          5.34         2.23 o
   7   0   8        903.89        925.13        29.37 o
   8   0   8         79.16         85.11         7.40 o
   9   0   8        244.10        252.20        11.99 o
  10   0   8        362.42        385.38        37.44 o
  11   0   8         13.20         12.69         3.88 o
  12   0   8         26.43         24.99         5.64 o
  13   0   8          1.99          1.98         4.10 o
 -15   1   8         22.04         28.44         8.25 o
 -14   1   8          1.11          0.58         3.53 o
 -13   1   8         47.92         49.01         5.52 o
 -12   1   8         39.63          9.79        10.45 o
 -11   1   8         67.50         71.71         6.07 o
 -10   1   8         15.93         17.70         2.67 o
  -9   1   8       1191.43       1150.29        33.98 o
  -7   1   8        274.27        291.31         7.35 o
  -6   1   8        146.99        138.29         5.03 o
  -5   1   8        129.50        103.63         4.48 o
  -4   1   8        128.09        117.78         5.31 o
  -3   1   8       1056.73        994.67        17.55 o
  -2   1   8       1163.38       1187.88        21.39 o
  -1   1   8        103.46        104.51         5.53 o
   0   1   8        520.39        487.16         9.88 o
   1   1   8         97.92        131.16        17.43 o
   2   1   8        173.84        155.92         5.99 o
   3   1   8        392.66        407.54        20.87 o
   4   1   8         57.06         54.47         5.31 o
   6   1   8         27.38         20.59         4.04 o
   7   1   8        211.53        243.82        12.15 o
   8   1   8        123.76        133.58         8.92 o
   9   1   8          3.90          5.17         2.40 o
  10   1   8         23.59         27.17         4.21 o
  11   1   8         97.70        106.83         6.54 o
  12   1   8          7.62          8.76         3.10 o
  13   1   8          2.47          3.20         3.55 o
 -14   2   8          2.32          2.17         4.31 o
 -13   2   8         10.71         17.07         4.51 o
 -12   2   8         33.27         30.19         4.87 o
 -11   2   8         46.40         51.85         5.52 o
 -10   2   8          3.06          3.09         3.25 o
  -9   2   8          7.38         10.34         2.47 o
  -8   2   8          1.52          0.04         2.25 o
  -7   2   8        997.02        900.61        35.97 o
  -6   2   8        856.11        778.18        60.05 o
  -5   2   8          3.14          1.13         1.48 o
  -4   2   8        136.95        134.49         5.57 o
  -3   2   8        147.95        149.13         6.41 o
  -2   2   8        426.88        423.68        12.24 o
  -1   2   8        943.96        951.40        18.85 o
   0   2   8          0.07          0.53         1.40 o
   1   2   8        103.95        153.12        14.05 o
   2   2   8         27.74         24.55         3.88 o
   3   2   8        138.73        157.39        11.03 o
   5   2   8         26.51         20.90         3.74 o
   6   2   8         37.99         50.80         6.47 o
   7   2   8         47.50         49.53         5.23 o
   8   2   8        238.61        265.78        35.10 o
   9   2   8        140.98        140.96         8.68 o
  10   2   8          5.21          3.90         2.08 o
  11   2   8          1.73          2.02         2.74 o
  12   2   8          0.14         -0.01         2.46 o
 -13   3   8          8.74          7.96         3.80 o
 -12   3   8          0.10          1.08         3.25 o
 -11   3   8          9.83         12.19         3.94 o
 -10   3   8         68.28         63.63         6.94 o
  -9   3   8         14.09         14.11         4.25 o
  -8   3   8          0.23          0.19         2.49 o
  -7   3   8          9.44          9.79         3.09 o
  -6   3   8         16.19         15.99         3.51 o
  -5   3   8         89.70         84.22         6.49 o
  -4   3   8          0.91          1.60         2.41 o
  -3   3   8         48.03         39.91         8.21 o
  -2   3   8        131.74        119.44         5.74 o
  -1   3   8         19.25         16.05         4.18 o
   0   3   8          0.59         -0.03         1.74 o
   1   3   8          1.78          1.11         1.67 o
   2   3   8         58.70         59.94         4.98 o
   3   3   8         18.25         15.71         2.77 o
   4   3   8          2.49          4.39         2.66 o
   5   3   8        139.85        126.01        11.93 o
   6   3   8          6.47          7.56         2.68 o
   7   3   8         24.18         22.26         3.41 o
   8   3   8         46.46         50.58         6.05 o
   9   3   8         29.97         29.06         4.86 o
  10   3   8          8.69         10.76         3.65 o
  11   3   8          0.56          0.13         2.61 o
 -11   4   8          0.76         -0.82         3.39 o
 -10   4   8          6.59          7.12         4.05 o
  -9   4   8          1.63          3.14         3.45 o
  -8   4   8         30.76         40.82        12.62 o
  -7   4   8          7.18         10.55         4.20 o
  -6   4   8         18.84         18.08         4.33 o
  -5   4   8          3.15          1.97         4.49 o
  -4   4   8          9.70         11.80         4.61 o
  -3   4   8        159.83        169.99        15.08 o
  -2   4   8          2.05          2.73         2.95 o
  -1   4   8        144.93        154.24        13.69 o
   0   4   8        175.51        199.42        44.68 o
   1   4   8         76.92         75.76         7.30 o
   2   4   8         44.71         41.26         4.78 o
   3   4   8          1.86          2.05         4.19 o
   4   4   8          4.40          2.33         2.69 o
   5   4   8          7.59          6.73         2.92 o
   6   4   8          0.41          2.29         4.26 o
   7   4   8          0.02          0.45         3.10 o
   8   4   8         10.98         12.42         4.02 o
   9   4   8          1.09         -0.10         3.27 o
  -9   5   8          3.05          1.31         3.27 o
  -8   5   8          1.18          1.18         3.95 o
  -6   5   8         66.07         61.57         8.08 o
  -5   5   8         29.04         30.87         6.63 o
  -4   5   8         80.04         81.57         7.03 o
  -3   5   8         39.10         50.43         8.99 o
  -2   5   8         18.86         26.70         6.18 o
  -1   5   8         11.97         14.65         5.81 o
   0   5   8          0.43          1.76         3.54 o
   1   5   8         41.27         36.40         5.18 o
   2   5   8          1.59          2.54         3.39 o
   3   5   8         25.37         31.61        20.94 o
   4   5   8         36.47         33.32         6.34 o
   5   5   8          2.54          5.40         4.04 o
   6   5   8          1.37          1.15         4.26 o
   7   5   8          3.00         -0.27         7.18 o
  -3   6   8          1.32          4.58         8.34 o
  -2   6   8         17.95         21.85         7.52 o
  -1   6   8          6.90          7.07         3.39 o
   0   6   8          6.24         10.14         5.36 o
   1   6   8         16.62         17.79         5.30 o
 -14   1   9         13.18         15.81         5.25 o
 -13   1   9         25.87         27.45         7.80 o
 -12   1   9          4.64          4.66         2.35 o
 -11   1   9        373.65        270.53        70.15 o
 -10   1   9         90.93         93.91         5.97 o
  -9   1   9       1366.91       1378.55        18.70 o
  -8   1   9          1.21          0.60         1.36 o
  -7   1   9        119.97        114.81         5.03 o
  -6   1   9          0.13          0.34         1.26 o
  -5   1   9        185.96        190.09         5.96 o
  -4   1   9        230.79        222.09         7.38 o
  -2   1   9          8.26          4.91         1.84 o
  -1   1   9        583.22        664.69        35.81 o
   0   1   9         83.39         82.10         4.23 o
   1   1   9          2.62          2.21         1.17 o
   2   1   9        141.14        160.24        14.27 o
   3   1   9          3.07          3.86         1.52 o
   4   1   9          0.64          0.03         1.30 o
   5   1   9         60.82         35.04        13.75 o
   6   1   9         22.08         18.74         2.57 o
   7   1   9          1.80          1.30         2.36 o
   8   1   9         93.31         94.82         5.62 o
   9   1   9         34.96         33.96         3.62 o
  10   1   9         39.24         37.57         4.23 o
  11   1   9          7.09          7.89         3.16 o
  12   1   9          0.00          0.49         2.77 o
 -14   2   9         44.96         56.60        10.68 o
 -13   2   9         56.21         61.63         6.20 o
 -12   2   9          5.39          6.60         3.53 o
 -11   2   9         90.05        102.90        20.57 o
 -10   2   9          4.88          5.78         3.34 o
  -9   2   9         15.62         15.82         3.25 o
  -8   2   9         17.30         14.15         3.60 o
  -7   2   9        467.98        414.93        22.76 o
  -6   2   9          3.37          3.22         2.02 o
  -4   2   9          2.34          2.04         1.65 o
  -3   2   9         78.11         77.36         5.09 o
  -2   2   9        216.40        252.77        47.63 o
  -1   2   9         33.83         33.77         3.07 o
   2   2   9          0.72          1.88         1.63 o
   3   2   9        684.06        678.34        15.59 o
   4   2   9         54.15         57.85         6.08 o
   5   2   9          1.85          2.65         2.13 o
   6   2   9         82.32         87.50         8.44 o
   7   2   9        202.20        210.95        17.61 o
   8   2   9         13.50         12.16         3.51 o
   9   2   9         99.04         91.09         6.74 o
  10   2   9         10.90         12.12         3.45 o
  11   2   9         35.41         35.55         5.79 o
  12   2   9          2.02          5.29         3.57 o
 -13   3   9         10.03          8.04         3.81 o
 -12   3   9         46.72         60.94        10.60 o
 -11   3   9          5.29          8.66         3.79 o
 -10   3   9         16.12         20.47         4.48 o
  -9   3   9          4.63          9.35         4.21 o
  -8   3   9          1.37          1.50         3.07 o
  -7   3   9         91.08         81.35         7.74 o
  -6   3   9        164.86        172.55        13.27 o
  -5   3   9          2.77          0.81         2.89 o
  -4   3   9         13.32         13.06         3.22 o
  -3   3   9          1.27          1.86         2.21 o
  -2   3   9         62.37         64.77         5.58 o
  -1   3   9        489.91        496.00        12.66 o
   0   3   9         49.52         20.27        12.75 o
   1   3   9        235.35        228.27        11.16 o
   2   3   9        980.92        955.54        24.83 o
   3   3   9         42.41         39.17         4.12 o
   4   3   9        325.58        306.81        24.20 o
   5   3   9        270.12        267.23        14.12 o
   6   3   9         35.31         36.49         4.18 o
   7   3   9         66.07         66.47         5.14 o
   8   3   9         63.67         79.09        10.94 o
   9   3   9         17.00         19.54         4.11 o
  10   3   9         86.93         94.23        12.91 o
  11   3   9          0.54          0.93         2.86 o
 -11   4   9         33.56         39.60         5.84 o
 -10   4   9        159.15        276.97        42.72 o
  -9   4   9          0.07         -0.21         3.39 o
  -8   4   9        234.54        246.11        13.36 o
  -7   4   9         31.21         30.64         5.64 o
  -6   4   9          0.71          1.66         3.51 o
  -5   4   9          0.76          1.08         4.02 o
  -4   4   9          0.04          0.49         3.85 o
  -3   4   9        260.88        249.03        16.62 o
  -2   4   9        139.33        145.09        10.10 o
  -1   4   9          1.75          0.57         3.12 o
   0   4   9         20.70         18.97         4.35 o
   1   4   9         33.29         34.60         5.18 o
   2   4   9         19.72         14.55         4.26 o
   3   4   9         97.17         87.73         9.19 o
   4   4   9        125.22         66.75        30.40 o
   5   4   9          0.40          0.58         2.35 o
   6   4   9         87.72         89.84         9.58 o
   7   4   9         20.33         14.77         4.29 o
   8   4   9          2.28          2.55         3.51 o
   9   4   9          5.89          6.95         3.71 o
  -8   5   9         50.70         54.04        17.24 o
  -6   5   9         22.33         23.14         5.82 o
  -5   5   9         26.22         39.92        12.38 o
  -4   5   9         58.09         59.94         6.61 o
  -3   5   9         47.69         49.26         6.02 o
  -2   5   9          6.70          3.56         4.05 o
  -1   5   9         30.31         38.54        14.49 o
   0   5   9         43.28         42.19         5.45 o
   1   5   9         23.60         27.69         5.60 o
   2   5   9          3.64          4.12         3.30 o
   3   5   9         12.38         13.50         3.78 o
   4   5   9          6.21          6.17         4.51 o
   5   5   9          5.68          4.15         4.16 o
   6   5   9         52.11         56.79         8.17 o
 -14   0  10          4.68         10.23         6.73 o
 -13   0  10         96.69        111.63        10.08 o
 -12   0  10         93.08         87.78         9.17 o
 -11   0  10        139.83        120.46        14.04 o
 -10   0  10          6.91          8.02         3.07 o
  -9   0  10          4.65          4.82         2.74 o
  -8   0  10        272.86        286.13        14.71 o
  -7   0  10        108.83        130.24        24.25 o
  -6   0  10       1027.34       1040.18        36.06 o
  -5   0  10        224.30        191.23         8.79 o
  -4   0  10        506.81        526.78        14.18 o
  -3   0  10       1812.56       1575.41       138.18 o
  -2   0  10        380.62        403.09        13.24 o
  -1   0  10        210.13        221.61        14.29 o
   0   0  10       1725.67       1718.74        28.36 o
   1   0  10         99.99         84.40         6.21 o
   3   0  10        226.21        240.77        19.74 o
   4   0  10        749.55       3093.34      1075.94 o
   5   0  10        285.80        269.25         9.90 o
   6   0  10        230.48        166.12        32.19 o
   7   0  10          3.78          3.57         2.86 o
   8   0  10        222.28        188.83        43.90 o
   9   0  10         22.65         28.02         5.92 o
  10   0  10        311.24        310.05        14.69 o
  11   0  10        101.21        102.66        10.24 o
  12   0  10          0.95          0.08         4.52 o
 -14   1  10          1.86          0.97         3.74 o
 -13   1  10         84.64         85.04        12.83 o
 -12   1  10         75.07         75.37         7.10 o
 -11   1  10         13.74          8.62         3.44 o
 -10   1  10          4.02          6.49         1.88 o
  -9   1  10          1.27          0.79         1.48 o
  -8   1  10         45.09         33.02         4.88 o
  -7   1  10        660.61        622.27        25.42 o
  -6   1  10         84.06         79.50         4.17 o
  -5   1  10         78.15         79.35         4.24 o
  -4   1  10        352.64        339.33        25.66 o
  -3   1  10          4.03          3.43         1.43 o
   0   1  10        336.11        339.95        17.51 o
   1   1  10          0.80         -0.36         1.36 o
   2   1  10        225.19        227.37         6.79 o
   3   1  10         12.62          7.87         2.56 o
   4   1  10        433.72        403.33        34.69 o
   5   1  10        115.39        114.71        10.12 o
   6   1  10        147.53        150.26         7.32 o
   7   1  10         11.29         11.35         2.87 o
   8   1  10         45.58         43.98         3.87 o
   9   1  10         27.37         33.21         5.64 o
  10   1  10         70.65         75.62         5.30 o
  11   1  10         29.70         33.37         4.29 o
  12   1  10         24.56         24.93         4.45 o
 -14   2  10          5.16          5.56         5.92 o
 -13   2  10         15.29         13.48         3.96 o
 -12   2  10          1.10          1.31         3.24 o
 -11   2  10         43.00         53.63        10.99 o
 -10   2  10          3.64          4.05         3.15 o
  -9   2  10        503.51        494.91        36.62 o
  -8   2  10        130.58        129.96        10.51 o
  -7   2  10        384.51        426.85        37.70 o
  -6   2  10          6.61          5.86         2.20 o
  -5   2  10          0.52          0.63         1.69 o
  -3   2  10         69.13         63.93         6.33 o
  -2   2  10        567.11        560.38        19.59 o
  -1   2  10          1.47          0.17         1.51 o
   0   2  10        158.13        136.54        13.06 o
   1   2  10         91.60         61.64        18.01 o
   2   2  10          9.68          6.51         2.14 o
   3   2  10        146.09        140.67         6.73 o
   4   2  10        244.03        239.50         8.98 o
   5   2  10         25.17         18.99         3.41 o
   6   2  10         20.26         19.37         3.11 o
   7   2  10         16.63         12.72         2.91 o
   8   2  10         35.17         37.20         5.24 o
   9   2  10         16.58         24.58         5.18 o
  10   2  10          1.16         -0.48         3.01 o
  11   2  10         17.78         19.72         4.17 o
 -12   3  10          1.10          3.42         4.14 o
 -11   3  10          5.54          5.44         3.62 o
 -10   3  10         64.97         61.79         6.61 o
  -9   3  10          9.47          6.22         3.67 o
  -8   3  10         43.25         50.35         7.54 o
  -7   3  10         18.97         21.09         4.43 o
  -6   3  10        688.20        700.21        31.83 o
  -5   3  10         85.95         80.64         7.72 o
  -4   3  10         98.62         93.59         6.63 o
  -3   3  10        551.08        550.00        16.33 o
  -2   3  10         57.55         54.68         5.91 o
  -1   3  10         50.05         50.02         5.34 o
   0   3  10        107.29        100.07         7.82 o
   1   3  10         75.77         70.13         5.19 o
   2   3  10         18.97         14.57         4.27 o
   3   3  10         10.82          8.24         2.65 o
   4   3  10        123.15        104.91         8.65 o
   5   3  10          0.48          0.14         2.10 o
   6   3  10          0.02         -0.83         2.11 o
   7   3  10          2.34          0.73         2.72 o
   8   3  10          0.57          1.18         2.97 o
   9   3  10         26.32         29.58         4.83 o
  10   3  10          6.28          3.79         2.26 o
 -11   4  10          4.60         -0.27         6.19 o
 -10   4  10         49.86         48.81         8.18 o
  -9   4  10          0.05         -1.10         3.35 o
  -8   4  10          4.91          5.37         3.81 o
  -7   4  10          0.24         -0.13         4.60 o
  -6   4  10         95.08         96.34        10.18 o
  -5   4  10         79.21         75.42         9.23 o
  -4   4  10          2.48          2.47         3.39 o
  -3   4  10        158.45        156.41        20.77 o
  -2   4  10         81.08         79.59        10.23 o
  -1   4  10         19.67         16.61         4.45 o
   0   4  10         81.91         73.44         9.64 o
   1   4  10         75.48         71.41         9.35 o
   2   4  10          0.87         -0.73         2.97 o
   3   4  10        109.62        102.16         8.35 o
   4   4  10         50.26         42.22         5.67 o
   5   4  10          5.61          0.09         3.01 o
   6   4  10          0.41         -1.53         6.55 o
   7   4  10          2.65          1.37         4.77 o
   8   4  10         10.51         15.15         4.40 o
  -7   5  10         21.66         19.11         8.16 o
  -6   5  10          5.80          5.39         4.39 o
  -5   5  10         65.80         64.95        16.78 o
  -4   5  10         22.50         24.69         5.96 o
  -3   5  10          0.47          1.28         3.85 o
  -2   5  10         27.36         25.64         5.86 o
  -1   5  10        133.50        124.53        10.69 o
   0   5  10          1.51          0.57         4.03 o
   1   5  10        107.82        118.89        16.65 o
   2   5  10          9.91          6.38         3.54 o
   3   5  10         16.93         13.32         4.03 o
   4   5  10          0.17         -0.41         5.23 o
   5   5  10          1.25          1.39         6.18 o
 -14   1  11          2.80          4.67         4.22 o
 -13   1  11          4.23          2.51         5.29 o
 -12   1  11          0.10         -1.11         2.80 o
 -11   1  11        114.24         98.98         7.11 o
 -10   1  11         43.77         35.73         5.73 o
  -9   1  11          0.46         -0.24         1.79 o
  -8   1  11         11.19          9.55         2.10 o
  -7   1  11          2.35          2.68         1.84 o
  -6   1  11          5.35          6.45         2.33 o
  -5   1  11        110.55        109.25         5.20 o
  -3   1  11          3.13          2.38         1.54 o
  -2   1  11        578.39        549.91        26.46 o
   2   1  11         24.41         17.44         4.80 o
   3   1  11         64.47         42.45         9.13 o
   4   1  11        357.53        324.11        18.69 o
   5   1  11        189.81        211.68        24.09 o
   6   1  11        290.64        170.73        66.39 o
   7   1  11         54.36         30.57        14.07 o
   8   1  11         71.02         44.22        16.96 o
   9   1  11          2.25          1.03         2.16 o
  10   1  11          0.10          0.42         2.64 o
  11   1  11          0.47          0.21         2.48 o
 -13   2  11          6.93          6.40         3.36 o
 -12   2  11         63.37         64.53         6.13 o
 -11   2  11          1.68          4.00         4.00 o
 -10   2  11          2.36          2.39         3.13 o
  -9   2  11        230.93        222.39        22.68 o
  -8   2  11         82.07         88.40         7.90 o
  -7   2  11        138.13        145.05        11.67 o
  -6   2  11        145.83        154.66         8.41 o
  -5   2  11         62.62         53.08        10.92 o
  -3   2  11          0.10          0.84         3.21 o
  -2   2  11        206.39        198.93         9.16 o
  -1   2  11          0.05          0.48         2.01 o
   0   2  11         47.69         61.78        18.08 o
   1   2  11         85.23         41.17        24.30 o
   2   2  11        124.07        120.31         7.70 o
   3   2  11         29.58         21.77         4.29 o
   4   2  11         36.86         25.20         5.47 o
   5   2  11        221.43        198.54        13.09 o
   6   2  11         12.91         15.57         3.25 o
   7   2  11          4.83          3.73         2.43 o
   8   2  11         60.20         66.04         5.90 o
   9   2  11          0.01         -1.30         2.95 o
  10   2  11         43.45         49.82         7.11 o
  11   2  11          0.63          1.99         2.86 o
 -12   3  11          1.74          3.09         4.09 o
 -11   3  11         26.50         32.11         6.19 o
 -10   3  11         71.76         97.15        21.35 o
  -9   3  11         12.93         11.63         5.18 o
  -8   3  11        339.29        355.02        21.40 o
  -7   3  11        213.54        233.62        23.90 o
  -6   3  11          3.97          2.81         3.25 o
  -5   3  11          9.26          7.83         3.65 o
  -4   3  11          1.14          1.10         3.19 o
  -3   3  11         42.78         42.76         4.87 o
  -2   3  11          0.07         -0.25         2.36 o
  -1   3  11          0.08         -0.93         3.03 o
   0   3  11        101.47         95.03         9.90 o
   1   3  11         71.39         70.38         7.11 o
   2   3  11        165.19        140.49        11.23 o
   3   3  11        107.20        111.33         6.82 o
   4   3  11         36.39         38.33         5.17 o
   5   3  11         19.46          9.68         3.68 o
   6   3  11         22.74         20.53         3.30 o
   7   3  11          8.78          6.59         2.23 o
   8   3  11         35.11         38.24         4.97 o
   9   3  11         13.86         13.24         3.75 o
 -10   4  11         10.37         12.09         5.00 o
  -9   4  11         27.54         37.95         8.75 o
  -8   4  11         25.45         24.40         5.93 o
  -7   4  11          0.43          1.68         3.88 o
  -6   4  11        131.99        168.90        58.31 o
  -5   4  11         70.89         74.77         7.00 o
  -4   4  11          0.07          0.17         3.27 o
  -3   4  11        137.95        155.66        13.04 o
  -2   4  11          9.82          9.65         4.82 o
  -1   4  11        249.22        271.90        14.97 o
   0   4  11         71.84         85.02         9.06 o
   1   4  11          2.75          3.39         3.16 o
   2   4  11         84.04         96.59         8.45 o
   3   4  11         17.49         20.78         4.67 o
   4   4  11        108.03         99.06         7.85 o
   5   4  11         83.98         88.72        13.37 o
   6   4  11         18.53         25.50        10.23 o
   7   4  11          2.63          2.63         6.55 o
  -7   5  11         39.92         39.56         9.33 o
  -6   5  11          0.04         -0.63         4.11 o
  -5   5  11         50.08         49.69        10.05 o
  -4   5  11         18.96         22.20         4.94 o
  -3   5  11          0.02         -1.45         3.83 o
  -2   5  11         49.96         51.88         7.51 o
  -1   5  11          0.45         -0.43         4.05 o
   0   5  11          0.68          1.85         4.13 o
   1   5  11          4.99          8.18         3.87 o
   2   5  11         64.28         57.28         8.90 o
   3   5  11         32.97         40.82        14.89 o
   4   5  11         69.36         68.99         8.33 o
 -14   0  12         11.78         15.43         7.36 o
 -13   0  12        116.68        110.61        25.12 o
 -12   0  12         80.29        104.06        13.81 o
 -11   0  12         35.10         37.10         6.19 o
 -10   0  12         14.74         13.31         4.68 o
  -9   0  12        116.30        123.30        13.14 o
  -8   0  12         57.62         55.68         6.94 o
  -7   0  12        180.12        174.69         9.70 o
  -6   0  12         82.33         71.56         6.61 o
  -5   0  12        251.13        253.60        13.96 o
  -4   0  12         94.41         83.10         6.05 o
  -3   0  12        134.33        119.01        10.79 o
  -2   0  12          3.65          3.52         2.10 o
   0   0  12        216.33        257.20        28.08 o
   1   0  12        369.51        380.11        14.39 o
   2   0  12        575.84        568.24        21.05 o
   3   0  12        380.93        391.13        23.87 o
   4   0  12        631.81        689.68        26.78 o
   5   0  12         57.19         53.75         5.94 o
   6   0  12         51.67         48.31         5.69 o
   7   0  12        126.84        136.31        15.19 o
   8   0  12          5.96          5.50         3.69 o
   9   0  12         39.87         46.61         5.87 o
  10   0  12          2.55          0.56         3.75 o
  11   0  12          4.14          5.61         5.17 o
 -13   1  12         64.27         78.58        19.20 o
 -12   1  12          2.68          1.85         3.79 o
 -11   1  12         92.45         91.81         6.57 o
 -10   1  12         84.73         86.10         6.46 o
  -9   1  12        105.68         39.00        33.27 o
  -8   1  12         60.01         75.68        10.56 o
  -7   1  12         16.50         12.12         2.96 o
  -6   1  12        161.87        143.91         7.08 o
  -5   1  12        253.53        299.40        25.72 o
  -4   1  12          1.38          0.02         2.17 o
  -3   1  12        107.20        112.55         6.10 o
  -2   1  12        576.72        535.56        13.16 o
  -1   1  12         68.91         59.33        10.09 o
   1   1  12        118.67        125.46         6.54 o
   2   1  12         46.12         43.24         3.89 o
   3   1  12          5.50          4.58         2.19 o
   4   1  12         28.50         27.74         4.48 o
   5   1  12          1.16          0.64         2.83 o
   6   1  12         63.31         72.35         5.75 o
   7   1  12        116.61        117.97        15.79 o
   8   1  12         54.24         62.21         6.07 o
   9   1  12         11.20          9.99         3.34 o
  10   1  12         56.93         52.27         7.34 o
  11   1  12         54.49         55.03         6.14 o
 -13   2  12         11.09          9.05         4.21 o
 -12   2  12         52.99         64.80         9.86 o
 -11   2  12         17.90         18.42         4.39 o
 -10   2  12          4.49          5.09         3.72 o
  -9   2  12         23.47         16.11         4.75 o
  -8   2  12         71.80         88.71        31.40 o
  -7   2  12        115.48        122.09         9.39 o
  -6   2  12        612.97        755.00        67.21 o
  -5   2  12          0.36         -0.12         2.11 o
  -4   2  12        548.15        523.29        15.43 o
  -3   2  12        360.78        437.04        84.15 o
  -2   2  12       1118.17       1228.16       159.70 o
  -1   2  12        125.37        131.47         8.20 o
   0   2  12         30.89         37.30         6.64 o
   1   2  12         33.01         36.98         3.95 o
   2   2  12        120.18        110.84         6.28 o
   3   2  12          0.76          0.21         2.25 o
   4   2  12        175.30        158.82         7.94 o
   5   2  12         62.62         63.17         5.57 o
   6   2  12         44.07         43.61         5.73 o
   7   2  12         14.76          8.52         2.44 o
   8   2  12         20.56         17.59         3.88 o
   9   2  12          3.56          4.36         3.74 o
  10   2  12         47.03         45.76         5.01 o
 -11   3  12          0.05         -1.19         3.17 o
 -10   3  12         57.19         55.03         6.19 o
  -9   3  12         31.96         40.75        19.11 o
  -8   3  12         41.78         45.61         7.91 o
  -7   3  12         31.89         29.39         5.79 o
  -6   3  12          4.80          5.52         3.86 o
  -5   3  12        130.38        112.57        15.90 o
  -4   3  12         91.94        102.18        14.89 o
  -3   3  12         35.05         36.04         4.50 o
  -2   3  12         51.04         45.52         5.50 o
  -1   3  12         54.32         61.07         6.92 o
   0   3  12         17.53         15.24         3.99 o
   1   3  12         71.41         78.86         8.42 o
   2   3  12          0.03          1.11         3.23 o
   3   3  12         26.78         27.40         4.68 o
   4   3  12          3.91          3.65         4.33 o
   5   3  12          1.41          0.00         2.55 o
   6   3  12         40.20         35.60         3.97 o
   7   3  12          2.48          4.29         2.86 o
   8   3  12          1.47          0.45         3.04 o
   9   3  12          1.45          0.30         2.98 o
  -9   4  12         28.87         28.23         5.31 o
  -8   4  12        114.34        102.00        16.70 o
  -7   4  12          7.16          5.96         4.75 o
  -6   4  12          2.36          2.38         4.29 o
  -5   4  12         43.13         40.28         5.75 o
  -4   4  12         15.88         17.09         4.50 o
  -3   4  12         14.10         13.73         5.61 o
  -2   4  12         30.23         39.36         6.61 o
  -1   4  12         78.04         81.72         7.78 o
   0   4  12         47.24         46.49         6.18 o
   1   4  12        100.16         89.49         8.11 o
   2   4  12         12.41         13.19         4.32 o
   3   4  12          0.15         -0.01         3.48 o
   4   4  12         15.74         13.33         4.04 o
   5   4  12          0.05          0.99         6.73 o
   6   4  12          2.18          2.25         4.15 o
  -5   5  12          3.62          3.09         4.24 o
  -4   5  12         32.98         32.20         5.08 o
  -3   5  12         37.96         36.61         5.48 o
  -2   5  12         25.30         31.10         7.76 o
  -1   5  12          7.29         12.93         5.10 o
   0   5  12          0.10          0.33         3.99 o
   1   5  12          3.66          3.17         4.22 o
   2   5  12          1.50          1.89         3.50 o
 -12   1  13         54.53         54.40        10.46 o
 -11   1  13          1.69          1.78         2.60 o
 -10   1  13        114.04        123.85        20.02 o
  -9   1  13          0.04         -0.10         2.15 o
  -8   1  13         31.68         28.71         3.77 o
  -7   1  13          1.16          1.58         2.03 o
  -6   1  13          1.41          0.67         2.17 o
  -5   1  13          0.79          0.09         2.09 o
  -4   1  13        246.81        240.33        12.79 o
  -3   1  13        195.85        191.71         8.09 o
  -2   1  13        298.91        288.53        11.46 o
  -1   1  13         23.15         23.04         3.09 o
   0   1  13        178.99        178.79         7.83 o
   1   1  13         74.42         73.75         6.05 o
   2   1  13        118.81        128.93         6.96 o
   3   1  13         17.42         17.56         2.93 o
   4   1  13        102.48         99.89         6.41 o
   5   1  13          8.16          8.80         3.37 o
   6   1  13        174.49        153.74        15.67 o
   7   1  13          0.00          0.98         2.38 o
   8   1  13         59.32         60.54         5.70 o
   9   1  13         23.96         24.60         4.21 o
  10   1  13         13.17         14.31         3.62 o
 -12   2  13         14.50         15.88         4.33 o
 -11   2  13          2.35          3.34         3.26 o
 -10   2  13        199.14        208.66        13.19 o
  -9   2  13         31.48         26.42         4.50 o
  -8   2  13        196.83        194.26        11.73 o
  -7   2  13        302.85        375.45        36.95 o
  -6   2  13         45.65         42.34         5.94 o
  -5   2  13         56.25         63.17         6.58 o
  -4   2  13         55.48         70.80        11.35 o
  -3   2  13        188.42        222.52        49.07 o
  -2   2  13        156.79        160.17        14.30 o
  -1   2  13         43.56         49.47         5.85 o
   0   2  13        106.25        111.94         9.07 o
   1   2  13        191.18        214.78        25.39 o
   2   2  13         12.70         14.51         3.19 o
   3   2  13         98.13         87.14         5.69 o
   4   2  13         42.86         43.84         4.10 o
   5   2  13          0.29         -0.83         2.38 o
   6   2  13        227.65        238.76        13.27 o
   7   2  13         14.82         15.38         3.45 o
   8   2  13         20.28         23.35         4.84 o
   9   2  13          2.74          2.53         4.05 o
 -11   3  13         49.11         51.88         6.15 o
 -10   3  13          3.92          2.94         4.41 o
  -9   3  13         57.34         86.24        38.75 o
  -8   3  13        163.46        188.34        13.64 o
  -7   3  13          5.77          7.15         4.25 o
  -6   3  13        607.55        666.72        22.09 o
  -5   3  13        267.21        271.29        17.96 o
  -4   3  13          1.51          2.20         4.24 o
  -3   3  13         79.51         79.92        12.49 o
  -2   3  13         74.68         80.89        10.33 o
  -1   3  13        174.95        179.60        19.04 o
   0   3  13        176.67        196.97        20.62 o
   1   3  13          0.73          0.46         2.98 o
   2   3  13         75.92         87.93         7.76 o
   3   3  13         30.30         27.80         5.41 o
   4   3  13          6.59          6.39         4.27 o
   5   3  13         32.83         36.10         4.64 o
   6   3  13          6.32          7.67         4.11 o
   7   3  13         17.19         19.99         4.75 o
   8   3  13         37.39         34.69         5.34 o
  -8   4  13         40.42         35.08         6.60 o
  -7   4  13         20.38         20.49         5.10 o
  -6   4  13         16.82         18.26         5.58 o
  -5   4  13         27.91         32.51         9.18 o
  -4   4  13         88.17         94.13         7.82 o
  -3   4  13          5.03          1.55         4.20 o
  -2   4  13         52.44         56.28         8.17 o
  -1   4  13         13.78         14.17         4.89 o
   0   4  13          0.79          1.23         3.65 o
   1   4  13          0.21          1.67         3.46 o
   2   4  13          0.34          1.79         3.42 o
   3   4  13         32.85         34.60         5.21 o
   4   4  13         54.82         51.89         8.46 o
   5   4  13          0.17         -0.54         7.36 o
  -3   5  13          0.71          0.57         3.30 o
  -2   5  13          1.65          0.90         4.20 o
  -1   5  13          4.78          1.02         4.00 o
   0   5  13          7.37          5.06         4.28 o
 -13   0  14         75.90         91.23        13.01 o
 -12   0  14          1.20          2.78         6.37 o
 -11   0  14        135.46        133.75        14.80 o
 -10   0  14        538.45        518.95        35.25 o
  -9   0  14          7.85         10.94         7.00 o
  -8   0  14        606.47        896.57       118.41 o
  -7   0  14        130.08        111.53        10.32 o
  -6   0  14        531.21        495.66        21.68 o
  -5   0  14         84.69         95.38         9.72 o
  -4   0  14        100.76         93.30         6.49 o
  -3   0  14         40.32         42.38         6.04 o
  -2   0  14        425.00        436.23        16.27 o
  -1   0  14         20.82         18.14         5.43 o
   0   0  14       1627.60       1666.16        41.02 o
   1   0  14        333.24        332.06        25.92 o
   2   0  14        200.98        194.84        20.58 o
   3   0  14        136.39        141.92        12.24 o
   4   0  14         20.02         22.56         6.28 o
   5   0  14          5.39          4.47         4.37 o
   6   0  14        204.25        211.98        20.18 o
   7   0  14         80.80         80.83        11.93 o
   8   0  14         55.27         50.33         5.94 o
   9   0  14          2.62          3.90         3.77 o
 -12   1  14        107.22        108.99        24.94 o
 -11   1  14         30.07         33.96         6.31 o
 -10   1  14          1.35          2.44         3.22 o
  -9   1  14          8.89         12.76         2.93 o
  -8   1  14         48.32         40.73         9.04 o
  -7   1  14         16.32         12.73         5.41 o
  -6   1  14        292.60        292.17        11.62 o
  -5   1  14          4.02          3.80         2.09 o
  -4   1  14        505.77        479.56        30.80 o
  -3   1  14          3.16          3.68         1.88 o
  -2   1  14        370.38        365.69        11.59 o
  -1   1  14         27.05         31.33         3.79 o
   0   1  14         73.26         76.99         6.74 o
   1   1  14          1.66          1.66         2.60 o
   2   1  14        394.23        391.99        13.96 o
   3   1  14        192.86        197.59        10.53 o
   4   1  14        110.19        116.63        10.36 o
   5   1  14        134.76        151.33        17.62 o
   6   1  14         38.80         41.40         4.85 o
   7   1  14          4.84          4.56         2.65 o
   8   1  14          3.31          4.03         3.29 o
   9   1  14          0.20         -0.33         3.23 o
 -12   2  14          6.64          4.35         4.30 o
 -11   2  14         20.12         24.14         4.54 o
 -10   2  14          3.88          3.96         3.92 o
  -9   2  14         44.23         41.04         5.28 o
  -8   2  14         19.92         16.39         4.15 o
  -7   2  14         33.16         44.00         6.74 o
  -6   2  14          2.21          4.13         3.71 o
  -5   2  14          0.14         -1.11         3.32 o
  -4   2  14         37.78         43.52         5.44 o
  -3   2  14         23.48         21.59         5.45 o
  -2   2  14         37.60         35.03         5.25 o
  -1   2  14         20.47         21.48         4.49 o
   0   2  14        184.23        180.26         9.79 o
   1   2  14        208.33        191.69        10.04 o
   2   2  14          1.15          2.54         3.43 o
   3   2  14         75.43         70.36         7.15 o
   4   2  14          0.09         -0.30         2.85 o
   5   2  14          1.16          0.48         2.46 o
   6   2  14          2.49          3.04         2.76 o
   7   2  14         31.35         29.19         4.47 o
   8   2  14         56.80         52.22         5.39 o
 -10   3  14          7.23          9.54         6.87 o
  -9   3  14          3.28          1.90         4.65 o
  -8   3  14          1.12          0.08         4.71 o
  -7   3  14         17.53         21.45         4.88 o
  -6   3  14          6.06          6.18         4.05 o
  -5   3  14          0.13         -1.05         4.10 o
  -4   3  14         19.17         19.27         5.68 o
  -3   3  14          0.35         -0.03         5.12 o
  -2   3  14          1.45          2.25         3.50 o
  -1   3  14         21.43         20.92         5.02 o
   0   3  14          6.38          7.85         3.63 o
   1   3  14         29.42         23.73         4.60 o
   2   3  14          0.06          0.53         3.35 o
   3   3  14          1.09          2.83         4.57 o
   4   3  14          2.85          0.31         3.63 o
   5   3  14          1.32          1.86         2.55 o
   6   3  14          0.02          0.42         3.61 o
   7   3  14          0.79          2.41         3.33 o
  -7   4  14          5.13          2.51         5.38 o
  -6   4  14          0.40          0.74         4.28 o
  -5   4  14         33.79         35.82         6.96 o
  -4   4  14         18.71         15.81         4.33 o
  -3   4  14         15.73         13.03         4.99 o
  -2   4  14          0.02          0.71         3.99 o
  -1   4  14          0.00         -0.37         3.86 o
   0   4  14          0.21          0.64         3.38 o
   1   4  14          3.44          3.04         3.54 o
   2   4  14         19.60         15.46         4.35 o
   3   4  14         45.25         43.58         7.76 o
   4   4  14         16.11         21.91         6.58 o
 -12   1  15         42.53         51.13        10.59 o
 -11   1  15         17.53         16.32         5.20 o
 -10   1  15         42.67         46.60         6.08 o
  -9   1  15         30.14         28.35         3.92 o
  -8   1  15         14.05          9.25         3.36 o
  -7   1  15         26.81         13.93         7.94 o
  -6   1  15         63.21         51.40         5.03 o
  -5   1  15        349.92        350.64        26.51 o
  -4   1  15        217.31        222.19        10.82 o
  -3   1  15          2.49          1.33         2.22 o
  -2   1  15         12.33          9.18         3.73 o
  -1   1  15          0.16          0.16         2.90 o
   0   1  15         32.19         31.32         5.21 o
   1   1  15          4.79          5.56         3.43 o
   2   1  15          0.37          0.01         2.55 o
   3   1  15         17.27         19.75         4.32 o
   4   1  15         34.61         32.47         5.22 o
   5   1  15         99.96         97.90         7.02 o
   6   1  15         46.14         48.39         5.36 o
   7   1  15          3.46          3.37         2.67 o
   8   1  15          0.65         -0.74         3.42 o
 -11   2  15          1.57          1.88         6.28 o
 -10   2  15         16.93         16.73         5.26 o
  -9   2  15         45.96         42.41         5.63 o
  -8   2  15         38.82         40.77         5.56 o
  -7   2  15          9.99         10.18         4.05 o
  -6   2  15         90.95         91.30         7.99 o
  -5   2  15         68.00         66.35         7.09 o
  -4   2  15          0.37          1.70         5.47 o
  -3   2  15         46.60         45.60         6.97 o
  -2   2  15        173.16        177.64        18.83 o
  -1   2  15         18.23         18.73         4.59 o
   0   2  15        178.98        171.58        15.77 o
   1   2  15          2.15          0.63         2.71 o
   2   2  15         13.01         12.91         4.14 o
   3   2  15         19.66         21.89         4.10 o
   4   2  15          4.53          4.61         3.59 o
   5   2  15          9.97         12.39         3.52 o
   6   2  15         10.26         13.01         3.42 o
   7   2  15          0.50          0.09         3.16 o
  -9   3  15          8.57          8.79         5.16 o
  -8   3  15        225.47        235.16        34.92 o
  -7   3  15         98.10        101.31         8.25 o
  -6   3  15          0.74          1.90         3.29 o
  -5   3  15          5.37          4.98         5.04 o
  -4   3  15        108.96        109.01        10.00 o
  -3   3  15          4.43          4.82         4.27 o
  -2   3  15        134.65        166.15        43.33 o
  -1   3  15        101.66        106.23         8.50 o
   0   3  15          1.29          0.97         3.49 o
   1   3  15         17.52         19.59         4.54 o
   2   3  15         64.02         72.63         7.43 o
   3   3  15          2.11          3.04         4.23 o
   4   3  15         78.05         81.98        11.43 o
   5   3  15          8.38         10.78         3.38 o
   6   3  15         15.93         14.89         6.43 o
  -6   4  15        126.48        132.13         9.22 o
  -5   4  15        127.57        134.78         9.03 o
  -4   4  15         42.43         41.76         7.51 o
  -3   4  15         73.34         80.68        14.23 o
  -2   4  15          1.05          1.95         4.45 o
  -1   4  15          3.47          6.76         4.62 o
   0   4  15         12.79         10.70         5.10 o
   1   4  15          4.92          6.22         3.73 o
   2   4  15         12.68         13.43         4.28 o
 -11   0  16         32.51         42.48         7.28 o
 -10   0  16         19.17         14.62         6.82 o
  -9   0  16         28.87         37.14         8.97 o
  -8   0  16         42.71         45.57         9.51 o
  -7   0  16          6.17          0.00         6.01 o
  -6   0  16         98.72         89.80        13.46 o
  -5   0  16          2.94          4.79         3.66 o
  -4   0  16        252.71        237.26        24.10 o
  -3   0  16        532.75        551.20        63.84 o
  -2   0  16          0.07          0.26         3.38 o
  -1   0  16        321.64        322.94        54.90 o
   0   0  16          0.14         -0.45         4.34 o
   1   0  16        148.36        173.87        14.04 o
   2   0  16        521.40        540.69        28.09 o
   3   0  16        125.35        132.09        11.95 o
   4   0  16        112.71        117.29        11.16 o
   5   0  16        147.84        164.50        12.33 o
   6   0  16          8.75          7.32         4.95 o
   7   0  16         48.94         49.70        10.23 o
 -11   1  16         50.95         60.34         7.50 o
 -10   1  16        160.28        161.18        20.02 o
  -9   1  16         28.06         30.86         5.18 o
  -8   1  16         45.88         45.59         5.59 o
  -7   1  16         23.73          6.88         7.32 o
  -6   1  16         23.91          9.77         6.23 o
  -5   1  16         62.56         50.67        19.00 o
  -4   1  16         35.33         39.34         6.43 o
  -3   1  16          2.18         -0.50         3.92 o
  -2   1  16         30.08         26.62         4.90 o
  -1   1  16          8.70          8.75         3.32 o
   0   1  16        173.95        168.12        10.87 o
   1   1  16        181.45        191.67        11.89 o
   2   1  16         10.02         13.84         3.87 o
   3   1  16         50.28         45.68         5.36 o
   4   1  16         12.73         14.10         4.00 o
   5   1  16          3.18          3.88         3.71 o
   6   1  16         41.43         41.36         7.08 o
   7   1  16         49.31         53.74         5.48 o
 -10   2  16          0.46         -2.60         6.28 o
  -9   2  16         75.56         80.34        11.23 o
  -8   2  16         46.63         45.39         5.87 o
  -7   2  16          4.97          5.88         3.66 o
  -6   2  16         70.28         91.38         9.66 o
  -5   2  16         14.20         13.51         4.63 o
  -4   2  16          1.97          1.35         7.80 o
  -3   2  16         42.54         41.45         5.56 o
  -2   2  16         14.62         12.35         4.36 o
  -1   2  16          2.47          1.88         3.68 o
   0   2  16         27.76         28.89         5.07 o
   1   2  16         16.77         19.70         4.11 o
   2   2  16         21.98         20.05         4.52 o
   3   2  16         36.64         41.27         4.96 o
   4   2  16          4.12          2.36         3.50 o
   5   2  16          0.00          0.07         2.61 o
   6   2  16          0.59          0.37         2.67 o
  -8   3  16         27.90         30.14         6.72 o
  -7   3  16          0.35          1.22         3.68 o
  -6   3  16          8.08          7.33         3.76 o
  -5   3  16         16.08         15.67         5.25 o
  -4   3  16         59.20         68.84         8.74 o
  -3   3  16         13.74         14.28         5.45 o
  -2   3  16         26.94         34.66         6.94 o
  -1   3  16         18.65         18.91         4.90 o
   0   3  16         58.20         62.17         6.57 o
   1   3  16          3.03          2.42         3.96 o
   2   3  16          6.78         10.26         4.64 o
   3   3  16          3.15          2.71         5.23 o
   4   3  16          1.01          1.30         3.88 o
  -3   4  16          7.02          5.73         5.01 o
  -2   4  16         12.06         12.07         5.34 o
  -1   4  16         21.59         26.96         6.20 o
   0   4  16          7.89         12.33         5.27 o
 -10   1  17          0.52          2.28         4.35 o
  -9   1  17          0.08          1.82         4.60 o
  -8   1  17         49.12         39.36         6.56 o
  -7   1  17          0.03         -0.18         3.98 o
  -6   1  17         75.50         76.04         8.90 o
  -5   1  17          0.20          0.58         3.24 o
  -4   1  17         15.80         12.40         4.18 o
  -3   1  17          1.02          2.66         4.29 o
  -2   1  17        185.31        184.03        11.11 o
  -1   1  17        105.63        105.57         7.25 o
   0   1  17         15.94         14.45         4.55 o
   1   1  17         48.56         49.07         5.20 o
   2   1  17          0.59          0.65         2.90 o
   3   1  17         20.30         28.36         4.54 o
   4   1  17          8.64         12.66         3.76 o
   5   1  17          9.53         14.66         3.90 o
   6   1  17         11.87         12.07         4.22 o
  -9   2  17          5.55          6.20         4.78 o
  -8   2  17         15.24         13.11         5.42 o
  -7   2  17         24.43         28.09         5.28 o
  -6   2  17         21.30         28.57         6.00 o
  -5   2  17         52.06         54.70         6.52 o
  -4   2  17        253.50        248.67        20.72 o
  -3   2  17          1.73          4.61         4.16 o
  -2   2  17        100.69         94.86         7.88 o
  -1   2  17         22.63         28.52         5.20 o
   0   2  17          0.36          3.23         4.22 o
   1   2  17         53.48         60.65         6.73 o
   2   2  17         14.81         10.90         4.17 o
   3   2  17          0.49         -1.27         2.77 o
   4   2  17          0.47          1.50         3.46 o
   5   2  17          1.30          1.05         2.98 o
  -6   3  17         44.06         39.94         6.65 o
  -5   3  17         47.86         52.31         8.03 o
  -4   3  17         16.57         17.98         6.24 o
  -3   3  17        156.29        170.04        26.25 o
  -2   3  17          9.43          6.68         5.03 o
  -1   3  17         37.58         38.69         8.84 o
   0   3  17         53.80         42.85         7.44 o
   1   3  17         14.96         17.14         4.89 o
   2   3  17          7.40          4.30         4.12 o
  -9   0  18          7.72         11.93         7.27 o
  -8   0  18          0.42         -1.53         5.92 o
  -7   0  18          6.32         13.10         7.71 o
  -6   0  18          6.79          8.07         7.00 o
  -5   0  18         64.43         65.93        11.48 o
  -4   0  18        175.04        169.18        11.82 o
  -3   0  18         16.87         16.46         5.37 o
  -2   0  18          1.18          0.00         5.11 o
  -1   0  18        169.59        180.04        18.03 o
   0   0  18          0.18         -0.85         4.29 o
   1   0  18          1.74          1.81         5.23 o
   2   0  18         30.16         40.26        13.41 o
   3   0  18         49.73         46.70        10.14 o
   4   0  18         64.98         58.88         7.85 o
   5   0  18          0.66          0.25         4.47 o
  -9   1  18        141.08        167.29        23.77 o
  -8   1  18        101.95        103.33         9.62 o
  -7   1  18          3.37          8.82         4.98 o
  -6   1  18         33.49         28.70         6.37 o
  -5   1  18          3.51          5.96         4.57 o
  -4   1  18          1.25         -0.10         4.38 o
  -3   1  18         58.72         85.96        23.41 o
  -2   1  18         65.61         71.48         6.35 o
  -1   1  18         22.95         27.54         4.50 o
   0   1  18         37.31         43.42         5.77 o
   1   1  18         59.55         55.84         5.60 o
   2   1  18        104.90        111.05         7.28 o
   3   1  18         36.67         39.30         6.38 o
   4   1  18          1.12          2.04         3.22 o
  -7   2  18        128.29        123.81        10.34 o
  -6   2  18         17.37         17.55         4.92 o
  -5   2  18         58.11         67.61        10.19 o
  -4   2  18         23.22         26.19         9.87 o
  -3   2  18          2.85          0.60         4.74 o
  -2   2  18         37.07         37.59         7.02 o
  -1   2  18        105.51        111.69        14.77 o
   0   2  18         32.86         36.01         7.08 o
   1   2  18         85.85         95.69        13.12 o
   2   2  18          0.30          0.20         2.93 o
   3   2  18          3.03          4.00         3.09 o
  -4   3  18          0.42          0.69         3.51 o
  -3   3  18         12.35         18.33         6.29 o
  -2   3  18          2.57          0.59         4.77 o
  -1   3  18         18.98         18.54         5.69 o
  -7   1  19         53.20         51.18         7.71 o
  -6   1  19          4.93          6.13         5.26 o
  -5   1  19         64.42         60.97        11.61 o
  -4   1  19         79.14         78.51        13.84 o
  -3   1  19         14.59         15.77         5.66 o
  -2   1  19          0.01          0.05         3.15 o
  -1   1  19         22.66         24.61         4.27 o
   0   1  19          0.00          0.42         3.67 o
   1   1  19        131.89        140.21         8.04 o
   2   1  19          6.60          5.76         3.59 o
  -5   2  19         33.79         64.77        17.31 o
  -4   2  19          0.43         -3.50         7.54 o
  -3   2  19        103.34        111.77        10.43 o
  -2   2  19         19.35         15.93         5.54 o
  -1   2  19          9.54          5.55         4.06 o
   0   2  19          4.99          5.11         4.10 o
  -5   0  20         54.25         59.74        10.68 o
  -4   0  20          8.85          6.01         7.00 o
  -3   0  20         60.84         66.85         8.21 o
  -2   0  20        117.63        120.39        14.98 o
  -1   0  20          9.79          4.36         4.91 o
   0   0  20          0.95          0.59         4.66 o
  -4   1  20         71.23         73.68         8.49 o
  -3   1  20          0.25          0.63         7.18 o
  -2   1  20          9.28         10.14         4.20 o
  -1   1  20         11.34         10.26         4.16 o
                                                
